# Supplementary material for: Genetic Dissection of Morphometric Traits Reveals That Phytochrome B Affects Nucleus Size and Heterochromatin Organization in Arabidopsis thaliana
Source: G3 (Bethesda). 2017 Jun 6;7(8):2519–31. doi: 10.1534/g3.117.043539 (PMC5555459; doi:10.1534/g3.117.043539)
Supplement: Supplementary file 1 [file 2519FileS1.xlsx]

## Sheet: Raw data RILs
Line ID	NUC/CC	NUC_nr	Obj_nr	Area	Density	Perimeter	Roundness	Heterogeneity
Cvi-0	NUC	1		30921	47.967	676.691	1.19098	0.0152		Raw measured data of Recombinant Inbred Line (RIL) nucleus and chromocenter morphometric traits
Cvi-0	CC	1	1	72	66.7222	27.0775	1.05364	0
Cvi-0	CC	1	2	42	102.976	20.9475	1.33447	0		Legend
Cvi-0	NUC	2		21383	54.8269	559.537	1.18696	0.038582		Line ID	Parental lines (Cvi-0, Ler, F1 hybrid and RIL numbers of lines described in Alonso-Blanco et al. 1998
Cvi-0	CC	2	1	111	98.4324	35.6382	1.1621	0		NUC/CC	Indicates whether the trait values indicated in columns E-I is from a nucleus (NUC) or chromocenter (CC)
Cvi-0	CC	2	2	90	89.5889	31.0722	1.08001	0		NUC_nr	Cumulative number of measured nuclei. Each nucleus (NUC; column B) contains one to several chromocenters
Cvi-0	CC	2	3	145	73.8759	43.296	1.2057	0		Obj_nr	Object number. Cumulative number of measured objects (chromocenters) within a nucleus
Cvi-0	CC	2	4	132	71.4167	41.6265	1.29592	0		Column E-I	Measured trait values. For trait descriptions see Table 1
Cvi-0	CC	2	5	100	103.24	33.9321	1.1457	0
Cvi-0	CC	2	6	119	90.8151	36.8478	1.15148	0
Cvi-0	CC	2	7	158	85.2721	45.1354	1.23818	0
Cvi-0	CC	2	8	117	82.4701	36.3344	1.12427	0
Cvi-0	CC	2	9	176	69.5	45.8037	1.11311	0
Cvi-0	CC	2	10	109	63.2294	48.3475	2.17981	0
Cvi-0	NUC	3		62014	48.6094	933.513	1.12448	0.021479
Cvi-0	CC	3	1	590	76.222	162.823	4.10824	0.0440678
Cvi-0	CC	3	2	95	58.179	35.1591	1.29577	0
Cvi-0	CC	3	3	90	73.6333	32.04	1.14968	0
Cvi-0	CC	3	4	498	90.9618	122.769	2.76922	0.176707
Cvi-0	CC	3	5	89	51.2472	31.2844	1.14138	0
Cvi-0	CC	3	6	237	91.2827	56.7034	1.25202	0.109705
Cvi-0	CC	3	7	32	88	17.4142	1.50827	0
Cvi-0	CC	3	8	78	91.1667	28.5658	1.10372	0
Cvi-0	CC	3	9	147	81.1633	44.0893	1.26981	0
Cvi-0	CC	3	10	100	96.98	32.6533	1.10973	0
Cvi-0	CC	3	11	174	68	56.5613	1.72696	0
Cvi-0	CC	3	12	89	94.7977	30.6406	1.02735	0
Cvi-0	NUC	4		18842	55.2975	497.191	1.05933	0.0364611
Cvi-0	CC	4	1	79	75.7342	30.0691	1.23049	0
Cvi-0	CC	4	2	148	88.8378	43.2421	1.20364	0
Cvi-0	CC	4	3	131	71	40.6127	1.20817	0
Cvi-0	CC	4	4	139	98.5252	41.9389	1.22658	0
Cvi-0	CC	4	5	155	77.6645	43.762	1.19908	0
Cvi-0	CC	4	6	77	85.8182	27.8287	1.08251	0
Cvi-0	CC	4	7	100	108.24	32.4285	1.05818	0
Cvi-0	CC	4	8	113	83.9734	37.0467	1.18642	0
Cvi-0	CC	4	9	114	83.5	35.6257	1.12255	0
Cvi-0	NUC	5		27913	49.9858	595.382	1.02249	0.0022211
Cvi-0	CC	5	1	101	68.0594	33.1836	1.06143	0
Cvi-0	CC	5	2	138	68.7391	45.8339	1.46144	0
Cvi-0	CC	5	3	53	69.3208	22.3932	1.07728	0
Cvi-0	CC	5	4	105	52.7238	35.3386	1.20844	0
Cvi-0	CC	5	5	66	73.1061	26.4596	1.08122	0
Cvi-0	NUC	6		14479	59.961	447.789	1.12445	0.0597416
Cvi-0	CC	6	1	160	128.075	43.0172	1.08277	0.1625
Cvi-0	CC	6	2	95	88.9684	33.4827	1.18295	0
Cvi-0	CC	6	3	85	107.106	30.915	1.16709	0
Cvi-0	CC	6	4	72	73.7222	30.1196	1.31159	0
Cvi-0	CC	6	5	95	98.7789	32.1362	1.07761	0
Cvi-0	CC	6	6	70	73.0714	28.2165	1.26329	0
Cvi-0	CC	6	7	158	76.962	43.5889	1.15124	0
Cvi-0	CC	6	8	58	113.31	26.1764	1.35752	0
Cvi-0	CC	6	9	64	98.5625	26.3719	1.11807	0
Cvi-0	CC	6	10	167	90.7365	43.2904	1.03895	0.0598802
Cvi-0	NUC	7		30474	52.5317	643.656	1.1006	0.0042659
Cvi-0	CC	7	1	40	78.475	19.6745	1.28125	0
Cvi-0	CC	7	2	49	76.9184	22.3388	1.11862	0
Cvi-0	CC	7	3	56	91.8393	23.5467	1.18182	0
Cvi-0	CC	7	4	52	76.4423	23.3608	1.23833	0
Cvi-0	CC	7	5	55	70.4545	26.2297	1.53502	0
Cvi-0	CC	7	6	100	56.47	32.9	1.08841	0
Cvi-0	CC	7	7	144	71.375	60.1823	2.686	0
Cvi-0	CC	7	8	45	65.5556	21.5628	1.36195	0
Cvi-0	CC	7	9	73	63.6986	27.6534	1.09154	0
Cvi-0	NUC	8		34906	71.5931	688.353	1.08988	0.253853
Cvi-0	CC	8	1	125	123.144	41.1265	1.32643	0
Cvi-0	CC	8	2	251	182.291	57.8938	1.2303	0.505976
Cvi-0	CC	8	3	190	115.326	48.1037	1.12738	0.0157894
Cvi-0	CC	8	4	151	121.98	44.6561	1.28278	0
Cvi-0	CC	8	5	137	105.54	43.2414	1.34707	0.0583941
Cvi-0	CC	8	6	168	149.708	45.5771	1.15017	0.196429
Cvi-0	CC	8	7	168	104.006	45.3711	1.161	0.22619
Cvi-0	CC	8	8	88	115.875	32.5461	1.23657	0
Cvi-0	NUC	9		44103	57.4121	784.09	1.12211	0.0609482
Cvi-0	CC	9	1	116	119.457	35.6167	1.05582	0.12069
Cvi-0	CC	9	2	133	99.1804	39.3077	1.14525	0.0150375
Cvi-0	CC	9	3	128	65.9688	38.3635	1.13616	0
Cvi-0	CC	9	4	110	69.5727	38.8865	1.39788	0
Cvi-0	CC	9	5	362	122.213	76.3864	1.45811	0.209945
Cvi-0	CC	9	6	56	111.107	25.4703	1.24898	0
Cvi-0	CC	9	7	148	101.04	41.3082	1.0914	0
Cvi-0	CC	9	8	96	130.24	32.2099	1.09593	0
Cvi-0	CC	9	9	171	120.468	44.4881	1.09048	0.128655
Cvi-0	CC	9	10	112	102.125	35.939	1.13992	0
Cvi-0	NUC	10		29741	70.7057	642.086	1.11301	0.285969
Cvi-0	CC	10	1	105	108.124	34.8373	1.14557	0.0190476
Cvi-0	CC	10	2	243	177.35	54.7833	1.13954	0.312757
Cvi-0	CC	10	3	52	93.7308	22.9513	1.14366	0
Cvi-0	CC	10	4	147	118.218	54.1673	2.04341	0.0272108
Cvi-0	CC	10	5	66	89.9545	26.6202	1.16672	0
Cvi-0	CC	10	6	208	115.692	60.6284	1.67508	0
Cvi-0	CC	10	7	166	124.416	58.455	2.0309	0
Cvi-0	CC	10	8	95	118.2	32.8757	1.19594	0
Cvi-0	CC	10	9	228	120.303	55.4687	1.26825	0.0307017
Cvi-0	CC	10	10	105	136.762	34.3191	1.15751	0
Cvi-0	CC	10	11	110	114.791	36.6271	1.22299	0
Cvi-0	CC	10	12	308	86.3344	99.4894	3.06122	0.0194805
Cvi-0	NUC	11		55282	57.8251	882.781	1.13241	0.0511739
Cvi-0	CC	11	1	180	111.094	45.7837	1.06415	0.327778
Cvi-0	CC	11	2	115	98.9826	37.1855	1.17861	0
Cvi-0	CC	11	3	203	115.532	61.6212	1.72888	0.0738916
Cvi-0	CC	11	4	343	140.152	64.9639	1.09439	0.51895
Cvi-0	CC	11	5	115	105.6	37.0865	1.15601	0
Cvi-0	CC	11	6	113	157.027	37.1875	1.23882	0.0442477
Cvi-0	CC	11	7	67	107.119	27.0903	1.09501	0
Cvi-0	CC	11	8	192	106.609	48.0095	1.14299	0.255208
Cvi-0	CC	11	9	65	97.7538	26.539	1.17789	0
Cvi-0	CC	11	10	116	118.621	37.2411	1.21578	0
Cvi-0	CC	11	11	185	92.227	46.9606	1.12635	0.227027
Cvi-0	CC	11	12	161	74.7764	48.5697	1.41014	0
Cvi-0	NUC	12		49586	59.0536	820.837	1.09152	0.0590892
Cvi-0	CC	12	1	152	121.974	42.4649	1.11264	0.322368
Cvi-0	CC	12	2	87	135.218	31.5918	1.09505	0
Cvi-0	CC	12	3	155	125.484	42.618	1.1045	0.0774193
Cvi-0	CC	12	4	162	126.062	44.9774	1.15989	0.160494
Cvi-0	CC	12	5	140	153.4	41.5788	1.15446	0.221429
Cvi-0	CC	12	6	62	99.1774	25.5723	1.20283	0
Cvi-0	CC	12	7	152	145.737	41.5316	1.08186	0.217105
Cvi-0	CC	12	8	185	135.892	47.9763	1.24379	0.156757
Cvi-0	CC	12	9	82	119.549	30.2725	1.14295	0.0731707
Cvi-0	CC	12	10	61	98.918	25.2863	1.19839	0
Cvi-0	CC	12	11	125	92.008	36.5321	1.07081	0.056
Cvi-0	CC	12	12	93	101.161	31.56	1.1245	0
Cvi-0	CC	12	13	104	134.721	33.4837	1.13574	0.0192307
Cvi-0	NUC	13		29287	49.0625	634.355	1.10833	0.0018096
Cvi-0	CC	13	1	61	82	25.1248	1.1424	0
Cvi-0	CC	13	2	35	60.3714	17.5414	1.1637	0
Cvi-0	CC	13	3	94	63.2234	32.4303	1.09882	0
Cvi-0	NUC	14		20846	63.8622	539.088	1.12853	0.160271
Cvi-0	CC	14	1	55	88.4909	26.3132	1.42444	0
Cvi-0	CC	14	2	99	112.273	46.4379	2.44862	0
Cvi-0	CC	14	3	41	75.9756	19.7132	1.07981	0
Cvi-0	CC	14	4	78	64.9359	35.6609	1.82752	0
Cvi-0	CC	14	5	62	67.7258	25.8263	1.16655	0
Cvi-0	CC	14	6	29	85.3448	16.7559	1.14575	0
Cvi-0	CC	14	7	99	82.4748	40.9937	1.70536	0
Cvi-0	NUC	15		101004	40.0185	1211.61	1.16323	0.0096827
Cvi-0	CC	15	1	142	71.2535	43.8169	1.33678	0
Cvi-0	CC	15	2	130	50.8	44.3682	1.44954	0
Cvi-0	CC	15	3	77	69.7922	32.845	1.48941	0
Cvi-0	CC	15	4	185	80.4757	64.6577	2.25931	0
Cvi-0	CC	15	5	112	100.616	34.9655	1.06945	0
Cvi-0	CC	15	6	101	85.6733	33.3134	1.10892	0
Cvi-0	CC	15	7	140	58.8929	40.2194	1.06335	0.0285714
Cvi-0	CC	15	8	117	73.7351	39.7308	1.3859	0
Cvi-0	CC	15	9	102	78.3726	34.132	1.1379	0
Cvi-0	CC	15	10	240	46.2042	64.4278	1.59897	0
Cvi-0	NUC	16		22247	53.7506	549.902	1.09846	0.0805501
Cvi-0	CC	16	1	58	99.4483	24.9854	1.12478	0
Cvi-0	CC	16	2	53	95.9811	23.9654	1.21474	0
Cvi-0	CC	16	3	229	120.306	59.8378	1.45229	0.0174672
Cvi-0	CC	16	4	148	109.372	41.9099	1.12168	0.135135
Cvi-0	CC	16	5	402	125.614	91.0601	1.88574	0.373134
Cvi-0	NUC	17		29851	66.0071	628.183	1.06476	0.116076
Cvi-0	CC	17	1	208	80.8846	56.4585	1.4304	0
Cvi-0	CC	17	2	88	103.364	30.6172	1.07656	0
Cvi-0	CC	17	3	163	126.178	44.4509	1.16029	0.0736196
Cvi-0	CC	17	4	330	99.8849	80.6842	1.83921	0.178788
Cvi-0	CC	17	5	63	104.809	26.8876	1.18823	0
Cvi-0	CC	17	6	97	84.3299	33.613	1.13015	0
Cvi-0	CC	17	7	118	107.89	36.9244	1.18666	0
Cvi-0	CC	17	8	54	88.3333	23.3365	1.073	0
Cvi-0	CC	17	9	45	125.156	21.5558	1.35415	0
Cvi-0	CC	17	10	251	112.195	56.7362	1.1822	0
Cvi-0	CC	17	11	97	83.5876	36.5629	1.37663	0
Cvi-0	CC	17	12	45	105.356	21.4773	1.17619	0
Cvi-0	CC	17	13	57	59.9649	24.6934	1.17159	0
Cvi-0	CC	17	14	119	104.882	40.7428	1.35484	0
Cvi-0	CC	17	15	45	79.3111	22.0996	1.30638	0
Cvi-0	CC	17	16	148	86.7432	45.9848	1.38024	0
Cvi-0	NUC	18		16995	62.5742	467.243	1.04049	0.0237717
Cvi-0	CC	18	1	99	137.101	34.87	1.253	0
Cvi-0	CC	18	2	164	96.9695	46.534	1.25703	0
Cvi-0	NUC	19		14954	66.2369	435.12	1.02793	0.0370469
Cvi-0	CC	19	1	93	108.871	33.9857	1.25456	0
Cvi-0	CC	19	2	123	109.52	36.6737	1.08704	0
Cvi-0	CC	19	3	74	87.6487	30.1645	1.35341	0
Cvi-0	CC	19	4	95	112.663	32.9638	1.14403	0
Cvi-0	CC	19	5	103	124.874	34.5989	1.17164	0.0097087
Cvi-0	NUC	20		21481	55.9056	542.159	1.10379	0.0227643
Cvi-0	CC	20	1	79	82.1899	29.1878	1.13253	0
Cvi-0	CC	20	2	67	100.836	27.1732	1.21152	0
Cvi-0	CC	20	3	98	78.8469	38.2383	1.5514	0
Cvi-0	CC	20	4	185	83.1513	64.1747	2.15573	0
Cvi-0	CC	20	5	53	91.3208	23.1799	1.07117	0
Cvi-0	CC	20	6	83	91.5301	29.8411	1.12382	0
Cvi-0	CC	20	7	128	80.4219	40.7293	1.24244	0
Cvi-0	NUC	21		24200	56.5023	569.773	1.0839	0.034752
Cvi-0	CC	21	1	52	82.5577	22.3492	1.13565	0
Cvi-0	CC	21	2	100	84.88	34.0778	1.13332	0
Cvi-0	CC	21	3	105	59.4762	35.5319	1.15517	0
Cvi-0	CC	21	4	116	116.672	37.5062	1.1654	0.0948275
Cvi-0	CC	21	5	63	83.254	26.2532	1.21098	0
Cvi-0	CC	21	6	114	94.9649	36.2082	1.14752	0.0087719
Cvi-0	NUC	22		35746	43.7748	776.828	1.36469	0.0118334
Cvi-0	CC	22	1	71	62.1409	28.4795	1.26868	0
Cvi-0	CC	22	2	74	65.8108	27.7213	1.07103	0
Cvi-0	CC	22	3	68	89.1765	26.719	1.0844	0
Cvi-0	CC	22	4	50	61.02	22.2939	1.06896	0
Cvi-0	CC	22	5	74	75.8649	30.7943	1.33858	0
Cvi-0	CC	22	6	119	54.2857	42.3522	1.51894	0
Cvi-0	CC	22	7	70	67.4714	29.686	1.25979	0
Cvi-0	CC	22	8	90	73.5778	33.3838	1.256	0
Cvi-0	CC	22	9	137	63.4161	50.3615	1.90856	0
Cvi-0	CC	22	10	81	63.0988	29.2847	1.07098	0
Cvi-0	NUC	23		32695	61.8204	673.921	1.11387	0.0446857
Cvi-0	CC	23	1	85	88.1529	30.8757	1.18688	0
Cvi-0	CC	23	2	113	90.8053	36.4459	1.11543	0.0176991
Cvi-0	CC	23	3	84	98.3095	30.3503	1.07141	0
Cvi-0	CC	23	4	114	108.447	37.6937	1.22159	0
Cvi-0	CC	23	5	117	100.795	36.7695	1.14591	0
Cvi-0	CC	23	6	104	97.5481	34.5201	1.1582	0
Cvi-0	CC	23	7	141	111.879	40.6101	1.16011	0.0354609
Cvi-0	CC	23	8	76	88.6053	30.4723	1.29636	0
Cvi-0	CC	23	9	290	143.997	58.6866	1.09024	0.437931
Cvi-0	CC	23	10	73	99.9726	28.0782	1.202	0
Cvi-0	NUC	24		13887	65.7824	425.385	1.0535	0.0164182
Cvi-0	CC	24	1	37	83.4865	19.2395	1.34743	0
Cvi-0	CC	24	2	65	90.4308	26.2326	1.07375	0
Cvi-0	CC	24	3	65	91.9385	25.8983	1.11197	0
Cvi-0	CC	24	4	79	83.0633	35.393	1.72988	0
Cvi-0	CC	24	5	68	74.7941	36.5554	2.30755	0
Cvi-0	CC	24	6	67	94.791	31.892	1.71752	0
Cvi-0	CC	24	7	84	94.1191	33.4397	1.44854	0
Cvi-0	CC	24	8	42	72.1905	20.994	1.48373	0
Cvi-0	NUC	25		49660	41.134	812.887	1.07273	0.0102094
Cvi-0	CC	25	1	74	56.3378	28.9961	1.16528	0
Cvi-0	CC	25	2	37	67.3243	19.0078	1.20564	0
Cvi-0	CC	25	3	186	109.581	49.076	1.2374	0.112903
Cvi-0	CC	25	4	87	45.0805	31.713	1.21312	0
Cvi-0	CC	25	5	208	65.1683	50.3861	1.15665	0
Cvi-0	CC	25	6	72	63.2778	29.7508	1.25372	0
Cvi-0	CC	25	7	130	65.5308	39.0581	1.1271	0
Cvi-0	CC	25	8	92	66.0109	38.4019	1.72086	0
Cvi-0	NUC	26		12742	55.9393	411.796	1.08202	0.0157746
Cvi-0	CC	26	1	51	76.8039	22.1313	1.0554	0
Cvi-0	CC	26	2	88	82.2045	31.4355	1.20749	0
Cvi-0	CC	26	3	41	86.4878	21.1107	1.31757	0
Cvi-0	CC	26	4	123	80.374	39.8794	1.27621	0
Cvi-0	NUC	27		29935	68.5495	627.138	1.05751	0.118624
Cvi-0	CC	27	1	141	129.979	40.3632	1.13864	0.0780141
Cvi-0	CC	27	2	120	105.225	37.2963	1.13403	0
Cvi-0	CC	27	3	104	92.5481	34.0266	1.12781	0
Cvi-0	CC	27	4	163	140.245	43.2324	1.08006	0.0736196
Cvi-0	CC	27	5	160	146	43.0008	1.09672	0.3875
Cvi-0	CC	27	6	286	148.105	61.4325	1.17237	0.206294
Cvi-0	CC	27	7	108	120.898	35.4246	1.1348	0.157407
Cvi-0	CC	27	8	119	130.622	36.3305	1.0759	0.0168067
Cvi-0	CC	27	9	89	69.4045	30.5721	1.0443	0
Cvi-0	CC	27	10	139	103.504	40.7729	1.17709	0
Cvi-0	NUC	28		33690	74.8142	668.131	1.06815	0.343307
Cvi-0	CC	28	1	194	193.211	47.7455	1.09851	0
Cvi-0	CC	28	2	141	106.957	40.0874	1.10746	0
Cvi-0	CC	28	3	126	102.619	38.7043	1.17495	0
Cvi-0	CC	28	4	70	110.129	26.9821	1.14033	0
Cvi-0	CC	28	5	187	137.685	46.5231	1.08906	0.262032
Cvi-0	CC	28	6	127	135.953	38.9543	1.14549	0
Cvi-0	NUC	29		26066	53.5679	625.539	1.20592	0.0234021
Cvi-0	CC	29	1	59	91.9322	28.5192	1.49219	0
Cvi-0	CC	29	2	108	83.0648	43.5162	1.78218	0
Cvi-0	CC	29	3	164	117.909	43.7514	1.16095	0.121951
Cvi-0	CC	29	4	170	78.7353	72.5058	3.09059	0
Cvi-0	CC	29	5	76	75.3947	28.2113	1.07245	0
Cvi-0	CC	29	6	98	75.7347	34.03	1.19143	0
Cvi-0	CC	29	7	52	85.7692	23.2801	1.13661	0
Cvi-0	NUC	30		49717	64.3479	882.614	1.24844	0.0717058
Cvi-0	CC	30	1	186	116.946	50.0514	1.27779	0.016129
Cvi-0	CC	30	2	110	102.591	36.6642	1.22139	0
Cvi-0	CC	30	3	57	79.3333	24.9132	1.18896	0
Cvi-0	CC	30	4	79	96.8987	29.1832	1.14896	0
Cvi-0	CC	30	5	62	134.484	25.8457	1.28565	0
Cvi-0	CC	30	6	90	115.467	40.6143	2.03775	0
Cvi-0	NUC	31		31568	44.9282	682.221	1.18908	0.0013621
Cvi-0	CC	31	1	96	66.0104	31.3947	1.03752	0
Cvi-0	CC	31	2	78	62.1154	27.9073	1.04896	0
Cvi-0	NUC	32		41615	43.9132	820.312	1.29955	0.0251111
Cvi-0	CC	32	1	128	69.6562	38.6313	1.16383	0
Cvi-0	CC	32	2	121	64.8926	37.4527	1.10564	0
Cvi-0	CC	32	3	93	85.4516	32.3199	1.12078	0
Cvi-0	CC	32	4	151	117.954	42.2161	1.14669	0.218543
Cvi-0	CC	32	5	159	98.4654	43.4078	1.13342	0.0880503
Cvi-0	CC	32	6	114	105.43	37.1962	1.14094	0
Cvi-0	CC	32	7	153	92.7778	41.9445	1.13147	0.117647
Cvi-0	CC	32	8	152	68.4803	42.1956	1.17095	0
Cvi-0	NUC	33		60345	68.9247	896.914	1.07327	0.450145
Cvi-0	CC	33	1	635	128.791	121.79	2.04672	0.132283
Cvi-0	CC	33	2	66	108.454	26.074	1.10285	0
Cvi-0	CC	33	3	158	124.456	48.4012	1.40639	0.0443038
Cvi-0	CC	33	4	206	119.981	59.6721	1.60567	0.135922
Cvi-0	CC	33	5	118	162.373	38.029	1.25282	0
Cvi-0	CC	33	6	141	96.5745	55.913	2.22512	0
Cvi-0	NUC	34		49128	64.7384	850.644	1.1836	0.277622
Cvi-0	CC	34	1	158	109.728	47.9691	1.38866	0
Cvi-0	CC	34	2	363	123.433	103.797	2.72318	0
Cvi-0	CC	34	3	88	123.261	31.1561	1.13389	0.136364
Cvi-0	CC	34	4	219	158.781	52.5766	1.16621	0.689498
Cvi-0	CC	34	5	61	94.1803	26.822	1.20525	0
Cvi-0	NUC	35		24535	79.5912	651.063	1.39355	0.604239
Cvi-0	CC	35	1	122	76.8279	38.0212	1.12323	0.0327868
Cvi-0	CC	35	2	194	63.6392	55.0977	1.41722	0
Cvi-0	CC	35	3	258	147.019	57.9353	1.2086	0.565891
Cvi-0	CC	35	4	230	134.017	64.4924	1.69482	0.0695652
Cvi-0	CC	35	5	114	89.9386	35.3667	1.08815	0
Cvi-0	CC	35	6	93	153.452	34.4094	1.3273	0
Cvi-0	CC	35	7	184	213.033	45.8684	1.04877	0.331522
Cvi-0	CC	35	8	102	145.471	35.3839	1.18454	0.0098039
Cvi-0	NUC	36		29216	95.8578	628.828	1.09166	0.487678
Cvi-0	CC	36	1	184	146.842	51.6792	1.37696	0
Cvi-0	CC	36	2	370	195.111	70.4589	1.17894	0.572973
Cvi-0	CC	36	3	201	195.348	49.1744	1.11302	0.288557
Cvi-0	CC	36	4	166	165.494	47.7255	1.31623	0.168675
Cvi-0	CC	36	5	97	143.649	33.8345	1.20994	0.134021
Cvi-0	CC	36	6	324	148	67.7102	1.25685	0.518518
Cvi-0	CC	36	7	178	171.685	47.1048	1.14781	0.353933
Cvi-0	CC	36	8	160	135.306	47.8784	1.40623	0
Cvi-0	CC	36	9	252	131.587	62.4312	1.43089	0
Cvi-0	NUC	37		20652	110.879	512.961	1.02989	0.611127
Cvi-0	CC	37	1	27	141.482	20.4613	2.45525	0
Cvi-0	CC	37	2	49	144.898	22.0122	1.08615	0
Cvi-0	CC	37	3	56	231.089	23.865	1.09431	0
Cvi-0	CC	37	4	102	164.578	34.7843	1.1663	0
Cvi-0	NUC	38		16707	61.3802	471.111	1.07925	0.435446
Cvi-0	CC	38	1	137	72.7372	44.2124	1.4311	0
Cvi-0	CC	38	2	146	85.6575	51.921	1.87335	0
Cvi-0	CC	38	3	90	100.689	34.4569	1.30168	0
Cvi-0	CC	38	4	177	102.638	50.8435	1.39152	0
Cvi-0	CC	38	5	204	139.51	62.5415	1.81921	0
Cvi-0	CC	38	6	118	107.992	44.2233	1.6351	0
Cvi-0	CC	38	7	191	132.691	61.6816	1.9458	0.0890052
Cvi-0	NUC	39		23890	107.716	560.985	1.05849	0.378066
Cvi-0	CC	39	1	205	186.273	63.1211	1.84411	0.0146341
Cvi-0	CC	39	2	182	175.868	47.1802	1.1359	0.142857
Cvi-0	CC	39	3	198	197.318	50.4318	1.19564	0.282828
Cvi-0	CC	39	4	363	185.824	69.4	1.17309	0.526171
Cvi-0	CC	39	5	85	160.859	31.1665	1.15394	0
Cvi-0	CC	39	6	136	160.456	40.0399	1.11993	0.139706
Cvi-0	CC	39	7	88	152.966	31.7933	1.17571	0.0340909
Cvi-0	NUC	40		25765	81.0455	604.901	1.1436	0.371861
Cvi-0	CC	40	1	78	120.692	30.1613	1.28697	0
Cvi-0	CC	40	2	174	179.121	46.5909	1.1936	0.62069
Cvi-0	NUC	41		45459	52.9223	796.281	1.12273	0.242284
Cvi-0	CC	41	1	141	136.752	43.644	1.3022	0.397163
Cvi-0	CC	41	2	71	92.507	29.1306	1.27983	0
Cvi-0	CC	41	3	255	131.925	59.6957	1.28527	0.360784
Cvi-0	CC	41	4	134	94.2388	39.6231	1.12809	0.223881
Cvi-0	CC	41	5	110	114.855	45.9873	1.95343	0
Cvi-0	CC	41	6	66	69.4091	27.3815	1.27659	0
Cvi-0	CC	41	7	69	134.551	28.9251	1.32607	0
Cvi-0	CC	41	8	127	109.921	39.653	1.23903	0.0866141
Cvi-0	CC	41	9	267	158.045	60.5775	1.22884	0.632959
Cvi-0	CC	41	10	220	131.264	57.4105	1.38014	0.136364
Cvi-0	CC	41	11	106	124.104	37.4601	1.38909	0
Cvi-0	CC	41	12	167	84.2515	52.1219	1.56343	0
Cvi-0	NUC	42		44408	68.102	1352.12	3.32519	0.391394
Cvi-0	CC	42	1	195	173.061	50.0406	1.21618	0.446154
Cvi-0	CC	42	2	82	119.756	40.4027	2.2116	0.0121951
Cvi-0	CC	42	3	171	168.094	46.558	1.1709	0.409357
Cvi-0	CC	42	4	154	196.325	42.4666	1.10006	0.37013
Cvi-0	CC	42	5	105	135.762	34.9856	1.215	0
Cvi-0	CC	42	6	103	110.582	36.401	1.33121	0.0970873
Cvi-0	CC	42	7	223	187.879	55.1413	1.25107	0.421525
Cvi-0	CC	42	8	187	137.037	53.7152	1.42835	0.299465
Cvi-0	CC	42	9	144	142.236	47.3866	1.52745	0
Cvi-0	CC	42	10	262	102.733	75.0025	1.99215	0.0763358
Cvi-0	NUC	43		20077	84.2784	514.723	1.05717	0.474075
Cvi-0	CC	43	1	125	134.808	46.605	1.76974	0.016
Cvi-0	CC	43	2	110	127.009	40.759	1.52346	0.0363636
Cvi-0	CC	43	3	68	156.323	27.1388	1.15204	0.0147058
Cvi-0	CC	43	4	133	206.271	42.738	1.29875	0.24812
Cvi-0	CC	43	5	81	172.691	30.6449	1.16718	0.0246913
Cvi-0	CC	43	6	128	115.531	49.608	1.94647	0.015625
Cvi-0	CC	43	7	107	132.682	40.6611	1.50458	0.0093457
Cvi-0	NUC	44		27580	77.7847	602.664	1.06309	0.405874
Cvi-0	CC	44	1	144	123.639	42.8548	1.23839	0.0069444
Cvi-0	CC	44	2	272	178.151	58.6743	1.15561	0.632353
Cvi-0	CC	44	3	68	181.691	27.3079	1.19281	0
Cvi-0	CC	44	4	111	187.451	37.8543	1.23834	0.081081
Cvi-0	CC	44	5	119	154.992	42.0524	1.41848	0.0168067
Cvi-0	CC	44	6	50	118.46	24.529	1.39964	0
Cvi-0	CC	44	7	109	133.33	36.8946	1.21539	0.0183486
Cvi-0	CC	44	8	56	137.411	26.8481	1.36574	0
Cvi-0	NUC	45		44428	75.5402	778.598	1.09999	0.409359
Cvi-0	CC	45	1	185	151.335	48.8831	1.2416	0.378378
Cvi-0	CC	45	2	165	185.812	43.9622	1.09055	0.393939
Cvi-0	CC	45	3	113	167.478	38.784	1.38828	0.0619469
Cvi-0	CC	45	4	145	185.048	40.0949	1.07166	0.586207
Cvi-0	CC	45	5	225	169.96	54.6941	1.2276	0.266667
Cvi-0	CC	45	6	175	187.423	51.7265	1.42223	0.188571
Cvi-0	CC	45	7	233	153.159	57.1862	1.29053	0.313305
Cvi-0	CC	45	8	112	189.482	43.2611	1.62053	0.0625
Cvi-0	CC	45	9	180	148.394	47.8096	1.17943	0.244444
Cvi-0	NUC	46		47291	77.9918	817.714	1.13862	0.451777
Cvi-0	CC	46	1	131	121.908	40.9184	1.21678	0
Cvi-0	CC	46	2	520	178.042	92.5492	1.43871	0.626923
Cvi-0	CC	46	3	243	191.679	67.963	1.7758	0
Cvi-0	NUC	47		44432	80.6123	772.262	1.07783	0.439661
Cvi-0	CC	47	1	257	178.977	59.5228	1.26746	0.206226
Cvi-0	CC	47	2	101	190.366	36.2488	1.31296	0.50495
Cvi-0	CC	47	3	53	154.924	24.0553	1.21401	0
Cvi-0	CC	47	4	33	168.939	18.4993	1.31245	0.030303
Cvi-0	CC	47	5	79	122.949	30.6627	1.31743	0
Cvi-0	NUC	48		23854	92.6308	755.082	1.93138	0.418043
Cvi-0	CC	48	1	45	136.756	21.3595	1.32825	0
Cvi-0	CC	48	2	176	161.653	55.8804	1.72413	0.0056818
Cvi-0	CC	48	3	230	154.513	77.3882	2.46757	0.047826
Cvi-0	CC	48	4	127	121.913	40.2431	1.21597	0.165354
Cvi-0	CC	48	5	105	120.629	37.3608	1.36639	0.047619
Cvi-0	CC	48	6	98	165.51	34.2004	1.25383	0
Cvi-0	CC	48	7	310	208.19	64.1912	1.19878	0.36129
Cvi-0	NUC	49		19479	79.9301	535.719	1.19198	0.502849
Cvi-0	CC	49	1	56	86.0714	23.5097	1.13872	0
Cvi-0	CC	49	2	244	202.541	64.4957	1.57607	0.196721
Cvi-0	CC	49	3	155	129.219	46.8164	1.33524	0.367742
Cvi-0	CC	49	4	62	177.032	25.1709	1.09078	0.177419
Cvi-0	NUC	50		42964	80.1739	750.514	1.05398	0.502304
Cvi-0	CC	50	1	46	129.304	23.6523	1.43865	0
Cvi-0	CC	50	2	77	166.922	29.0611	1.08398	0.116883
Cvi-0	CC	50	3	239	155.849	66.8739	1.7353	0.041841
Cvi-0	CC	50	4	236	188.644	54.1744	1.12622	0.635593
Cvi-0	CC	50	5	180	205.5	59.3201	1.89971	0.144445
Cvi-0	CC	50	6	157	141.631	46.6534	1.31312	0.21656
Cvi-0	CC	50	7	55	205.2	25.2704	1.25133	0.0363636
Cvi-0	CC	50	8	118	188.5	39.7394	1.3273	0.101695
Cvi-0	CC	50	9	100	149.08	37.2629	1.35577	0.1
Cvi-0	CC	50	10	238	194.441	53.2212	1.15468	0.445378
Cvi-0	NUC	51		36313	79.8881	708.794	1.11491	0.404951
Cvi-0	CC	51	1	100	116.15	37.4283	1.40815	0.05
Cvi-0	CC	51	2	28	139.571	16.0464	1.22737	0
Cvi-0	CC	51	3	58	178.207	25.4599	1.2145	0.344828
Cvi-0	CC	51	4	37	149.135	18.8401	1.22292	0.054054
Cvi-0	CC	51	5	70	127.5	31.3479	1.50466	0.0571428
Cvi-0	CC	51	6	43	116.139	21.9347	1.34735	0
Cvi-0	CC	51	7	178	147.112	46.7978	1.13814	0.691011
Cvi-0	CC	51	8	128	132	37.6004	1.07233	0.414062
Cvi-0	CC	51	9	82	109.915	31.2398	1.26997	0.0365853
Cvi-0	NUC	52		39384	58.8157	726.91	1.08392	0.198761
Cvi-0	CC	52	1	164	95.3171	51.8752	1.56884	0.0365853
Cvi-0	CC	52	2	133	96.9699	45.2908	1.58287	0.0601503
Cvi-0	CC	52	3	157	131.408	46.3469	1.28523	0.0828025
Cvi-0	CC	52	4	161	146.031	47.4483	1.3137	0.136646
Cvi-0	CC	52	5	388	151.897	87.2359	1.78021	0.641753
Cvi-0	CC	52	6	187	120.872	48.3489	1.17653	0.374332
Cvi-0	CC	52	7	126	149.944	37.8581	1.15725	0.333333
Cvi-0	CC	52	8	145	139.338	41.7173	1.16135	0.0344827
Cvi-0	CC	52	9	191	113.351	48.9683	1.17708	0.0680628
Cvi-0	NUC	53		23280	104.372	576.515	1.15382	0.494373
Cvi-0	CC	53	1	91	153.747	33.3556	1.23302	0.087912
Cvi-0	CC	53	2	104	142.404	37.8352	1.4329	0.519231
Cvi-0	CC	53	3	70	182.671	27.5709	1.13776	0.2
Cvi-0	CC	53	4	55	143.564	25.4891	1.26486	0
Cvi-0	CC	53	5	138	225.167	47.4256	1.60945	0.0724637
Cvi-0	NUC	54		47112	63.627	784.402	1.04869	0.30211
Cvi-0	CC	54	1	121	128.074	40.7037	1.35688	0.090909
Cvi-0	CC	54	2	85	80.2353	33.6363	1.39228	0
Cvi-0	CC	54	3	266	156.635	61.2887	1.24751	0.206767
Cvi-0	CC	54	4	188	113.511	49.7808	1.26638	0.101064
Cvi-0	CC	54	5	112	142.036	40.8494	1.43491	0
Cvi-0	CC	54	6	378	139.201	78.1818	1.41983	0.166667
Cvi-0	CC	54	7	64	95.8281	25.283	1.24703	0
Cvi-0	CC	54	8	36	116.028	19.7399	1.30257	0
Cvi-0	CC	54	9	571	161.595	124.685	2.44194	0.330998
Cvi-0	NUC	55		27537	73.382	614.856	1.10469	0.42659
Cvi-0	CC	55	1	198	155.278	51.763	1.25393	0.540404
Cvi-0	CC	55	2	231	167.866	53.7476	1.17188	0.65368
Cvi-0	CC	55	3	63	114.714	24.787	1.06159	0
Cvi-0	CC	55	4	68	138.927	29.5489	1.42042	0
Cvi-0	CC	55	5	108	125.13	49.2981	2.4091	0.0555555
Cvi-0	CC	55	6	118	190.229	36.8871	1.12529	0.372881
Cvi-0	CC	55	7	113	150.212	36.494	1.18287	0.123894
Cvi-0	NUC	56		46803	58.5981	817.631	1.15065	0.205179
Cvi-0	CC	56	1	126	101.365	39.0079	1.17165	0.111111
Cvi-0	CC	56	2	264	120.909	66.4919	1.53227	0.136364
Cvi-0	CC	56	3	120	123.483	37.4997	1.15217	0.075
Cvi-0	CC	56	4	258	164.57	59.1875	1.2125	0.534884
Cvi-0	CC	56	5	41	112.073	19.1084	1.09416	0
Cvi-0	CC	56	6	301	180.229	61.8456	1.15124	0.624585
Cvi-0	CC	56	7	181	126.735	47.5896	1.15683	0.0497237
Cvi-0	CC	56	8	173	173.15	47.5415	1.21997	0.393064
Cvi-0	NUC	57		41208	79.0688	773.147	1.16465	0.465565
Cvi-0	CC	57	1	292	195.127	66.7571	1.37612	0.126712
Cvi-0	CC	57	2	212	202.448	53.1236	1.21603	0.429245
Cvi-0	CC	57	3	111	127.333	39.4428	1.42482	0
Cvi-0	CC	57	4	168	134.375	46.0641	1.20803	0.244048
Cvi-0	CC	57	5	229	184.703	66.324	1.83807	0
Cvi-0	CC	57	6	170	170.412	46.2996	1.20627	0.176471
Cvi-0	CC	57	7	91	112.604	32.3808	1.24949	0
Cvi-0	CC	57	8	195	135.759	50.0949	1.1882	0.0410256
Cvi-0	CC	57	9	157	161.242	44.6688	1.214	0.375796
Cvi-0	CC	57	10	197	108.863	53.4745	1.35628	0.0761421
Cvi-0	NUC	58		33083	73.1697	685.371	1.11858	0.367591
Cvi-0	CC	58	1	188	118.473	47.9673	1.15236	0.0265957
Cvi-0	CC	58	2	202	137.574	50.3024	1.18581	0.361386
Cvi-0	CC	58	3	307	177.609	72.7819	1.56989	0.19544
Cvi-0	CC	58	4	168	139.012	47.906	1.30956	0.0059523
Cvi-0	CC	58	5	169	133.284	47.2525	1.27866	0.0532544
Cvi-0	CC	58	6	139	128.41	44.6001	1.33989	0
Cvi-0	CC	58	7	241	124.033	62.743	1.52475	0.06639
Cvi-0	CC	58	8	59	86.2203	25.1958	1.2064	0
Cvi-0	CC	58	9	299	175.425	64.8153	1.26552	0.668896
Cvi-0	NUC	59		31338	67.5889	641.78	1.06092	0.315815
Cvi-0	CC	59	1	71	114.042	27.8075	1.17394	0.0140845
Cvi-0	CC	59	2	111	171.189	35.4713	1.0715	0.648649
Cvi-0	CC	59	3	659	158.527	112.689	1.67981	0.0849772
Cvi-0	CC	59	4	143	138.084	45.214	1.37075	0
Cvi-0	CC	59	5	118	121.958	39.1848	1.2991	0
Cvi-0	CC	59	6	253	85.6877	65.8124	1.56383	0.0355731
Cvi-0	CC	59	7	81	92.0617	30.2979	1.1978	0
Cvi-0	NUC	60		44879	71.0013	803.692	1.15684	0.191649
Cvi-0	CC	60	1	174	174.425	44.4686	1.06285	0.511494
Cvi-0	CC	60	2	171	131.187	58.5627	1.93674	0.146199
Cvi-0	CC	60	3	110	149.691	37.834	1.30077	0.0090909
Cvi-0	CC	60	4	58	101.5	25.1332	1.29444	0
Cvi-0	CC	60	5	201	127.08	55.1846	1.43114	0.0199005
Cvi-0	CC	60	6	200	153.045	54.4728	1.47121	0.105
Cvi-0	CC	60	7	76	137.868	28.6953	1.12169	0
Cvi-0	CC	60	8	48	147.146	22.9496	1.27328	0
Cvi-0	CC	60	9	149	134.732	44.9954	1.30074	0
Cvi-0	CC	60	10	117	159.402	35.3693	1.06281	0.0940171
Cvi-0	CC	60	11	131	122.298	40.7174	1.28627	0.091603
Cvi-0	CC	60	12	128	158.734	39.4849	1.20209	0.351562
Cvi-0	NUC	61		25833	109.156	583.058	1.06309	0.69988
Cvi-0	CC	61	1	87	196.897	36.6024	1.57685	0.0344827
Cvi-0	CC	61	2	32	235.312	18.9875	1.4506	0
Cvi-0	CC	61	3	76	139.816	28.851	1.17352	0.447368
Cvi-0	CC	61	4	90	180.3	34.5265	1.32804	0
Cvi-0	CC	61	5	47	101.425	21.721	1.13011	0
Cvi-0	NUC	62		68774	52.4129	1002.72	1.18133	0.188138
Cvi-0	CC	62	1	46	133.043	20.6879	1.22549	0
Cvi-0	CC	62	2	135	181.163	39.7154	1.12727	0.637037
Cvi-0	CC	62	3	108	86.6482	39.6914	1.49692	0
Cvi-0	CC	62	4	59	160.102	25.4469	1.19375	0.135593
Cvi-0	CC	62	5	119	84.4538	37.8737	1.1751	0
Cvi-0	CC	62	6	53	85.2642	23.5346	1.25484	0
Cvi-0	CC	62	7	59	64.6102	25.8085	1.25331	0
Cvi-0	CC	62	8	59	85.5254	25.9786	1.1647	0
Cvi-0	NUC	63		21643	77.5304	536.04	1.06959	0.447489
Cvi-0	CC	63	1	37	122.46	18.7676	1.14404	0.027027
Cvi-0	CC	63	2	156	120.814	46.1322	1.26058	0
Cvi-0	CC	63	3	84	89.3691	31.9264	1.2119	0
Cvi-0	CC	63	4	89	162.865	29.9949	1.04434	0.460674
Cvi-0	CC	63	5	109	157.954	35.4323	1.17998	0.0642201
Cvi-0	CC	63	6	43	117.884	22.1705	1.33536	0
Cvi-0	CC	63	7	269	192.323	62.2015	1.3203	0.27881
Cvi-0	CC	63	8	186	162.914	47.7083	1.14174	0.672043
Cvi-0	NUC	64		30412	74.9278	641.864	1.09322	0.524102
Cvi-0	CC	64	1	132	124.492	40.7989	1.22365	0.0681818
Cvi-0	CC	64	2	325	166.034	69.0431	1.31506	0.538462
Cvi-0	CC	64	3	421	160.278	83.1597	1.46292	0.665083
Cvi-0	CC	64	4	168	196.071	46.6996	1.19963	0.047619
Cvi-0	CC	64	5	128	164.398	37.43	1.06475	0.078125
Cvi-0	CC	64	6	168	98.4048	45.6551	1.17189	0
Cvi-0	CC	64	7	156	172.212	43.4336	1.16649	0.166667
Cvi-0	CC	64	8	168	99.3036	44.3243	1.12296	0.297619
Cvi-0	NUC	65		50028	70.0527	812.597	1.05963	0.261214
Cvi-0	CC	65	1	460	180.815	91.2061	1.5988	0.521739
Cvi-0	CC	65	2	136	154.559	40.488	1.14513	0.205882
Cvi-0	CC	65	3	131	125.29	37.9285	1.04825	0.427481
Cvi-0	CC	65	4	128	130.883	39.5677	1.2047	0.375
Cvi-0	CC	65	5	135	131.926	43.0914	1.33573	0
Cvi-0	CC	65	6	94	171.553	35.2351	1.36401	0
Cvi-0	CC	65	7	126	152.698	47.3033	1.77471	0.0714285
Cvi-0	CC	65	8	134	116.619	41.5807	1.24889	0.141791
Cvi-0	CC	65	9	191	146.974	51.274	1.30666	0.39267
Cvi-0	CC	65	10	54	153.704	23.8112	1.17444	0
Cvi-0	NUC	66		23933	82.7918	554.391	1.03558	0.48548
Cvi-0	CC	66	1	244	185.029	55.8588	1.15138	0.536885
Cvi-0	CC	66	2	170	105.753	51.7676	1.57354	0
Cvi-0	CC	66	3	113	119.584	37.0188	1.19801	0.0176991
Cvi-0	CC	66	4	274	184.015	59.4178	1.16542	0.474453
Cvi-0	CC	66	5	149	191.503	42.7225	1.13893	0.067114
Cvi-0	CC	66	6	262	154.687	58.291	1.16611	0.187023
Cvi-0	NUC	67		18239	113.81	609.153	1.65057	0.465925
Cvi-0	CC	67	1	160	170.006	56.9334	2.00973	0.03125
Cvi-0	CC	67	2	79	177.202	33.1412	1.49088	0.0253164
Cvi-0	CC	67	3	102	188.912	41.8215	1.73348	0.107843
Cvi-0	CC	67	4	93	221.484	32.2372	1.14222	0.0860215
Cvi-0	CC	67	5	61	191.475	26.717	1.2971	0.131148
Cvi-0	CC	67	6	86	187.012	30.5243	1.13126	0.244186
Cvi-0	CC	67	7	77	125.844	29.6985	1.12575	0.038961
Cvi-0	CC	67	8	75	170.147	27.987	1.11471	0.413333
Cvi-0	NUC	68		25706	100.768	624.606	1.22244	0.616626
Cvi-0	CC	68	1	77	158.727	29.3237	1.15219	0.207792
Cvi-0	CC	68	2	117	149.316	39.0047	1.28264	0.051282
Cvi-0	CC	68	3	140	132.379	40.4695	1.08987	0.292857
Cvi-0	CC	68	4	183	176.749	48.4419	1.20088	0.606557
Cvi-0	CC	68	5	102	210.598	38.0669	1.50193	0.0980392
Cvi-0	CC	68	6	119	135.681	42.6709	1.51195	0.12605
Cvi-0	CC	68	7	42	214.357	22.8485	1.35101	0
Cvi-0	CC	68	8	43	227.953	21.786	1.29128	0
Cvi-0	CC	68	9	48	173.667	23.336	1.23521	0
Cvi-0	NUC	69		50994	97.815	863.718	1.17868	0.521003
Cvi-0	CC	69	1	270	204.796	59.1043	1.15628	0.277778
Cvi-0	NUC	70		25481	77.4609	584.112	1.07794	0.375103
Cvi-0	CC	70	1	161	126.82	48.5737	1.39264	0
Cvi-0	CC	70	2	470	189.736	78.377	1.14856	0.5
Cvi-0	CC	70	3	183	129.202	48.1347	1.16694	0.10929
Cvi-0	CC	70	4	202	156.178	50.6464	1.16271	0.0841584
Cvi-0	CC	70	5	256	143.926	60.1226	1.29056	0.015625
Cvi-0	CC	70	6	71	110.211	28.631	1.27455	0
Cvi-0	CC	70	7	154	133.247	42.4519	1.11184	0
Cvi-0	CC	70	8	218	104.89	53.1509	1.18476	0
Cvi-0	NUC	71		31939	116.075	702.308	1.23893	0.54244
Cvi-0	CC	71	1	135	183.541	41.8869	1.25642	0
Cvi-0	CC	71	2	69	226.797	29.5429	1.33744	0.0869565
Cvi-0	CC	71	3	82	218.159	32.1354	1.28795	0.0487804
Cvi-0	CC	71	4	99	209.778	42.677	1.87958	0
Cvi-0	NUC	72		50374	72.9212	871.94	1.21464	0.403859
Cvi-0	CC	72	1	95	124.316	33.0169	1.21303	0
Cvi-0	CC	72	2	137	186.832	40.8035	1.14655	0.583942
Cvi-0	CC	72	3	246	119.496	67.6781	1.72927	0.0691056
Cvi-0	CC	72	4	27	124.556	16.4774	1.57133	0.037037
Cvi-0	CC	72	5	117	108.47	38.1242	1.27062	0
Cvi-0	CC	72	6	54	164.537	23.839	1.1914	0.037037
Cvi-0	CC	72	7	55	145.8	24.4554	1.29065	0.109091
Cvi-0	CC	72	8	207	177.483	51.7489	1.17359	0.323672
Cvi-0	CC	72	9	92	142.25	33.2407	1.23337	0
Cvi-0	CC	72	10	197	94.4873	61.927	1.90735	0.0050761
Ler	NUC	73		25383	75.0238	595.774	1.13058	0.456408
Ler	CC	73	1	143	155.448	40.6292	1.12141	0.230769
Ler	CC	73	2	112	141.232	35.216	1.07012	0.0892857
Ler	CC	73	3	181	139.757	46.5739	1.13303	0.259669
Ler	CC	73	4	145	155.393	41.1262	1.12579	0.172414
Ler	CC	73	5	138	184.42	39.5308	1.11072	0.282609
Ler	CC	73	6	218	216.876	49.848	1.03958	0.206422
Ler	CC	73	7	84	172.083	31.0799	1.20264	0
Ler	CC	73	8	143	161.091	41.2505	1.18118	0.216783
Ler	CC	73	9	102	184.049	34.1533	1.12286	0.186275
Ler	NUC	74		23793	75.5006	553.159	1.0394	0.423948
Ler	CC	74	1	102	145.853	34.0867	1.15037	0.0588235
Ler	CC	74	2	168	192.446	44.5483	1.09512	0.5
Ler	CC	74	3	29	125.172	18.1862	1.45098	0
Ler	CC	74	4	300	194.233	69.6849	1.50182	0.523333
Ler	CC	74	5	183	148.628	47.6715	1.1913	0.245902
Ler	CC	74	6	312	168.362	61.7155	1.10339	0.512821
Ler	CC	74	7	185	145.465	46.8312	1.12487	0.513513
Ler	CC	74	8	393	152.738	68.9594	1.09856	0.597964
Ler	CC	74	9	79	78.5696	30.04	1.20493	0
Ler	NUC	75		68018	53.8375	1049.39	1.30333	0.288497
Ler	CC	75	1	264	144.087	57.1451	1.14815	0.42803
Ler	CC	75	2	354	151.206	68.6539	1.18155	0.536723
Ler	CC	75	3	310	126.606	82.7172	2.03999	0.0709677
Ler	CC	75	4	328	143.628	64.5327	1.14467	0.579268
Ler	CC	75	5	748	170.964	98.082	1.10552	0.677808
Ler	CC	75	6	447	149.736	75.9959	1.13347	0.653244
Ler	CC	75	7	278	152.824	57.7357	1.10253	0.568345
Ler	CC	75	8	294	136.929	60.8167	1.14064	0.380952
Ler	CC	75	9	284	156.106	59.0659	1.11622	0.577465
Ler	NUC	76		21071	62.5432	528.438	1.06943	0.287741
Ler	CC	76	1	227	93.8502	53.0694	1.1293	0.061674
Ler	CC	76	2	147	124.544	42.4379	1.16492	0.0272108
Ler	CC	76	3	435	188.025	74.4837	1.12368	0.68046
Ler	CC	76	4	95	123.368	32.6252	1.16407	0
Ler	CC	76	5	186	103.919	47.993	1.1544	0.0806451
Ler	CC	76	6	127	101.827	42.7349	1.42461	0
Ler	NUC	77		22358	65.3025	578.741	1.21079	0.316128
Ler	CC	77	1	115	136.643	36.4463	1.11269	0.252174
Ler	CC	77	2	319	147.379	67.9651	1.30005	0.476489
Ler	CC	77	3	258	198.861	55.474	1.06835	0.488372
Ler	CC	77	4	81	135.778	30.0019	1.16548	0.209876
Ler	CC	77	5	132	121.765	40.0552	1.17223	0.318182
Ler	CC	77	6	136	145.573	39.4354	1.10839	0.227941
Ler	CC	77	7	301	167.11	63.2243	1.19641	0.647841
Ler	NUC	78		15624	78.3109	451.777	1.06212	0.356951
Ler	CC	78	1	174	159.253	47.6037	1.21265	0.408046
Ler	CC	78	2	89	123.584	32.3466	1.27253	0.0112359
Ler	CC	78	3	333	168.018	76.9221	1.6107	0.366366
Ler	CC	78	4	204	205.966	49.2547	1.0951	0.490196
Ler	CC	78	5	158	132.892	43.7531	1.1115	0.272152
Ler	CC	78	6	185	141.097	47.7983	1.15393	0.437838
Ler	CC	78	7	187	138.893	48.8713	1.15951	0.0267379
Ler	CC	78	8	111	162.36	36.2829	1.24344	0
Ler	NUC	79		28479	73.3051	616.231	1.0779	0.380702
Ler	CC	79	1	177	162.09	47.1208	1.16853	0.40678
Ler	CC	79	2	203	177.305	48.5626	1.0549	0.551724
Ler	CC	79	3	276	145.091	60.5386	1.2066	0.597826
Ler	CC	79	4	209	150.546	51.3062	1.17535	0.516746
Ler	CC	79	5	317	123.274	67.1881	1.28291	0.466877
Ler	CC	79	6	365	185.477	78.3227	1.49083	0.534247
Ler	CC	79	7	173	156.104	45.7238	1.117	0.485549
Ler	CC	79	8	158	189.209	43.3606	1.14102	0.487342
Ler	CC	79	9	69	169.942	27.1868	1.21691	0
Ler	NUC	80		25345	71.7884	628.235	1.17976	0.326692
Ler	CC	80	1	147	143.286	41.554	1.12733	0.265306
Ler	CC	80	2	82	175.11	30.3709	1.17966	0
Ler	CC	80	3	319	189.254	62.862	1.10823	0.598746
Ler	CC	80	4	154	135.766	42.8723	1.12826	0.344156
Ler	CC	80	5	370	162.23	72.036	1.24798	0.508108
Ler	CC	80	6	86	140.384	33.288	1.25571	0.104651
Ler	CC	80	7	128	158.945	38.1259	1.12485	0.140625
Ler	CC	80	8	132	145.409	39.7702	1.13039	0.0757575
Ler	NUC	81		55634	40.8856	860.202	1.06614	0.0908796
Ler	CC	81	1	157	104.917	44.7182	1.21552	0.171975
Ler	CC	81	2	134	104.194	38.2785	1.0477	0.0746268
Ler	CC	81	3	248	119.625	56.0825	1.17293	0.524193
Ler	CC	81	4	65	162.169	26.5087	1.15398	0.107692
Ler	CC	81	5	126	129.151	38.9988	1.13289	0.150794
Ler	CC	81	6	160	112.7	45.1471	1.19338	0.00625
Ler	CC	81	7	212	200.792	54.0567	1.38632	0.410377
Ler	CC	81	8	289	104.813	58.9045	1.0901	0.487889
Ler	CC	81	9	131	105.298	40.6804	1.2241	0.0763358
Ler	NUC	82		30484	61.3288	667.881	1.17836	0.267649
Ler	CC	82	1	173	126.098	44.064	1.07673	0.289017
Ler	CC	82	2	137	146.525	40.8572	1.16271	0.291971
Ler	CC	82	3	394	173.101	71.515	1.16477	0.619289
Ler	CC	82	4	194	200.32	48.1727	1.10268	0.603093
Ler	CC	82	5	149	143.456	43.0145	1.2044	0.275168
Ler	CC	82	6	183	170.311	46.7358	1.1218	0.530055
Ler	CC	82	7	178	139.371	46.9061	1.1668	0.38764
Ler	CC	82	8	114	129.553	38.2298	1.2734	0.0087719
Ler	NUC	83		49570	51.6372	803.109	1.046	0.164273
Ler	CC	83	1	147	126.095	41.842	1.15846	0.251701
Ler	CC	83	2	432	209.431	81.4394	1.34706	0.622685
Ler	CC	83	3	398	193.797	72.7062	1.18408	0.668342
Ler	CC	83	4	176	141.193	45.3492	1.11912	0.505682
Ler	CC	83	5	146	152.589	42.3222	1.17314	0.376712
Ler	CC	83	6	196	152.699	48.1128	1.09242	0.530612
Ler	CC	83	7	123	151.529	38.9238	1.18443	0.317073
Ler	NUC	84		50050	57.318	813.558	1.05993	0.283457
Ler	CC	84	1	223	114.906	57.3262	1.36068	0.0358744
Ler	CC	84	2	473	149.18	91.6833	1.57887	0.310782
Ler	CC	84	3	241	122.822	63.7042	1.55261	0.0746888
Ler	CC	84	4	155	113.329	45.623	1.23649	0.0064516
Ler	CC	84	5	62	78.7742	25.357	1.15413	0
Ler	CC	84	6	134	129.187	40.0604	1.1604	0
Ler	CC	84	7	528	178.962	94.3535	1.47273	0.642045
Ler	CC	84	8	139	134.209	45.5579	1.42623	0
Ler	CC	84	9	206	110.437	54.8005	1.37939	0.0048543
Ler	NUC	85		47884	44.0102	790.301	1.04872	0.136037
Ler	CC	85	1	241	114.498	54.7603	1.13445	0.410788
Ler	CC	85	2	101	135.97	33.5741	1.16474	0
Ler	CC	85	3	94	113.904	32.238	1.1414	0
Ler	CC	85	4	129	89.8217	39.2398	1.15625	0
Ler	CC	85	5	372	188.032	66.975	1.08406	0.672043
Ler	CC	85	6	123	133.854	39.1055	1.16639	0.186992
Ler	CC	85	7	210	125.243	50.5289	1.14098	0.333333
Ler	CC	85	8	157	111.994	43.0119	1.16112	0.324841
Ler	CC	85	9	163	138.755	44.0823	1.14961	0.159509
Ler	NUC	86		27081	53.5814	599.498	1.07004	0.212695
Ler	CC	86	1	320	179.1	62.6081	1.09925	0.68125
Ler	CC	86	2	193	119.554	47.2351	1.07688	0.455958
Ler	CC	86	3	143	142.014	41.9534	1.16275	0.34965
Ler	CC	86	4	78	114.756	29.6488	1.1359	0.025641
Ler	CC	86	5	148	199.345	41.4815	1.10391	0.45946
Ler	CC	86	6	100	136.84	34.7839	1.19523	0.02
Ler	CC	86	7	89	92.6629	31.5763	1.11294	0
Ler	NUC	87		36039	65.2007	723.428	1.17184	0.429285
Ler	CC	87	1	105	164	34.425	1.08086	0.342857
Ler	CC	87	2	308	177.893	63.627	1.18405	0.662338
Ler	CC	87	3	114	182.93	38.3401	1.30923	0.438597
Ler	CC	87	4	151	167.079	45.7194	1.33694	0.384106
Ler	CC	87	5	53	96.1698	23.9361	1.19458	0.0377358
Ler	CC	87	6	157	177.147	44.4053	1.17453	0.605096
Ler	CC	87	7	154	128.019	48.3652	1.44643	0.512987
Ler	CC	87	8	65	175.985	26.2132	1.12037	0.184615
Ler	CC	87	9	79	201.848	29.6121	1.15021	0.367089
Ler	CC	87	10	122	174.77	37.5039	1.1268	0.581967
Ler	NUC	88		31491	56.4733	663.933	1.12973	0.214855
Ler	CC	88	1	299	157.117	58.8344	1.04997	0.344482
Ler	CC	88	2	203	126.685	48.7412	1.08885	0.394089
Ler	CC	88	3	482	187.689	77.5656	1.08874	0.740664
Ler	CC	88	4	123	132.406	39.4945	1.17346	0.0569105
Ler	CC	88	5	121	163.546	37.0473	1.1341	0.264463
Ler	CC	88	6	186	122.392	48.0915	1.13027	0.435484
Ler	CC	88	7	210	126.857	51.7543	1.15216	0.304762
Ler	NUC	89		27439	60.9656	644.977	1.20297	0.368271
Ler	CC	89	1	340	145.729	78.2315	1.62855	0.194118
Ler	CC	89	2	304	195.003	61.3007	1.10481	0.5625
Ler	CC	89	3	216	151.185	50.8684	1.11372	0.347222
Ler	CC	89	4	147	152.143	42.7575	1.19794	0
Ler	CC	89	5	190	163.19	48.5908	1.17369	0.289474
Ler	NUC	90		38502	43.9574	827.522	1.33943	0.170978
Ler	CC	90	1	153	97.1765	42.6602	1.10236	0.346405
Ler	CC	90	2	327	106.214	64.5989	1.17469	0.492355
Ler	CC	90	3	246	107.228	60.5729	1.37734	0.333333
Ler	CC	90	4	169	97.0769	49.7469	1.37463	0.0295858
Ler	CC	90	5	238	103.361	55.7153	1.16612	0.584034
Ler	CC	90	6	349	177.771	65.5492	1.09095	0.535817
Ler	CC	90	7	165	129.473	44.2677	1.12843	0.363636
Ler	CC	90	8	130	141.885	39.4399	1.15147	0.192308
Ler	NUC	91		18159	70.0542	489.57	1.0676	0.30288
Ler	CC	91	1	139	107.496	39.5232	1.06689	0.0143884
Ler	CC	91	2	417	181.556	73.7781	1.14444	0.606715
Ler	CC	91	3	156	148.353	43.7701	1.16527	0.442308
Ler	CC	91	4	14	114.929	11.0403	1.49224	0
Ler	CC	91	5	14	121.571	10.9735	1.63494	0
Ler	CC	91	6	204	114.461	50.1775	1.11655	0.191176
Ler	CC	91	7	313	166.77	62.4006	1.13554	0.696486
Ler	CC	91	8	53	103.359	24.0814	1.18413	0
Ler	CC	91	9	109	138.303	36.1598	1.16947	0.165138
Ler	CC	91	10	138	114.21	41.7337	1.22957	0
Ler	NUC	92		35991	62.9606	718.97	1.15504	0.398683
Ler	CC	92	1	236	167.013	52.5313	1.09049	0.652542
Ler	CC	92	2	161	151.901	44.6203	1.13779	0.565217
Ler	CC	92	3	213	181.38	50.5716	1.12501	0.610329
Ler	CC	92	4	141	159.823	40.0519	1.09562	0.375887
Ler	CC	92	5	121	134.711	37.1416	1.12752	0.338843
Ler	CC	92	6	80	182.675	29.687	1.17706	0.1875
Ler	CC	92	7	176	159.227	45.157	1.10035	0.511364
Ler	CC	92	8	106	195.151	34.7757	1.11849	0.433962
Ler	CC	92	9	146	135.103	40.7567	1.06388	0.294521
Ler	CC	92	10	119	149.773	36.8224	1.12215	0.277311
Ler	NUC	93		30160	63.6648	640.696	1.0958	0.357294
Ler	CC	93	1	177	115.921	52.7152	1.489	0.0847457
Ler	CC	93	2	362	207.29	66.637	1.09877	0.475138
Ler	CC	93	3	229	111.197	52.9744	1.11729	0.406114
Ler	CC	93	4	149	138.98	42.88	1.14647	0.154362
Ler	CC	93	5	104	155.673	35.7537	1.19736	0.0480769
Ler	CC	93	6	245	138.71	53.8906	1.08198	0.342857
Ler	CC	93	7	184	154.674	46.0301	1.10431	0.266304
Ler	CC	93	8	196	110.301	49.4844	1.13146	0.0816326
Ler	NUC	94		31625	65.5457	643.313	1.05395	0.461312
Ler	CC	94	1	110	159	36.1275	1.21993	0
Ler	CC	94	2	319	182.655	78.0861	1.78189	0.206897
Ler	CC	94	3	152	167.415	43.461	1.14305	0.388158
Ler	CC	94	4	78	170.013	29.118	1.12502	0.269231
Ler	CC	94	5	185	128.087	47.1021	1.12234	0.464865
Ler	CC	94	6	56	165.179	26.4454	1.38988	0
Ler	CC	94	7	138	147.833	40.3468	1.14582	0.413044
Ler	CC	94	8	221	190.837	50.7419	1.05509	0.60181
Ler	CC	94	9	147	171.095	41.6705	1.10594	0.489796
Ler	NUC	95		20085	73.9426	513.965	1.06361	0.377296
Ler	CC	95	1	157	131.306	42.8943	1.0886	0.197452
Ler	CC	95	2	333	178.619	85.4602	2.04105	0.513513
Ler	CC	95	3	195	139.79	48.3171	1.13886	0.215385
Ler	CC	95	4	311	140.222	62.8264	1.14203	0.440514
Ler	CC	95	5	154	172.253	54.9531	1.91484	0.051948
Ler	CC	95	6	122	135.189	38.7049	1.20164	0.0163934
Ler	NUC	96		32313	58.3891	657.947	1.07889	0.24566
Ler	CC	96	1	124	143.694	37.7363	1.11463	0.274194
Ler	CC	96	2	100	145.27	34.0987	1.18877	0.2
Ler	CC	96	3	266	185	56.7671	1.09394	0.609023
Ler	CC	96	4	251	203.335	55.3178	1.10631	0.557769
Ler	CC	96	5	116	162.862	36.6086	1.08857	0.112069
Ler	CC	96	6	113	149.186	34.8501	1.05483	0.292035
Ler	CC	96	7	157	107.35	42.4832	1.07818	0.101911
Ler	CC	96	8	159	153.849	43.2841	1.13833	0.433962
Ler	NUC	97		44295	51.4902	786.037	1.10781	0.189841
Ler	CC	97	1	198	137.313	49.9483	1.15875	0.242424
Ler	CC	97	2	176	121.398	46.7401	1.16027	0.170455
Ler	CC	97	3	171	141.76	45.492	1.1795	0.368421
Ler	CC	97	4	288	140.017	58.7745	1.09266	0.40625
Ler	CC	97	5	198	112.99	49.4486	1.14207	0.0757575
Ler	CC	97	6	154	148.442	42.3505	1.11108	0.214286
Ler	CC	97	7	139	129.122	42.6762	1.25648	0.0791366
Ler	CC	97	8	162	137.71	44.0814	1.12528	0.0864197
Ler	CC	97	9	343	198.793	64.5554	1.07872	0.606414
Ler	NUC	98		30316	69.1291	658.376	1.15034	0.30446
Ler	CC	98	1	151	156.106	42.9085	1.1605	0.450331
Ler	CC	98	2	173	183.185	46.0827	1.1412	0.520231
Ler	CC	98	3	187	170.647	47.7287	1.15159	0.524064
Ler	CC	98	4	246	171.37	53.7923	1.05694	0.573171
Ler	CC	98	5	168	146.982	44.8035	1.12847	0.392857
Ler	CC	98	6	262	201.53	60.1409	1.28446	0.60687
Ler	CC	98	7	504	189.623	93.8932	1.54611	0.52381
Ler	NUC	99		29891	69.4645	631.703	1.07035	0.381754
Ler	CC	99	1	132	137.061	42.4625	1.32073	0
Ler	CC	99	2	269	197.361	57.962	1.15735	0.587361
Ler	CC	99	3	158	150.424	45.4789	1.26515	0.417722
Ler	CC	99	4	132	192.258	39.0385	1.09409	0.356061
Ler	CC	99	5	197	117.32	49.627	1.16707	0.294416
Ler	CC	99	6	219	179.753	51.6503	1.1211	0.543379
Ler	CC	99	7	328	173.113	69.0374	1.28406	0.344512
Ler	CC	99	8	98	124	35.5594	1.29466	0
Ler	CC	99	9	127	131.606	40.0715	1.23293	0.0944881
Ler	NUC	100		23275	73.3143	560.56	1.08756	0.291815
Ler	CC	100	1	100	147.48	33.9867	1.17783	0.01
Ler	CC	100	2	163	111.233	43.0077	1.06318	0.0613496
Ler	CC	100	3	64	150.781	26.6339	1.2475	0
Ler	CC	100	4	176	144.301	45.5938	1.07477	0.465909
Ler	CC	100	5	276	153.605	59.6552	1.13575	0.34058
Ler	CC	100	6	136	158.772	39.9252	1.11597	0.169118
Ler	CC	100	7	409	195.494	71.57	1.10208	0.657702
Ler	NUC	101		19280	52.7997	526.124	1.16342	0.314315
Ler	CC	101	1	190	109.442	48.4735	1.16722	0.436842
Ler	CC	101	2	199	112.256	49.6444	1.14099	0.407035
Ler	CC	101	3	115	145.226	35.4677	1.07962	0.156522
Ler	CC	101	4	242	163.529	54.4667	1.15089	0.578512
Ler	CC	101	5	241	139.875	51.741	1.03746	0.60166
Ler	CC	101	6	243	172.395	54.3609	1.1207	0.621399
Ler	CC	101	7	91	99.8461	33.1994	1.31401	0
Ler	NUC	102		26604	60.8743	617.6	1.15457	0.276349
Ler	CC	102	1	136	137.522	39.6225	1.15663	0.286765
Ler	CC	102	2	132	139.068	39.1097	1.20747	0.151515
Ler	CC	102	3	196	125.602	47.9336	1.10144	0.515306
Ler	CC	102	4	137	143.985	39.7824	1.0994	0.277372
Ler	CC	102	5	287	174.746	58.5971	1.0862	0.679442
Ler	CC	102	6	94	150.489	32.48	1.09381	0.0212766
Ler	CC	102	7	104	122.538	35.4608	1.27068	0.307692
Ler	CC	102	8	134	128.075	39.3838	1.14465	0.365672
Ler	CC	102	9	110	144.509	35.7858	1.13162	0.427273
Ler	NUC	103		32644	63.6201	665.347	1.091	0.357585
Ler	CC	103	1	124	129.573	37.5212	1.09776	0.0887096
Ler	CC	103	2	118	187.619	36.9039	1.12729	0.279661
Ler	CC	103	3	183	118.333	47.5544	1.15091	0.174863
Ler	CC	103	4	180	164.994	47.7156	1.15976	0.45
Ler	CC	103	5	387	182.194	68.2726	1.07315	0.550388
Ler	CC	103	6	115	126.661	35.0575	1.04031	0.313043
Ler	CC	103	7	175	138.057	45.1755	1.10604	0.331429
Ler	CC	103	8	315	165.33	61.0161	1.05074	0.669841
Ler	NUC	104		22126	71.9062	546.723	1.08808	0.418377
Ler	CC	104	1	174	185.885	46.9664	1.22526	0.396552
Ler	CC	104	2	66	95	27.994	1.25878	0
Ler	CC	104	3	165	121.77	42.6844	1.04161	0.381818
Ler	CC	104	4	55	139.491	24.2641	1.20088	0
Ler	CC	104	5	248	80.2298	55.6811	1.11962	0.366936
Ler	CC	104	6	224	198.63	52.2692	1.12762	0.46875
Ler	CC	104	7	167	116.449	44.5933	1.11201	0
Ler	CC	104	8	159	149.119	43.3688	1.10801	0.113208
Ler	CC	104	9	208	109.404	50.8099	1.17144	0.326923
Ler	CC	104	10	64	139.953	26.5813	1.19103	0
Ler	CC	104	11	50	121.86	22.6081	1.07984	0
Ler	CC	104	12	127	113.063	42.3938	1.4137	0
Ler	NUC	105		17668	91.1125	478.796	1.04996	0.480134
Ler	CC	105	1	235	154.528	53.6055	1.10254	0.47234
Ler	CC	105	2	224	171.87	51.0393	1.0978	0.589286
Ler	CC	105	3	148	177.628	41.8847	1.11424	0.283784
Ler	CC	105	4	324	150.716	64.9715	1.16949	0.515432
Ler	CC	105	5	174	190	44.5836	1.0836	0.402299
Ler	CC	105	6	287	217.22	58.3431	1.07829	0.313589
Ler	CC	105	7	165	215.055	44.874	1.13726	0.0969696
Ler	CC	105	8	93	182.366	32.8285	1.17169	0
Ler	CC	105	9	245	170.355	55.5519	1.13445	0.416326
Ler	NUC	106		25971	85.842	593.76	1.09507	0.372839
Ler	CC	106	1	105	151.848	34.8948	1.13774	0.161905
Ler	CC	106	2	181	153.84	44.5577	1.05759	0.259669
Ler	CC	106	3	139	161.345	39.3479	1.09761	0.381295
Ler	CC	106	4	187	147.995	47.1681	1.14408	0.0802139
Ler	CC	106	5	166	202.488	45.566	1.15005	0.319277
Ler	CC	106	6	340	198.262	71.5017	1.33293	0.485294
Ler	CC	106	7	182	187.797	48.5801	1.21611	0.456044
Ler	CC	106	8	225	176.649	53.0663	1.15504	0.382222
Ler	CC	106	9	166	173.88	44.5326	1.11793	0.313253
Ler	NUC	107		18268	78.3064	483.237	1.03459	0.389972
Ler	CC	107	1	116	138.81	38.8359	1.23893	0
Ler	CC	107	2	418	200.854	75.2562	1.21807	0.574163
Ler	CC	107	3	133	165.361	40.1738	1.14403	0.112782
Ler	CC	107	4	107	139.701	34.7576	1.1724	0.261682
Ler	CC	107	5	152	152.605	43.8268	1.18938	0
Ler	CC	107	6	118	162.508	36.019	1.06572	0
Ler	CC	107	7	181	169.287	47.913	1.23284	0.331492
Ler	CC	107	8	81	153.679	30.7774	1.27642	0
Ler	NUC	108		20581	80.5095	516.69	1.04831	0.441038
Ler	CC	108	1	495	169.129	81.7815	1.18226	0.575758
Ler	CC	108	2	202	138.614	48.9231	1.13844	0.311881
Ler	CC	108	3	424	145.849	84.014	1.5015	0.231132
Ler	CC	108	4	192	203.193	48.4259	1.14244	0.359375
Ler	CC	108	5	328	189.323	77.1443	1.66698	0.0975609
Ler	CC	108	6	99	153.515	33.2522	1.13841	0.070707
Ler	NUC	109		58671	43.1522	910.649	1.13775	0.0837722
Ler	CC	109	1	269	135.327	57.8768	1.15506	0.36803
Ler	CC	109	2	262	156.076	54.8287	1.03998	0.538168
Ler	CC	109	3	220	144.036	51.5008	1.14304	0.527273
Ler	CC	109	4	366	169.94	67.1501	1.11393	0.663934
Ler	CC	109	5	157	140.994	42.3884	1.10305	0.267516
Ler	CC	109	6	209	126.139	50.1828	1.09434	0.263158
Ler	CC	109	7	249	117.245	54.3748	1.10331	0.493976
Ler	CC	109	8	531	162.056	80.398	1.07323	0.730697
Ler	CC	109	9	225	131.187	50.949	1.10472	0.408889
Ler	NUC	110		24800	60.771	574.048	1.07	0.322903
Ler	CC	110	1	158	135.291	42.983	1.09175	0.525316
Ler	CC	110	2	131	123.901	38.7792	1.08709	0.251908
Ler	CC	110	3	67	155.493	27.428	1.17192	0
Ler	CC	110	4	120	97.0917	38.1242	1.17822	0.158333
Ler	CC	110	5	65	166.154	26.6816	1.11325	0
Ler	CC	110	6	230	159.052	53.0294	1.11859	0.504348
Ler	CC	110	7	194	197.17	47.8323	1.10344	0.56701
Ler	CC	110	8	84	125.131	30.212	1.0578	0.0357142
Ler	NUC	111		69217	50.5602	985.748	1.12814	0.32833
Ler	CC	111	1	333	162.267	66.7871	1.23178	0.684685
Ler	CC	111	2	170	101.865	45.9067	1.13377	0.352941
Ler	CC	111	3	292	153.668	65.1781	1.31655	0.335616
Ler	CC	111	4	164	122.616	45.6885	1.20493	0.353658
Ler	CC	111	5	134	171.105	40.8218	1.19543	0.238806
Ler	CC	111	6	73	134.685	28.914	1.22539	0.123288
Ler	CC	111	7	84	174.726	32.9216	1.41101	0.107143
Ler	CC	111	8	123	157.488	40.0417	1.2692	0.292683
Ler	CC	111	9	367	164.024	91.2517	2.05414	0.572207
Ler	CC	111	10	140	150.871	41.2836	1.17737	0.342857
F1 (Cvi-0 x Ler)	NUC	112		29896	81.4824	629.13	1.06339	0.601552
F1 (Cvi-0 x Ler)	CC	112	1	123	169.707	50.0474	2.11294	0
F1 (Cvi-0 x Ler)	CC	112	2	106	190.189	35.5556	1.22065	0.660377
F1 (Cvi-0 x Ler)	CC	112	3	52	133.538	23.3047	1.21744	0.0576923
F1 (Cvi-0 x Ler)	CC	112	4	66	154.606	28.4628	1.32734	0
F1 (Cvi-0 x Ler)	CC	112	5	117	159.316	38.8495	1.28359	0.025641
F1 (Cvi-0 x Ler)	CC	112	6	130	149.661	42.7318	1.38812	0.407692
F1 (Cvi-0 x Ler)	NUC	113		17792	90.2984	481.422	1.0531	0.575933
F1 (Cvi-0 x Ler)	CC	113	1	83	156.374	31.2988	1.31972	0
F1 (Cvi-0 x Ler)	CC	113	2	77	138.974	31.0891	1.29388	0
F1 (Cvi-0 x Ler)	CC	113	3	215	208.958	51.0777	1.09478	0.44186
F1 (Cvi-0 x Ler)	CC	113	4	191	150.728	48.062	1.15228	0.424084
F1 (Cvi-0 x Ler)	CC	113	5	34	149.735	18.2981	1.41788	0
F1 (Cvi-0 x Ler)	NUC	114		49941	62.8941	858.128	1.16595	0.46623
F1 (Cvi-0 x Ler)	CC	114	1	457	143.28	87.2323	1.47844	0.459519
F1 (Cvi-0 x Ler)	CC	114	2	276	156.54	61.9194	1.28479	0.423913
F1 (Cvi-0 x Ler)	CC	114	3	181	186.32	46.3074	1.15528	0.458564
F1 (Cvi-0 x Ler)	CC	114	4	74	172.487	28.1236	1.16827	0.0945946
F1 (Cvi-0 x Ler)	CC	114	5	225	147.916	57.1369	1.39745	0.551111
F1 (Cvi-0 x Ler)	CC	114	6	102	173.627	35.901	1.26235	0.392157
F1 (Cvi-0 x Ler)	CC	114	7	160	146.381	45.2769	1.21276	0.14375
F1 (Cvi-0 x Ler)	NUC	115		27934	87.6403	618.313	1.10512	0.622718
F1 (Cvi-0 x Ler)	CC	115	1	220	209.659	51.996	1.15102	0.35
F1 (Cvi-0 x Ler)	CC	115	2	119	126.092	52.2914	2.45447	0
F1 (Cvi-0 x Ler)	CC	115	3	129	152.519	37.5697	1.05632	0.356589
F1 (Cvi-0 x Ler)	CC	115	4	34	130.382	17.6753	1.19813	0
F1 (Cvi-0 x Ler)	CC	115	5	192	142.458	47.0281	1.06164	0.364583
F1 (Cvi-0 x Ler)	NUC	116		45000	52.3776	863.983	1.33158	0.283267
F1 (Cvi-0 x Ler)	CC	116	1	192	102.713	57.1531	1.6583	0.203125
F1 (Cvi-0 x Ler)	CC	116	2	248	166.544	55.1809	1.14162	0.677419
F1 (Cvi-0 x Ler)	CC	116	3	96	119.021	36.9404	1.57696	0
F1 (Cvi-0 x Ler)	CC	116	4	65	134.954	29.7866	1.54046	0.0615384
F1 (Cvi-0 x Ler)	CC	116	5	149	142.96	45.7825	1.37944	0.154362
F1 (Cvi-0 x Ler)	CC	116	6	90	119.111	33.1425	1.24698	0
F1 (Cvi-0 x Ler)	CC	116	7	197	113.853	50.7411	1.26396	0.106599
F1 (Cvi-0 x Ler)	NUC	117		24638	63.4694	653.906	1.40592	0.46201
F1 (Cvi-0 x Ler)	CC	117	1	139	137.316	39.9433	1.09516	0.489209
F1 (Cvi-0 x Ler)	CC	117	2	90	146.056	31.2579	1.08659	0.266667
F1 (Cvi-0 x Ler)	CC	117	3	136	189.404	39.3875	1.13362	0.580882
F1 (Cvi-0 x Ler)	CC	117	4	130	153.569	38.507	1.15983	0.453846
F1 (Cvi-0 x Ler)	CC	117	5	263	189.856	63.1997	1.4033	0.34981
F1 (Cvi-0 x Ler)	CC	117	6	89	182.281	30.9661	1.10723	0.0337078
F1 (Cvi-0 x Ler)	CC	117	7	60	162	24.6548	1.10424	0.266667
F1 (Cvi-0 x Ler)	NUC	118		22410	72.8336	657.876	1.56002	0.5639
F1 (Cvi-0 x Ler)	CC	118	1	109	158.55	35.5346	1.19327	0
F1 (Cvi-0 x Ler)	CC	118	2	108	119.833	35.8024	1.24817	0.148148
F1 (Cvi-0 x Ler)	CC	118	3	66	137.394	30.6035	1.53891	0
F1 (Cvi-0 x Ler)	CC	118	4	86	159.826	31.3078	1.14054	0.0116279
F1 (Cvi-0 x Ler)	CC	118	5	277	186.058	58.2722	1.09956	0.613718
F1 (Cvi-0 x Ler)	CC	118	6	178	192.32	47.0339	1.14188	0.516854
F1 (Cvi-0 x Ler)	CC	118	7	92	141.576	32.9882	1.25302	0.0760869
F1 (Cvi-0 x Ler)	CC	118	8	153	117.954	44.471	1.22394	0.27451
F1 (Cvi-0 x Ler)	NUC	119		40340	63.7069	746.755	1.11246	0.217625
F1 (Cvi-0 x Ler)	CC	119	1	167	128.371	52.1398	1.63547	0.017964
F1 (Cvi-0 x Ler)	CC	119	2	250	192.188	57.0777	1.19395	0.524
F1 (Cvi-0 x Ler)	CC	119	3	306	144.095	61.8083	1.10359	0.542484
F1 (Cvi-0 x Ler)	CC	119	4	41	119.171	19.7863	1.21776	0
F1 (Cvi-0 x Ler)	CC	119	5	170	157.876	45.4576	1.13275	0.435294
F1 (Cvi-0 x Ler)	CC	119	6	59	106.203	25.6382	1.18994	0
F1 (Cvi-0 x Ler)	NUC	120		32440	55.1582	649.943	1.04731	0.225709
F1 (Cvi-0 x Ler)	CC	120	1	79	136.81	31.1613	1.36865	0.0759493
F1 (Cvi-0 x Ler)	CC	120	2	213	183.718	48.9211	1.08588	0.591549
F1 (Cvi-0 x Ler)	CC	120	3	128	141.469	40.3592	1.23302	0.0859375
F1 (Cvi-0 x Ler)	CC	120	4	151	132.543	42.7769	1.12759	0.02649
F1 (Cvi-0 x Ler)	CC	120	5	77	95.5195	32.9529	1.49202	0
F1 (Cvi-0 x Ler)	CC	120	6	64	94.0938	26.0251	1.25588	0
F1 (Cvi-0 x Ler)	CC	120	7	124	132.734	38.2402	1.14726	0.225806
F1 (Cvi-0 x Ler)	CC	120	8	118	82.6271	36.4755	1.06705	0.101695
F1 (Cvi-0 x Ler)	CC	120	9	125	110.008	38.669	1.14553	0.32
F1 (Cvi-0 x Ler)	NUC	121		28621	74.6077	696.46	1.36708	0.514972
F1 (Cvi-0 x Ler)	CC	121	1	350	170.454	79.4399	1.62091	0.588571
F1 (Cvi-0 x Ler)	CC	121	2	159	149.616	46.2062	1.30177	0.0377358
F1 (Cvi-0 x Ler)	CC	121	3	72	103.014	29.4007	1.22288	0
F1 (Cvi-0 x Ler)	NUC	122		26858	70.6342	593.852	1.05784	0.339861
F1 (Cvi-0 x Ler)	CC	122	1	141	136.957	41.3479	1.16337	0.248227
F1 (Cvi-0 x Ler)	CC	122	2	168	153.238	43.9173	1.09577	0.130952
F1 (Cvi-0 x Ler)	CC	122	3	158	131.342	44.2594	1.17132	0.158228
F1 (Cvi-0 x Ler)	CC	122	4	80	167.675	28.8143	1.08115	0.3125
F1 (Cvi-0 x Ler)	CC	122	C:\Documents and Settings\Penka Pavlova\My Documents\PhD life experience\Nuclei Images\Federico\CviLerF1 (Cvi x Ler)\CviLerF1 (Cvi x Ler)-787-D-068.tif	137	133.438	39.3674	1.10816	0
F1 (Cvi-0 x Ler)	CC	122	6	155	210.652	42.2395	1.0992	0.412903
F1 (Cvi-0 x Ler)	CC	122	7	101	147.733	35.6788	1.30781	0.178218
F1 (Cvi-0 x Ler)	CC	122	8	163	143.294	43.7352	1.08048	0.496932
F1 (Cvi-0 x Ler)	NUC	123		28330	114.376	629.045	1.12361	0.684292
F1 (Cvi-0 x Ler)	NUC	124		52609	62.4738	902.015	1.23858	0.373396
F1 (Cvi-0 x Ler)	CC	124	1	463	169.026	109.701	2.38332	0.483801
F1 (Cvi-0 x Ler)	CC	124	2	184	150.63	47.2958	1.13661	0.130435
F1 (Cvi-0 x Ler)	CC	124	3	325	133.825	70.593	1.39227	0.353846
F1 (Cvi-0 x Ler)	CC	124	4	67	113.194	27.8261	1.22891	0
F1 (Cvi-0 x Ler)	CC	124	5	158	125.683	46.7805	1.37125	0.373418
F1 (Cvi-0 x Ler)	CC	124	6	30	164.867	16.7255	1.29051	0
F1 (Cvi-0 x Ler)	CC	124	7	113	147.673	36.6623	1.17112	0.19469
F1 (Cvi-0 x Ler)	CC	124	8	111	109.766	41.6832	1.64601	0
F1 (Cvi-0 x Ler)	NUC	125		37053	60.4304	722.187	1.13182	0.282784
F1 (Cvi-0 x Ler)	CC	125	1	168	110.952	48.8334	1.34893	0.0238095
F1 (Cvi-0 x Ler)	CC	125	2	179	132.173	55.3303	1.62279	0.0670391
F1 (Cvi-0 x Ler)	CC	125	3	272	180.004	58.5889	1.15482	0.602941
F1 (Cvi-0 x Ler)	CC	125	4	212	120.042	72.3135	2.29695	0.117925
F1 (Cvi-0 x Ler)	CC	125	5	79	105.62	31.8996	1.39582	0
F1 (Cvi-0 x Ler)	CC	125	6	66	95.0152	26.692	1.26773	0
F1 (Cvi-0 x Ler)	CC	125	7	116	132.672	36.7819	1.15197	0.0431034
F1 (Cvi-0 x Ler)	CC	125	8	136	137.103	39.6202	1.09417	0.492647
F1 (Cvi-0 x Ler)	CC	125	9	110	109.273	37.1434	1.25952	0
F1 (Cvi-0 x Ler)	NUC	126		28510	96.3051	687.503	1.33219	0.489863
F1 (Cvi-0 x Ler)	CC	126	1	216	183.796	57.2923	1.41863	0.583333
F1 (Cvi-0 x Ler)	CC	126	2	153	201.941	53.2384	1.75695	0.169935
F1 (Cvi-0 x Ler)	CC	126	3	112	192.536	35.1947	1.14156	0.508929
F1 (Cvi-0 x Ler)	CC	126	4	71	215.394	31.5968	1.4777	0
F1 (Cvi-0 x Ler)	CC	126	5	64	151.625	28.5214	1.37124	0
F1 (Cvi-0 x Ler)	CC	126	6	77	191.818	28.6842	1.14035	0.415584
F1 (Cvi-0 x Ler)	NUC	127		38607	62.3611	738.791	1.13774	0.268682
F1 (Cvi-0 x Ler)	CC	127	1	154	150.558	42.0015	1.06307	0.493507
F1 (Cvi-0 x Ler)	CC	127	2	168	152.179	43.9104	1.09034	0.369048
F1 (Cvi-0 x Ler)	CC	127	3	107	173.458	35.6304	1.1897	0.271028
F1 (Cvi-0 x Ler)	CC	127	4	112	124.777	35.4264	1.10457	0.214286
F1 (Cvi-0 x Ler)	CC	127	5	218	198.95	50.7168	1.11505	0.56422
F1 (Cvi-0 x Ler)	CC	127	6	67	152.657	26.1821	1.20553	0.119403
F1 (Cvi-0 x Ler)	CC	127	7	57	164.614	24.3271	1.12877	0.0526315
F1 (Cvi-0 x Ler)	CC	127	8	67	129.702	26.5972	1.082	0.179104
F1 (Cvi-0 x Ler)	CC	127	9	100	147.63	34.9805	1.24417	0.29
F1 (Cvi-0 x Ler)	CC	127	10	68	143.485	26.9081	1.17788	0.0882353
F1 (Cvi-0 x Ler)	NUC	128		34975	131.47	677.33	1.05436	0.56366
F1 (Cvi-0 x Ler)	CC	128	1	74	222.135	29.2233	1.21839	0
F1 (Cvi-0 x Ler)	CC	128	2	209	208.359	65.445	1.94469	0.0191387
F1 (Cvi-0 x Ler)	CC	128	3	180	216.283	46.6609	1.1162	0.311111
F1 (Cvi-0 x Ler)	NUC	129		35755	65.572	705.437	1.11981	0.28561
F1 (Cvi-0 x Ler)	CC	129	1	207	151.758	50.9786	1.1357	0.347826
F1 (Cvi-0 x Ler)	CC	129	2	138	147.413	39.6126	1.09415	0.413044
F1 (Cvi-0 x Ler)	CC	129	3	122	167.213	36.7339	1.06127	0.221311
F1 (Cvi-0 x Ler)	CC	129	4	213	177.005	51.0395	1.14496	0.530516
F1 (Cvi-0 x Ler)	CC	129	5	195	195.508	48.6321	1.14421	0.523077
F1 (Cvi-0 x Ler)	CC	129	6	126	171.071	38.6422	1.16592	0.0714285
F1 (Cvi-0 x Ler)	CC	129	7	164	160.774	46.2649	1.22052	0.262195
F1 (Cvi-0 x Ler)	CC	129	8	55	114.218	23.753	1.09508	0
F1 (Cvi-0 x Ler)	CC	129	9	230	175.796	52.3559	1.09157	0.530435
F1 (Cvi-0 x Ler)	CC	129	10	263	147.555	59.1727	1.21159	0.600761
F1 (Cvi-0 x Ler)	CC	129	11	171	137.357	44.4798	1.10797	0.421053
F1 (Cvi-0 x Ler)	NUC	130		31708	96.0177	661.02	1.09974	0.50738
F1 (Cvi-0 x Ler)	CC	130	1	116	190.991	38.977	1.31308	0.431034
F1 (Cvi-0 x Ler)	CC	130	2	179	139.313	57.6069	1.81223	0.122905
F1 (Cvi-0 x Ler)	CC	130	3	34	160.471	18.3267	1.22339	0.0882353
F1 (Cvi-0 x Ler)	CC	130	4	119	205.639	37.9587	1.19213	0.478992
F1 (Cvi-0 x Ler)	NUC	131		30135	67.5386	632.606	1.07064	0.248747
F1 (Cvi-0 x Ler)	CC	131	1	279	184.125	60.8362	1.18005	0.602151
F1 (Cvi-0 x Ler)	CC	131	2	119	129.622	38.9652	1.24079	0
F1 (Cvi-0 x Ler)	CC	131	3	109	164.202	36.41	1.20969	0.192661
F1 (Cvi-0 x Ler)	CC	131	4	81	150.593	30.4698	1.16602	0.0123456
F1 (Cvi-0 x Ler)	CC	131	5	72	138.444	31.2455	1.40827	0
F1 (Cvi-0 x Ler)	CC	131	6	122	99.2951	46.5821	1.86591	0
F1 (Cvi-0 x Ler)	CC	131	7	148	162.507	42.5408	1.16939	0
F1 (Cvi-0 x Ler)	CC	131	8	104	156.885	38.7076	1.51885	0.298077
F1 (Cvi-0 x Ler)	NUC	132		40046	88.2205	775.622	1.18998	0.427583
F1 (Cvi-0 x Ler)	CC	132	1	34	217.853	19.5409	1.36569	0
F1 (Cvi-0 x Ler)	CC	132	2	37	182.919	18.9938	1.33529	0
F1 (Cvi-0 x Ler)	CC	132	3	177	191.271	45.4757	1.12441	0.59887
F1 (Cvi-0 x Ler)	CC	132	4	40	146.925	19.6639	1.08441	0
F1 (Cvi-0 x Ler)	CC	132	5	52	140.615	25.2067	1.40776	0
F1 (Cvi-0 x Ler)	NUC	133		48323	43.9653	840.481	1.17257	0.0697804
F1 (Cvi-0 x Ler)	CC	133	1	150	157.02	41.8085	1.08317	0.333333
F1 (Cvi-0 x Ler)	CC	133	2	163	177.908	43.3065	1.11031	0.472393
F1 (Cvi-0 x Ler)	CC	133	3	278	178.23	58.4555	1.13006	0.604317
F1 (Cvi-0 x Ler)	CC	133	4	106	138.764	34.3708	1.09348	0.0188679
F1 (Cvi-0 x Ler)	CC	133	5	95	123.726	34.4769	1.29749	0
F1 (Cvi-0 x Ler)	CC	133	6	63	79.4127	26.1421	1.06636	0
F1 (Cvi-0 x Ler)	CC	133	7	179	138.95	45.1889	1.10274	0.329609
F1 (Cvi-0 x Ler)	CC	133	8	92	123.565	33.0992	1.23008	0.0652173
F1 (Cvi-0 x Ler)	CC	133	9	173	120.382	45.9249	1.14967	0.017341
F1 (Cvi-0 x Ler)	CC	133	10	93	95.4086	33.3019	1.19868	0
F1 (Cvi-0 x Ler)	NUC	134		57915	72.9006	876.934	1.06726	0.350496
F1 (Cvi-0 x Ler)	CC	134	1	373	150.351	71.6623	1.20928	0.659517
F1 (Cvi-0 x Ler)	CC	134	2	135	147.296	40.6117	1.19694	0.162963
F1 (Cvi-0 x Ler)	CC	134	3	163	198.528	45.2828	1.17781	0.343558
F1 (Cvi-0 x Ler)	CC	134	4	307	140.091	64.0979	1.20682	0.37785
F1 (Cvi-0 x Ler)	CC	134	5	199	194.166	48.4124	1.10497	0.557789
F1 (Cvi-0 x Ler)	CC	134	6	314	162.56	73.5238	1.56436	0.159236
F1 (Cvi-0 x Ler)	CC	134	7	111	129.991	37.0859	1.20438	0.198198
F1 (Cvi-0 x Ler)	CC	134	8	235	129.375	54.1602	1.1285	0.655319
F1 (Cvi-0 x Ler)	CC	134	9	218	194.968	61.785	1.62484	0.56422
F1 (Cvi-0 x Ler)	NUC	135		25525	82.8511	616.424	1.20177	0.280431
F1 (Cvi-0 x Ler)	CC	135	1	133	130.782	38.8723	1.07978	0.443609
F1 (Cvi-0 x Ler)	CC	135	2	53	145.113	24.0755	1.19034	0
F1 (Cvi-0 x Ler)	CC	135	3	60	143.833	26.9071	1.27675	0.0833333
F1 (Cvi-0 x Ler)	CC	135	4	76	164.237	31.2163	1.39616	0
F1 (Cvi-0 x Ler)	CC	135	5	59	174.593	24.8306	1.17519	0.0338983
F1 (Cvi-0 x Ler)	CC	135	6	186	177.769	47.6037	1.13565	0.607527
F1 (Cvi-0 x Ler)	CC	135	7	148	161.993	42.568	1.16158	0.506757
F1 (Cvi-0 x Ler)	CC	135	8	75	152.027	29.9852	1.29435	0
F1 (Cvi-0 x Ler)	CC	135	9	28	126.929	15.2495	1.10757	0
F1 (Cvi-0 x Ler)	CC	135	10	141	157.028	39.9365	1.06918	0.503546
F1 (Cvi-0 x Ler)	CC	135	11	114	101.202	51.3897	2.44249	0
F1 (Cvi-0 x Ler)	NUC	136		42744	46.4784	789.513	1.17222	0.109068
F1 (Cvi-0 x Ler)	CC	136	1	146	118.274	40.9228	1.09785	0.541096
F1 (Cvi-0 x Ler)	CC	136	2	93	140.731	33.3835	1.20843	0.333333
F1 (Cvi-0 x Ler)	CC	136	3	88	121.318	30.6826	1.11815	0.193182
F1 (Cvi-0 x Ler)	CC	136	4	180	165.694	46.3527	1.09895	0.661111
F1 (Cvi-0 x Ler)	CC	136	5	167	173.868	44.3276	1.08649	0.694611
F1 (Cvi-0 x Ler)	CC	136	6	164	128.372	45.1347	1.20193	0.457317
F1 (Cvi-0 x Ler)	CC	136	7	129	116.868	38.5818	1.13702	0.426357
F1 (Cvi-0 x Ler)	CC	136	8	106	133.17	37.339	1.31471	0.0094339
F1 (Cvi-0 x Ler)	CC	136	9	62	98.0161	25.9431	1.17713	0
F1 (Cvi-0 x Ler)	CC	136	10	154	125.227	41.4623	1.07613	0.344156
F1 (Cvi-0 x Ler)	CC	136	11	116	179.509	35.95	1.08418	0.560345
F1 (Cvi-0 x Ler)	NUC	137		45080	72.1046	823.091	1.20822	0.292369
F1 (Cvi-0 x Ler)	CC	137	1	274	160.62	58.7278	1.11872	0.616788
F1 (Cvi-0 x Ler)	CC	137	2	268	158.765	59.8487	1.2237	0.608209
F1 (Cvi-0 x Ler)	CC	137	3	222	191.455	51.4476	1.07962	0.369369
F1 (Cvi-0 x Ler)	CC	137	4	147	151.415	41.2398	1.10131	0.156463
F1 (Cvi-0 x Ler)	CC	137	5	49	120.551	22.3867	1.16631	0
F1 (Cvi-0 x Ler)	CC	137	6	153	189.882	44.219	1.26048	0.183006
F1 (Cvi-0 x Ler)	CC	137	7	232	184.888	53.9169	1.16909	0.625
F1 (Cvi-0 x Ler)	CC	137	8	180	186.794	47.0199	1.16278	0.561111
F1 (Cvi-0 x Ler)	CC	137	9	89	138.944	35.5193	1.48127	0
F1 (Cvi-0 x Ler)	CC	137	10	156	156.763	47.5438	1.40468	0.307692
F1 (Cvi-0 x Ler)	CC	137	11	191	115.984	59.0515	1.70634	0.0890052
F1 (Cvi-0 x Ler)	CC	137	12	55	132.491	24.294	1.19154	0
F1 (Cvi-0 x Ler)	CC	137	13	99	117.879	39.9979	1.70347	0
F1 (Cvi-0 x Ler)	NUC	138		54331	59.9069	985.118	1.43581	0.353758
F1 (Cvi-0 x Ler)	CC	138	1	92	119.826	36.2001	1.42446	0.097826
F1 (Cvi-0 x Ler)	CC	138	2	121	144.521	44.8228	1.61493	0.0165289
F1 (Cvi-0 x Ler)	CC	138	3	152	181.776	42.5559	1.13167	0.519737
F1 (Cvi-0 x Ler)	CC	138	4	128	150.078	42.1332	1.33183	0
F1 (Cvi-0 x Ler)	CC	138	5	149	194.443	41.778	1.10783	0.288591
F1 (Cvi-0 x Ler)	CC	138	6	99	189.818	32.1409	1.05038	0.50505
F1 (Cvi-0 x Ler)	CC	138	7	78	126.372	29.693	1.1699	0.115385
F1 (Cvi-0 x Ler)	CC	138	8	106	101.085	40.8937	1.64688	0.0471698
F1 (Cvi-0 x Ler)	CC	138	9	54	118.167	22.8073	1.08932	0
F1 (Cvi-0 x Ler)	CC	138	10	170	170.306	48.0097	1.28566	0.629412
F1 (Cvi-0 x Ler)	NUC	139		38801	45.5711	736.356	1.12151	0.189815
F1 (Cvi-0 x Ler)	CC	139	1	249	78.8434	60.4618	1.33588	0.0080321
F1 (Cvi-0 x Ler)	CC	139	2	182	99.9561	50.1458	1.28754	0
F1 (Cvi-0 x Ler)	CC	139	3	111	97.9369	36.639	1.21681	0.054054
F1 (Cvi-0 x Ler)	CC	139	4	265	80.7736	68.591	1.5957	0
F1 (Cvi-0 x Ler)	CC	139	5	81	89.0864	30.7606	1.19283	0
F1 (Cvi-0 x Ler)	CC	139	6	129	101.667	38.662	1.13948	0
F1 (Cvi-0 x Ler)	CC	139	7	106	105.783	36.1285	1.21249	0.0566037
F1 (Cvi-0 x Ler)	CC	139	8	163	122.368	48.1949	1.36244	0.276074
F1 (Cvi-0 x Ler)	NUC	140		31944	81.2284	759.996	1.4544	0.614325
F1 (Cvi-0 x Ler)	CC	140	1	127	142.843	39.3077	1.13149	0.433071
F1 (Cvi-0 x Ler)	CC	140	2	95	176.705	32.471	1.115	0.210526
F1 (Cvi-0 x Ler)	CC	140	3	54	155.093	23.4067	1.23977	0
F1 (Cvi-0 x Ler)	CC	140	4	105	201.743	35.3587	1.1524	0.161905
F1 (Cvi-0 x Ler)	CC	140	5	109	173.651	40.884	1.51104	0.0275229
F1 (Cvi-0 x Ler)	CC	140	6	95	114.779	33.6013	1.21414	0
F1 (Cvi-0 x Ler)	CC	140	7	173	179.694	44.8605	1.08697	0.473988
F1 (Cvi-0 x Ler)	NUC	141		45597	48.0871	985.872	1.71283	0.3132
F1 (Cvi-0 x Ler)	CC	141	1	345	179.78	66.7079	1.1474	0.628985
F1 (Cvi-0 x Ler)	CC	141	2	47	107.213	27.9734	2.08922	0
F1 (Cvi-0 x Ler)	CC	141	3	125	76.496	43.5694	1.50936	0
F1 (Cvi-0 x Ler)	CC	141	4	160	155.394	43.4353	1.10302	0.44375
F1 (Cvi-0 x Ler)	CC	141	5	87	90.7011	33.603	1.34113	0
F1 (Cvi-0 x Ler)	CC	141	6	55	79.6909	23.1398	1.15161	0
F1 (Cvi-0 x Ler)	CC	141	7	66	83.6364	27.1652	1.15776	0
F1 (Cvi-0 x Ler)	NUC	142		48386	66.8332	801.678	1.06754	0.231989
F1 (Cvi-0 x Ler)	CC	142	1	263	159.186	59.5397	1.22401	0.338403
F1 (Cvi-0 x Ler)	CC	142	2	340	132.897	66.1028	1.13418	0.517647
F1 (Cvi-0 x Ler)	CC	142	3	295	182.898	61.2212	1.13767	0.494915
F1 (Cvi-0 x Ler)	CC	142	4	168	140.839	43.8244	1.11751	0.047619
F1 (Cvi-0 x Ler)	CC	142	5	200	167.32	49.6099	1.11969	0.43
F1 (Cvi-0 x Ler)	CC	142	6	211	153.635	50.9403	1.10426	0.540284
F1 (Cvi-0 x Ler)	CC	142	7	549	184.435	95.1743	1.4523	0.6102
F1 (Cvi-0 x Ler)	CC	142	8	235	143.702	53.9998	1.13033	0.408511
F1 (Cvi-0 x Ler)	CC	142	9	170	112.529	48.0471	1.29994	0.0058823
F1 (Cvi-0 x Ler)	CC	142	10	159	126.862	46.1984	1.27501	0.238994
F1 (Cvi-0 x Ler)	NUC	143		64892	52.7189	934.775	1.08036	0.232972
F1 (Cvi-0 x Ler)	CC	143	1	73	111.192	33.5928	1.63647	0
F1 (Cvi-0 x Ler)	CC	143	2	71	152.451	31.259	1.43883	0.028169
F1 (Cvi-0 x Ler)	CC	143	3	186	174.048	49.198	1.22651	0.510753
F1 (Cvi-0 x Ler)	CC	143	4	86	106.733	33.7948	1.35452	0.0348837
F1 (Cvi-0 x Ler)	CC	143	5	50	127.64	24.8396	1.36546	0
F1 (Cvi-0 x Ler)	CC	143	6	67	102.284	27.032	1.17441	0.0895522
F1 (Cvi-0 x Ler)	CC	143	7	165	113.891	46.3991	1.22093	0.163636
F1 (Cvi-0 x Ler)	CC	143	8	69	133.986	28.1087	1.19476	0.0869565
F1 (Cvi-0 x Ler)	CC	143	9	115	181.591	35.8166	1.0836	0.660869
F1 (Cvi-0 x Ler)	CC	143	10	82	182.524	31.2217	1.19341	0.439024
F1 (Cvi-0 x Ler)	CC	143	11	145	126.752	41.9494	1.14109	0.17931
F1 (Cvi-0 x Ler)	CC	143	12	130	123.654	44.2377	1.42763	0.0846153
F1 (Cvi-0 x Ler)	NUC	144		25579	98.6162	662.768	1.3839	0.598186
F1 (Cvi-0 x Ler)	CC	144	1	215	185.777	60.7114	1.61222	0.0744186
F1 (Cvi-0 x Ler)	CC	144	2	50	208.02	23.4694	1.28814	0.44
F1 (Cvi-0 x Ler)	CC	144	3	36	129.25	17.9299	1.16285	0.0277777
F1 (Cvi-0 x Ler)	CC	144	4	47	142.553	21.5008	1.15815	0.0212766
F1 (Cvi-0 x Ler)	CC	144	5	92	151.957	34.0264	1.26236	0.423913
F1 (Cvi-0 x Ler)	CC	144	6	37	158.378	19.2824	1.22012	0.108108
F1 (Cvi-0 x Ler)	CC	144	7	63	113.571	27.3279	1.32066	0
F1 (Cvi-0 x Ler)	NUC	145		25862	103.44	658.986	1.35743	0.527647
F1 (Cvi-0 x Ler)	CC	145	1	174	185.994	47.2895	1.20684	0.281609
F1 (Cvi-0 x Ler)	CC	145	2	63	197.73	27.7518	1.4166	0.111111
F1 (Cvi-0 x Ler)	CC	145	3	52	171.923	22.7597	1.07534	0.346154
F1 (Cvi-0 x Ler)	CC	145	4	31	119.194	16.5395	1.15758	0
F1 (Cvi-0 x Ler)	CC	145	5	173	163.503	50.3813	1.36288	0.635838
F1 (Cvi-0 x Ler)	CC	145	6	49	129.367	22.6895	1.18271	0.102041
F1 (Cvi-0 x Ler)	CC	145	7	41	153.61	20.9949	1.32782	0.0243902
F1 (Cvi-0 x Ler)	CC	145	8	55	174.673	26.2181	1.48845	0
F1 (Cvi-0 x Ler)	NUC	146		32273	94.6193	666.444	1.10851	0.60862
F1 (Cvi-0 x Ler)	CC	146	1	306	211.562	64.2671	1.22431	0.0882353
F1 (Cvi-0 x Ler)	CC	146	2	66	194.97	30.0152	1.49967	0
F1 (Cvi-0 x Ler)	CC	146	3	155	181.71	42.322	1.12862	0.587097
F1 (Cvi-0 x Ler)	CC	146	4	215	191.284	55.5628	1.32132	0.618605
F1 (Cvi-0 x Ler)	NUC	147		39697	66.9121	781.531	1.24121	0.553417
F1 (Cvi-0 x Ler)	CC	147	1	74	132.73	28.9204	1.18559	0.148649
F1 (Cvi-0 x Ler)	CC	147	2	154	128.519	43.8416	1.18928	0.123377
F1 (Cvi-0 x Ler)	CC	147	3	153	207.817	42.0207	1.10956	0.379085
F1 (Cvi-0 x Ler)	CC	147	4	214	209.266	54.4915	1.29771	0.5
F1 (Cvi-0 x Ler)	CC	147	5	86	185.535	30.6839	1.11524	0.0232558
F1 (Cvi-0 x Ler)	CC	147	6	99	91.697	33.4933	1.13299	0
F1 (Cvi-0 x Ler)	NUC	148		23394	69.135	561.207	1.08085	0.276396
F1 (Cvi-0 x Ler)	CC	148	1	43	140.488	22.1315	1.37973	0.0232558
F1 (Cvi-0 x Ler)	CC	148	2	143	216.972	40.9872	1.14588	0.51049
F1 (Cvi-0 x Ler)	CC	148	3	70	120.543	31.6889	1.62898	0.0285714
F1 (Cvi-0 x Ler)	CC	148	4	336	140.042	65.6232	1.14613	0.577381
F1 (Cvi-0 x Ler)	CC	148	5	190	162.063	51.2886	1.29985	0.368421
F1 (Cvi-0 x Ler)	NUC	149		23843	88.621	586.521	1.1647	0.542885
F1 (Cvi-0 x Ler)	CC	149	1	95	156.558	38.9623	1.66434	0
F1 (Cvi-0 x Ler)	CC	149	2	121	200.884	37.6714	1.16274	0.330578
F1 (Cvi-0 x Ler)	CC	149	3	142	220.859	41.9188	1.16933	0.225352
F1 (Cvi-0 x Ler)	CC	149	4	86	173.663	31.9744	1.21807	0.0697674
F1 (Cvi-0 x Ler)	CC	149	5	116	156.991	46.6447	1.90349	0
F1 (Cvi-0 x Ler)	CC	149	6	81	175.185	32.4776	1.3922	0.0123456
F1 (Cvi-0 x Ler)	CC	149	7	140	158.914	39.7024	1.15388	0.45
F1 (Cvi-0 x Ler)	CC	149	8	41	96.2683	20.3632	1.19448	0
F1 (Cvi-0 x Ler)	CC	149	9	167	159.784	46.3368	1.21525	0.377246
F1 (Cvi-0 x Ler)	CC	149	10	239	153.36	56.7722	1.22063	0.368201
F1 (Cvi-0 x Ler)	NUC	150		44994	51.6839	769.691	1.06233	0.152354
F1 (Cvi-0 x Ler)	CC	150	1	164	116.116	44.3118	1.14019	0.0792682
F1 (Cvi-0 x Ler)	CC	150	2	228	160.851	53.2757	1.16902	0.241228
F1 (Cvi-0 x Ler)	CC	150	3	254	125.622	56.5351	1.14808	0.177165
F1 (Cvi-0 x Ler)	CC	150	4	547	186	82.0072	1.0683	0.71298
F1 (Cvi-0 x Ler)	CC	150	5	169	123.343	44.3599	1.09357	0.0946745
F1 (Cvi-0 x Ler)	CC	150	6	105	87.4381	34.4016	1.11398	0
F1 (Cvi-0 x Ler)	CC	150	7	195	104.231	47.7928	1.12627	0.374359
F1 (Cvi-0 x Ler)	NUC	151		50383	95.5225	813.737	1.05679	0.411409
F1 (Cvi-0 x Ler)	CC	151	1	53	147	25.4396	1.47848	0
F1 (Cvi-0 x Ler)	CC	151	2	164	187.244	46.6596	1.2489	0.256098
F1 (Cvi-0 x Ler)	CC	151	3	192	186.891	48.0178	1.10726	0.583333
F1 (Cvi-0 x Ler)	CC	151	4	131	177.466	39.9385	1.18536	0.29771
102	NUC	152		50036	46.6559	890.48	1.2749	0.11166
102	CC	152	1	148	134.615	42.7589	1.19556	0.304054
102	CC	152	2	312	136.497	66.8597	1.29644	0.464744
102	CC	152	3	116	102.224	37.0978	1.17167	0.232759
102	CC	152	4	136	121.118	42.7378	1.32186	0.0588235
102	CC	152	5	351	148.496	74.9279	1.41924	0.609687
102	CC	152	6	117	152.017	37.5454	1.22005	0.213675
102	CC	152	7	71	166.704	27.754	1.21783	0.0140845
102	NUC	153		14422	58.9389	435.657	1.07011	0.185827
102	CC	153	1	58	84.9138	24.2196	1.20853	0
102	CC	153	2	63	91.4762	25.383	1.10625	0
102	CC	153	3	200	181.595	49.0216	1.11308	0.64
102	CC	153	4	104	129.865	35.4468	1.18134	0
102	CC	153	5	116	89.8448	37.8357	1.18923	0
102	CC	153	6	105	71.5619	34.8949	1.14842	0
102	CC	153	7	45	84.2222	22.1096	1.31865	0
102	NUC	154		34196	85.6255	701.885	1.15779	0.392707
102	CC	154	1	194	148.474	48.6175	1.13843	0.345361
102	CC	154	2	139	174.669	38.7096	1.04969	0.0647482
102	CC	154	3	257	192.615	56.1095	1.10671	0.233463
102	CC	154	4	184	166.245	48.8205	1.21593	0.0869565
102	CC	154	5	158	143.513	45.4922	1.24046	0.107595
102	CC	154	6	356	198.907	66.4168	1.11917	0.485955
102	CC	154	7	122	134.311	37.4637	1.12706	0
102	CC	154	8	405	179.57	71.5076	1.12053	0.627161
102	CC	154	9	167	154.778	45.8677	1.18189	0.0598802
102	NUC	155		30639	62.617	685.998	1.23799	0.268938
102	CC	155	1	176	162.665	47.0985	1.16028	0.272727
102	CC	155	2	103	105.796	32.7759	1.07287	0.0776699
102	CC	155	3	141	166.539	40.0863	1.09255	0.382979
102	CC	155	4	128	88.5078	42.2724	1.44919	0
102	CC	155	5	152	142.954	42.5596	1.1239	0.302632
102	CC	155	6	219	186.543	50.8143	1.10869	0.593607
102	CC	155	7	164	139.671	43.266	1.07761	0.207317
102	CC	155	8	140	187.307	42.489	1.20108	0.228571
102	NUC	156		34305	57.2702	683.635	1.09497	0.283457
102	CC	156	1	82	120.366	31.21	1.28476	0.121951
102	CC	156	2	84	160.321	30.7672	1.18371	0.0714285
102	CC	156	3	65	157.631	26.689	1.13556	0.0923076
102	CC	156	4	145	183.897	42.2672	1.16398	0.57931
102	CC	156	5	191	135.256	53.2385	1.37845	0.162304
102	CC	156	6	39	127.231	20.3294	1.40698	0
102	CC	156	7	97	149.639	34.6389	1.24136	0.381443
102	CC	156	8	70	136.457	29.0889	1.37771	0.314286
102	CC	156	9	220	156.564	52.1414	1.10586	0.559091
102	CC	156	10	182	130.681	48.4867	1.1933	0.291209
102	NUC	157		39943	50.1494	757.847	1.15598	0.27747
102	CC	157	1	143	124.846	42.8809	1.23902	0.104895
102	CC	157	2	265	163.623	56.6148	1.09268	0.366038
102	CC	157	3	102	104.618	34.5018	1.16746	0.0196078
102	CC	157	4	169	112.627	46.4799	1.27059	0.142012
102	CC	157	5	240	201.312	54.3099	1.12216	0.445833
102	CC	157	6	174	108.132	47.5317	1.24241	0.0804597
102	CC	157	7	207	96.2174	52.1789	1.2258	0.357488
102	NUC	158		21719	61.2448	582.037	1.26266	0.331645
102	CC	158	1	88	148.818	35.6903	1.47441	0.352273
102	CC	158	2	214	132.009	89.0028	3.82914	0.0046728
102	CC	158	3	99	154.657	33.9339	1.1387	0.616162
102	CC	158	4	169	165.148	44.8308	1.1011	0.704142
102	CC	158	5	62	115.839	26.7389	1.24665	0
102	NUC	159		29841	62.8497	631.896	1.07927	0.415
102	CC	159	1	91	133.198	32.6991	1.19141	0.0989011
102	CC	159	2	213	154.221	50.9479	1.11695	0.455399
102	CC	159	3	82	161.878	28.7375	1.04917	0
102	CC	159	4	156	145.936	42.8399	1.12776	0.269231
102	CC	159	5	119	177.672	36.622	1.12575	0.15126
102	CC	159	6	192	175.12	48.1846	1.13214	0.59375
102	CC	159	7	150	145.947	42.3296	1.15144	0.433333
102	CC	159	8	205	203.893	47.8161	1.04216	0.604878
102	CC	159	9	197	154.975	48.5623	1.1023	0.446701
102	NUC	160		25768	63.6285	587.659	1.07844	0.180922
102	CC	160	1	135	133.178	39.5053	1.17118	0.222222
102	CC	160	2	452	154.639	79.7831	1.23755	0.745575
102	CC	160	3	185	164.519	47.1754	1.11093	0.643243
102	CC	160	4	45	115.622	20.9494	1.1327	0
102	CC	160	5	100	126.6	34.7531	1.22349	0.09
102	CC	160	6	289	160.401	57.8196	1.04801	0.702422
102	CC	160	7	136	132.875	39.0276	1.08464	0.367647
102	CC	160	8	144	134.125	41.3331	1.15213	0.395833
102	CC	160	9	62	116.21	26.9739	1.24516	0
102	NUC	161		23368	79.8477	560.741	1.06836	0.461357
102	CC	161	1	83	117.879	29.8555	1.21336	0.108434
102	CC	161	2	105	134.438	36.9003	1.33497	0.266667
102	CC	161	3	81	146.938	32.0399	1.40141	0.0493827
102	CC	161	4	125	191.72	40.251	1.28909	0.104
102	CC	161	5	141	139.064	41.0689	1.15087	0.453901
102	CC	161	6	117	171.855	40.8023	1.37525	0.017094
102	CC	161	7	79	157.076	31.6926	1.3958	0.0126582
102	CC	161	8	84	160.774	33.8607	1.46178	0.0952381
102	CC	161	9	203	178.67	50.5305	1.16449	0.635468
102	CC	161	10	121	155.669	43.0737	1.59519	0.0743801
102	CC	161	11	50	119.82	21.7931	1.07388	0.06
102	NUC	162		18653	82.9896	551.93	1.31915	0.495845
102	CC	162	1	71	150.084	27.9442	1.19724	0.126761
102	CC	162	2	108	157.778	34.6644	1.07541	0.509259
102	CC	162	3	128	184.289	40.1146	1.22102	0.304688
102	CC	162	4	173	183.856	52.6335	1.52548	0.260116
102	CC	162	5	60	133.733	24.9552	1.0952	0.233333
102	CC	162	6	78	197.936	29.2907	1.23385	0.371795
102	CC	162	7	73	200.164	27.8348	1.13244	0.410959
102	NUC	163		19942	67.5878	524.386	1.11536	0.364206
102	CC	163	1	137	170.956	40.0086	1.14641	0.591241
102	CC	163	2	87	130.908	32.8762	1.26126	0.0229885
102	CC	163	3	87	134.805	32.7228	1.23867	0.126437
102	CC	163	4	153	141.078	42.114	1.14746	0.627451
102	CC	163	5	148	200.554	42.1659	1.1689	0.445946
102	CC	163	6	120	129.858	38.6112	1.24643	0.0166666
102	CC	163	7	130	117.261	38.1516	1.07111	0.261539
102	CC	163	8	102	80.5	35.0965	1.23729	0.0294117
102	NUC	164		25039	78.793	598.804	1.15193	0.392028
102	CC	164	1	97	100.691	42.2407	1.93364	0
102	CC	164	2	36	124.611	19.0762	1.3064	0
102	CC	164	3	106	150.717	39.1949	1.45176	0.0377358
102	CC	164	4	81	117.247	31.9008	1.31353	0
102	CC	164	5	90	157.767	32.3635	1.17255	0.177778
102	CC	164	6	60	170.85	24.9372	1.1442	0.283333
102	CC	164	7	113	146.956	39.2933	1.35783	0.0088495
102	CC	164	8	155	171.884	43.763	1.16601	0.612903
102	CC	164	9	28	138.393	17.2668	1.37428	0
102	NUC	165		38345	53.8992	754.934	1.19379	0.181432
102	CC	165	1	119	195.185	37.1146	1.11759	0.563025
102	CC	165	2	168	93.2262	44.122	1.07561	0.238095
102	CC	165	3	212	154.693	51.6487	1.15005	0.471698
102	CC	165	4	100	159.22	34.1834	1.13803	0.03
102	CC	165	5	40	112.4	19.6366	1.12777	0
102	CC	165	6	162	120.802	45.1501	1.20436	0.376543
102	CC	165	7	109	143.184	36.186	1.13433	0.33945
102	CC	165	8	127	126	39.2955	1.20093	0.283465
102	CC	165	9	190	116.095	48.7568	1.19154	0.489474
102	CC	165	10	93	136.591	32.7257	1.19989	0
102	CC	165	11	112	104.384	35.4712	1.10516	0.383929
102	NUC	166		44882	51.774	780.506	1.0909	0.20692
102	CC	166	1	130	150.762	38.2349	1.07968	0.353846
102	CC	166	2	127	140.937	38.4763	1.20247	0.259842
102	CC	166	3	126	141.341	39.1247	1.18745	0.261905
102	CC	166	4	159	168.069	43.0249	1.14144	0.471698
102	CC	166	5	161	130.758	44.0655	1.11893	0.372671
102	CC	166	6	151	137.728	41.5017	1.09663	0.423841
102	CC	166	7	154	173.273	42.1857	1.13006	0.532467
102	CC	166	8	279	175.989	58.4424	1.12578	0.666667
102	NUC	167		25788	75.5366	604.146	1.09538	0.350163
102	CC	167	1	143	160.007	40.6088	1.10341	0.489511
102	CC	167	2	186	149.156	48.2155	1.16472	0.645161
102	CC	167	3	87	164.851	33.6762	1.35598	0
102	CC	167	4	79	163.101	28.7466	1.10962	0.556962
102	CC	167	5	129	160.853	40.976	1.25262	0.0465116
102	CC	167	6	87	131.391	45.4745	2.78392	0
102	CC	167	7	110	137.082	43.8233	1.6926	0.109091
102	CC	167	8	37	140.081	19.5152	1.22865	0
102	NUC	168		26276	79.3109	629.63	1.21499	0.479259
102	CC	168	1	175	128.829	49.4806	1.31482	0.234286
102	CC	168	2	117	106.513	39.7753	1.3489	0.051282
102	CC	168	3	39	95.0513	19.2035	1.1546	0
102	CC	168	4	191	174.628	52.407	1.39568	0.424084
102	CC	168	5	83	127.06	30.1208	1.14021	0.337349
102	CC	168	6	170	170.518	46.6507	1.1728	0.564706
102	CC	168	7	75	149.667	33.684	1.60952	0.0266666
102	CC	168	8	158	177.481	42.0153	1.11637	0.620253
102	NUC	169		60978	50.0684	896.709	1.06138	0.118961
102	CC	169	1	214	134.149	52.5382	1.17515	0.401869
102	CC	169	2	154	140.747	43.8679	1.1731	0.188312
102	CC	169	3	186	153.35	47.0901	1.13247	0.236559
102	CC	169	4	192	102.453	54.2517	1.45138	0.0260416
102	CC	169	5	43	82.2791	19.7618	1.15458	0
102	CC	169	6	226	162.367	51.605	1.08047	0.411504
102	CC	169	7	302	142.109	62.9461	1.18122	0.599338
102	CC	169	8	202	193.619	49.2017	1.10002	0.618812
102	CC	169	9	140	91.7071	43.7425	1.29801	0.0428571
102	NUC	170		26143	64.3019	675.451	1.40437	0.260911
102	CC	170	1	121	161.653	37.0642	1.08059	0.512397
102	CC	170	2	127	173.787	39.4733	1.20139	0.582677
102	CC	170	3	96	183.896	32.3835	1.10757	0.572917
102	CC	170	4	64	184.703	26.973	1.27947	0.1875
102	CC	170	5	56	132.107	24.4727	1.20404	0.25
102	NUC	171		33340	69.7791	695.371	1.16736	0.383293
102	CC	171	1	167	162.934	43.5951	1.05844	0.473054
102	CC	171	2	156	165.66	44.8197	1.255	0.224359
102	CC	171	3	201	161.677	49.7012	1.17211	0.298507
102	CC	171	4	154	125.474	48.5867	1.50939	0.0324675
102	CC	171	5	171	175.123	46.5446	1.20207	0.111111
102	CC	171	6	208	190.745	50.5626	1.12358	0.629808
102	CC	171	7	112	128.393	35.9791	1.12685	0.0089285
102	CC	171	8	132	142.796	40.8974	1.26395	0.242424
102	CC	171	9	180	110.139	45.2081	1.09449	0.55
102	CC	171	10	284	169.12	60.3777	1.18434	0.588028
102	NUC	172		28937	43.0575	701.399	1.36441	0.104676
102	CC	172	1	89	88.5281	33.3752	1.31946	0
102	CC	172	2	71	81.8169	26.5381	1.1107	0
102	CC	172	3	317	107.558	86.0468	2.18209	0.116719
102	CC	172	4	86	110.593	30.8127	1.14041	0
102	CC	172	5	197	114.853	50.1788	1.21161	0.233503
102	CC	172	6	277	194.191	57.7773	1.12002	0.595668
102	CC	172	7	92	81.413	33.2721	1.21627	0.0760869
102	NUC	173		46137	51.2442	792.601	1.06903	0.127468
102	CC	173	1	234	90.4658	55.8629	1.22701	0
102	CC	173	2	190	112.121	51.0765	1.31974	0.131579
102	CC	173	3	227	108.493	53.716	1.14727	0.15859
102	CC	173	4	107	136.374	35.1275	1.15127	0
102	CC	173	5	207	122.903	50.4462	1.12497	0.0966183
102	CC	173	6	129	116.798	39.7377	1.16621	0.379845
102	CC	173	7	169	143.538	43.3559	1.06371	0.331361
102	CC	173	8	290	162.017	58.5911	1.06423	0.675862
102	NUC	174		28845	54.683	636.837	1.13366	0.187138
102	CC	174	1	73	117.712	28.0715	1.1279	0
102	CC	174	2	114	125.132	35.1303	1.06029	0.0350877
102	CC	174	3	277	211.238	57.7063	1.08703	0.368231
102	CC	174	4	63	111.619	26.0405	1.08104	0
102	CC	174	5	151	110.073	43.6289	1.20603	0.0066225
102	CC	174	6	172	141.099	47.1812	1.21494	0.116279
102	CC	174	7	124	98.1129	37.4079	1.0901	0.0483871
102	NUC	175		34430	52.1166	741.88	1.28822	0.112489
102	CC	175	1	223	138.036	68.8326	2.06829	0.112108
102	CC	175	2	123	132.228	37.5419	1.09957	0.341463
102	CC	175	3	100	152.57	35.3816	1.23432	0.47
102	CC	175	4	38	108.974	19.3634	1.14757	0.0263157
102	CC	175	5	138	171.399	39.769	1.10658	0.644928
102	CC	175	6	75	87.08	29.5078	1.23363	0.0266666
102	CC	175	7	42	127.833	20.8685	1.16816	0
102	CC	175	8	59	147.797	25.275	1.22333	0.0847457
102	CC	175	9	46	109.717	22.3157	1.29049	0
102	NUC	176		20702	96.4054	531.311	1.0766	0.538257
102	CC	176	1	173	156.451	50.1127	1.41578	0.410405
102	CC	176	2	39	157.154	20.3832	1.37046	0.076923
102	CC	176	3	166	153.904	50.0291	1.42735	0.572289
102	CC	176	4	54	192.685	23.6068	1.14198	0
102	CC	176	5	68	219.103	28.4845	1.33548	0.117647
102	CC	176	6	74	128.73	29.6163	1.31387	0.0405405
102	CC	176	7	33	142.788	16.743	1.09936	0.090909
102	NUC	177		39071	51.9754	750.31	1.13142	0.155998
102	CC	177	1	177	118.051	44.86	1.0702	0.367232
102	CC	177	2	266	175.056	57.2294	1.10881	0.597744
102	CC	177	3	191	108.22	47.7886	1.1326	0.471204
102	CC	177	4	155	113.568	41.242	1.03148	0.477419
102	CC	177	5	128	109.758	39.1977	1.15559	0.15625
102	CC	177	6	138	161.471	39.6122	1.11572	0.166667
102	CC	177	7	169	107.645	46.1492	1.18517	0.325444
102	CC	177	8	252	189.436	54.4527	1.07144	0.634921
102	CC	177	9	128	120.844	38.5593	1.13873	0.351562
102	NUC	178		22973	42.591	559.588	1.10068	0.083054
102	CC	178	1	77	102.026	29.559	1.21981	0
102	CC	178	2	238	189.197	54.1702	1.13104	0.609244
102	CC	178	3	66	119.909	26.7955	1.2328	0
102	CC	178	4	61	123.738	24.162	1.03016	0
102	CC	178	5	87	85.2414	33.0909	1.32027	0
102	CC	178	6	74	82.9459	29.7519	1.28235	0
102	CC	178	7	61	85.2131	25.3617	1.09099	0
102	NUC	179		30657	59.8734	650.806	1.0809	0.176795
102	CC	179	1	139	169.691	40.0369	1.14303	0.316547
102	CC	179	2	116	192.879	35.8609	1.06478	0.327586
102	CC	179	3	218	133.092	56.084	1.36695	0.174312
102	CC	179	4	281	112.11	64.8592	1.35378	0.170819
102	CC	179	5	252	187.385	54.9801	1.11709	0.674603
102	CC	179	6	72	162.583	27.2638	1.05942	0.0416666
102	CC	179	7	126	127.651	38.038	1.13594	0.166667
102	CC	179	8	211	124.081	50.894	1.12866	0.597156
102	CC	179	9	129	160.163	39.4302	1.13536	0.395349
102	NUC	180		22580	50.6337	584.244	1.21906	0.0822852
102	CC	180	1	82	124.561	29.974	1.2064	0.0121951
102	CC	180	2	134	91.2537	39.6166	1.12027	0
102	CC	180	3	170	193.041	44.9296	1.1316	0.570588
102	CC	180	4	79	101.595	30.4361	1.18979	0
102	NUC	181		23092	56.663	581.591	1.18411	0.175299
102	CC	181	1	96	139.833	34.4894	1.23424	0.0833333
102	CC	181	2	172	156.355	44.6558	1.11328	0.587209
102	CC	181	3	74	151.081	28.3887	1.19194	0.324324
102	CC	181	4	66	173.182	26.7082	1.14934	0.212121
102	CC	181	5	102	185.598	33.8987	1.1563	0.637255
102	CC	181	6	133	160.429	40.2867	1.17637	0.684211
102	CC	181	7	45	109.2	21.3272	1.2127	0.0222222
102	CC	181	8	69	102.725	26.7524	1.14128	0.130435
102	NUC	182		24557	62.0731	565.142	1.04858	0.256587
102	CC	182	1	109	122.642	38.986	1.43349	0
102	CC	182	2	243	143.988	53.5299	1.05731	0.473251
102	CC	182	3	94	125.894	32.9188	1.10971	0.276596
102	CC	182	4	136	107.206	39.3056	1.12091	0.0441176
102	CC	182	5	264	179.606	56.8974	1.1006	0.530303
102	CC	182	6	124	127.282	38.0051	1.13413	0
102	CC	182	7	80	150.137	29.2703	1.07179	0
102	CC	182	8	214	128.266	53.4356	1.24307	0.228972
102	CC	182	9	235	124.119	68.2035	1.85718	0
102	NUC	183		31213	70.0026	646.594	1.07588	0.334732
102	CC	183	1	172	129.419	43.5398	1.04419	0.569767
102	CC	183	2	81	158.876	30.7312	1.13226	0.296296
102	CC	183	3	155	150.645	51.8495	1.65235	0.0580645
102	CC	183	4	185	185.859	46.9576	1.11488	0.25946
102	CC	183	5	179	145.251	45.5537	1.0936	0.441341
102	CC	183	6	161	192.565	42.811	1.11583	0.304348
102	CC	183	7	115	116.974	37.5639	1.23923	0.13913
102	CC	183	8	427	170.328	92.639	1.80584	0.538642
102	CC	183	9	109	129.468	36.2111	1.23041	0
102	NUC	184		25883	72.3573	718.333	1.61541	0.315381
102	CC	184	1	93	122.333	32.3825	1.13576	0.333333
102	CC	184	2	121	159.537	38.2796	1.20767	0.644628
102	CC	184	3	69	94.8116	26.604	1.09809	0.188406
102	CC	184	4	107	171.981	35.3427	1.15769	0.196262
102	CC	184	5	47	158.425	22.1461	1.15498	0
102	CC	184	6	91	190.077	32.9688	1.25004	0.43956
102	NUC	185		27713	81.3146	718.58	1.50368	0.587594
102	CC	185	1	99	119.808	33.9243	1.11459	0.424242
102	CC	185	2	75	163.787	29.8289	1.19279	0.12
102	CC	185	3	78	155.936	30.7447	1.30816	0.076923
102	CC	185	4	39	109.974	20.469	1.36087	0.025641
102	CC	185	5	167	168.946	44.3655	1.144	0.598802
102	NUC	186		23241	56.0817	555.858	1.0729	0.251237
102	CC	186	1	98	169.602	36.6827	1.37431	0.142857
102	CC	186	2	205	165.483	48.8715	1.08557	0.702439
102	CC	186	3	133	150.353	40.0999	1.13841	0.481203
102	CC	186	4	97	144.701	33.505	1.20878	0.340206
102	CC	186	5	153	112.418	43.8021	1.2434	0.431373
102	CC	186	6	153	163.222	40.5353	1.04279	0.712418
102	CC	186	7	76	146.816	32.2959	1.43622	0.0263157
102	CC	186	8	102	163.137	34.4599	1.11721	0.382353
102	CC	186	9	144	145.028	40.5012	1.09349	0.486111
102	CC	186	10	47	132.468	22.2434	1.29621	0.0212766
102	NUC	187		21406	75.2405	697.074	1.83459	0.599411
102	CC	187	1	52	126.192	23.1026	1.18529	0
102	CC	187	2	114	53.4825	35.2775	1.05652	0.122807
102	CC	187	3	91	196.506	32.8259	1.19694	0.428571
102	CC	187	4	47	225.213	21.2188	1.08985	0.0638297
102	CC	187	5	190	133.237	46.7203	1.06529	0.657895
102	CC	187	6	60	185.117	25.6354	1.18332	0.0833333
102	CC	187	7	94	145.17	38.6136	1.64034	0.12766
102	CC	187	8	82	142.902	30.2792	1.19851	0
102	CC	187	9	79	118.886	31.4979	1.30857	0.0126582
102	CC	187	10	27	106.296	15.6232	1.1953	0
102	NUC	188		18481	93.6333	520.769	1.18808	0.459012
102	CC	188	1	119	161.185	36.5909	1.14978	0.0168067
102	CC	188	2	32	187.938	18.1054	1.48709	0
102	CC	188	3	169	198.172	46.6108	1.22038	0.497041
102	CC	188	4	75	141.093	30.352	1.24961	0.0266666
102	CC	188	5	40	134.95	20.2101	1.28727	0
102	CC	188	6	39	154.744	19.8671	1.21716	0.25641
102	CC	188	7	35	174.514	19.2142	1.48441	0
102	CC	188	8	98	169.092	35.7206	1.31157	0.0918367
102	CC	188	9	162	192.796	49.6507	1.45135	0.253086
102	NUC	189		27562	78.1487	610.087	1.09	0.382447
102	CC	189	1	142	164.901	39.9536	1.0788	0.323944
102	CC	189	2	187	193.027	48.5524	1.21779	0.251337
102	CC	189	3	92	106.533	33.1848	1.16028	0
102	CC	189	4	214	153.991	51.6701	1.16663	0.434579
102	CC	189	5	56	190.607	24.9982	1.26563	0
102	CC	189	6	108	162.833	34.0751	1.04372	0.037037
102	CC	189	7	162	140.253	43.1975	1.06713	0.345679
102	CC	189	8	256	182.742	57.2869	1.14682	0.609375
102	CC	189	9	186	153.747	47.0413	1.11797	0.494624
102	CC	189	10	104	146.385	34.3903	1.11435	0.25
102	NUC	190		35774	69.1434	900.988	1.83704	0.346341
102	CC	190	1	143	167.923	41.0903	1.11079	0.356643
102	CC	190	2	129	131.798	37.3005	1.04219	0.449612
102	CC	190	3	113	162.593	38.0455	1.29787	0.150443
102	CC	190	4	158	139.133	43.03	1.15112	0.35443
102	CC	190	5	95	145.947	33.1649	1.2408	0.2
102	CC	190	6	252	164.194	57.7544	1.2322	0.626984
102	CC	190	7	146	184.925	42.3633	1.16702	0.60274
102	CC	190	8	152	154.908	43.2725	1.16629	0.513158
102	CC	190	9	64	148.391	26.364	1.24294	0
102	CC	190	10	236	146.975	55.8156	1.19245	0.233051
102	NUC	191		30875	59.9686	714.233	1.32777	0.29004
102	CC	191	1	118	105.839	36.6446	1.12057	0.135593
102	CC	191	2	110	140.636	34.7052	1.0676	0.136364
102	CC	191	3	180	178.85	46.7583	1.13201	0.611111
102	CC	191	4	49	128.816	24.484	1.40479	0
102	CC	191	5	151	157.351	43.3865	1.15536	0.410596
102	CC	191	6	82	136.61	31.3288	1.25329	0
102	CC	191	7	108	125.463	34.6753	1.17362	0.5
102	CC	191	8	119	124.714	36.6655	1.15016	0.0924369
102	CC	191	9	171	142.099	46.5851	1.18016	0.654971
102	CC	191	10	78	135.167	30.4807	1.26834	0
102	NUC	192		26281	60.575	620.135	1.18062	0.353906
102	CC	192	1	111	118.288	35.2299	1.08222	0.351351
102	CC	192	2	42	110.738	19.4439	1.116	0.0238095
102	CC	192	3	30	92.7	17.3887	1.47945	0
102	CC	192	4	238	128.672	59.1975	1.37788	0.668067
102	CC	192	5	141	154.887	44.9759	1.35984	0.390071
102	CC	192	6	158	147.437	43.6945	1.12749	0.462025
102	CC	192	7	202	169.52	49.4484	1.15135	0.712871
102	NUC	193		41048	88.6783	786.269	1.21096	0.659253
102	CC	193	1	75	115.507	29.6728	1.27489	0.12
102	CC	193	2	90	163.422	33.1069	1.26054	0.144445
102	NUC	194		36321	44.4332	777.49	1.3352	0.11068
102	CC	194	1	178	180.747	45.7383	1.1278	0.668539
102	CC	194	2	101	103.614	33.8168	1.15356	0.118812
102	CC	194	3	221	174.362	50.9291	1.068	0.665158
102	CC	194	4	121	150.231	37.0774	1.13693	0.46281
102	CC	194	5	115	100.8	38.8238	1.31009	0
102	CC	194	6	53	143.509	23.5251	1.15222	0.0943396
102	CC	194	7	120	84.1583	41.1318	1.37282	0.05
102	NUC	195		37532	52.4963	763.126	1.24808	0.243526
102	CC	195	1	76	120.645	29.8725	1.26151	0
102	CC	195	2	197	174.787	46.5351	1.03035	0.604061
102	CC	195	3	361	189.718	66.6794	1.15233	0.65374
102	CC	195	4	164	116.256	44.2049	1.11938	0.52439
102	CC	195	5	131	97.0992	39.7146	1.1299	0.0458015
102	CC	195	6	255	122.859	55.872	1.12653	0.521569
102	CC	195	7	335	183.078	64.7018	1.09946	0.740298
102	CC	195	8	218	142.486	50.4286	1.07986	0.559633
106	NUC	196		39400	93.1383	734.505	1.09931	0.547589
106	CC	196	1	82	92.4634	33.0963	1.44342	0
106	CC	196	2	53	170.415	23.955	1.18739	0
106	CC	196	3	107	181.159	33.7178	1.04962	0.345794
106	CC	196	4	100	167.37	34.0232	1.17451	0.36
106	CC	196	5	39	169.41	20.0275	1.37284	0
106	CC	196	6	39	91.359	21.7237	1.39233	0
106	NUC	197		20280	92.4162	521.845	1.08781	0.346548
106	CC	197	1	91	129.945	32.614	1.20134	0
106	CC	197	2	162	110.346	48.1537	1.36207	0
106	CC	197	3	85	161.882	31.435	1.16138	0
106	CC	197	4	215	126.977	51.6704	1.17723	0.0930232
106	CC	197	5	207	192.401	49.5752	1.08245	0.0434782
106	CC	197	6	100	136.87	35.9623	1.31523	0.01
106	NUC	198		28539	52.9575	640.224	1.15512	0.09254
106	CC	198	1	117	114.316	39.5518	1.32786	0
106	CC	198	2	174	164.351	45.1615	1.1014	0.517241
106	CC	198	3	140	109.929	43.1777	1.2412	0.128571
106	CC	198	4	281	212.537	58.1178	1.10441	0.597865
106	CC	198	5	45	128.356	20.855	1.0732	0
106	CC	198	6	136	94.4632	39.8359	1.13413	0.0735294
106	NUC	199		34272	78.4936	736.731	1.27721	0.330357
106	CC	199	1	155	119.923	42.2435	1.09893	0.458064
106	CC	199	2	182	115.797	50.3292	1.31033	0.10989
106	CC	199	3	74	218.905	29.7111	1.22911	0.337838
106	CC	199	4	207	180.174	50.6531	1.11318	0.449275
106	CC	199	5	208	219.404	49.2266	1.09575	0.519231
106	CC	199	6	128	120.281	40.1379	1.22066	0
106	CC	199	7	50	119.98	22.4709	1.22381	0
106	CC	199	8	61	130.934	25.2771	1.08953	0
106	CC	199	9	63	82.3809	25.4811	1.10818	0
106	CC	199	10	89	112.27	32.085	1.25229	0.0112359
106	NUC	200		28093	72.956	616.927	1.09134	0.331898
106	CC	200	1	252	124.04	58.6381	1.27299	0
106	CC	200	2	415	117.337	82.1921	1.44061	0.0626506
106	CC	200	3	661	172.318	109.329	1.57489	0.698941
106	CC	200	4	329	128.274	73.3752	1.46496	0
106	CC	200	5	94	80.5	33.2713	1.21551	0
106	CC	200	6	230	116.239	56.6556	1.31028	0
106	CC	200	7	253	121.68	55.5519	1.11072	0
106	CC	200	8	187	91.23	51.4718	1.33942	0
106	CC	200	9	279	104.126	64.9576	1.41	0
106	NUC	201		33897	65.0162	694.128	1.14297	0.129923
106	CC	201	2	14	52.4286	9.60361	1.12913	0
106	CC	201	3	236	47.428	53.328	1.13241	0
106	CC	201	1	115	124.783	41.1389	1.43359	0.104348
106	CC	201	2	53	95.1132	24.0581	1.20328	0
106	CC	201	3	105	160.876	33.7576	1.10348	0.314286
106	CC	201	4	84	150.774	29.8702	1.07896	0.0357142
106	CC	201	5	207	187.913	49.4278	1.08722	0.608696
106	CC	201	6	56	74.8571	27.3322	1.53086	0
106	NUC	202		34731	94.7329	785.216	1.43585	0.429904
106	CC	202	1	58	154.5	23.7739	1.2034	0
106	CC	202	2	331	152.381	71.6152	1.38866	0.160121
106	CC	202	3	144	129.146	41.4868	1.13168	0.0555555
106	CC	202	4	324	190.062	71.1886	1.40327	0
106	CC	202	5	180	155.544	51.2556	1.34264	0.0611111
106	CC	202	6	324	133.188	97.2477	2.83826	0
106	CC	202	7	116	165	36.6846	1.13059	0
106	NUC	203		26129	60.8948	605.367	1.13297	0.191703
106	CC	203	1	205	145.224	49.3621	1.10703	0.292683
106	CC	203	2	129	62.1938	38.6332	1.10656	0.0155038
106	CC	203	3	191	104.335	47.3774	1.07432	0.026178
106	CC	203	4	495	181.42	77.4161	1.06636	0.587879
106	CC	203	5	372	174.946	66.5214	1.06587	0.44086
106	CC	203	6	124	122.637	38.7891	1.16135	0
106	NUC	204		38973	46.4569	790.947	1.29639	0.0707156
106	CC	204	1	160	86.1937	43.9941	1.12151	0.0125
106	CC	204	2	311	131.543	61.7737	1.08695	0.205788
106	CC	204	3	323	173.012	62.336	1.07193	0.448916
106	CC	204	4	139	88.0504	40.9754	1.14988	0
106	CC	204	5	144	89.9375	41.4869	1.1398	0
106	CC	204	6	149	109.094	41.4342	1.09587	0
106	CC	204	7	170	79.9765	43.9517	1.0925	0
106	NUC	205		61772	53.314	934.627	1.13753	0.0763452
106	CC	205	1	170	84.1059	54.5418	1.68689	0.0058823
106	CC	205	2	233	209.991	53.4019	1.10566	0.497854
106	CC	205	3	70	104.386	27.7359	1.15626	0
106	NUC	206		37502	63.6445	709.189	1.07883	0.159352
106	CC	206	1	91	103.604	32.5714	1.25382	0
106	CC	206	2	190	102.821	47.9916	1.11672	0.131579
106	CC	206	3	176	138.011	48.2343	1.28607	0.090909
106	CC	206	4	141	133.369	40.0693	1.07253	0.163121
106	CC	206	5	290	205.269	67.9518	1.45779	0.568966
106	CC	206	6	124	138.04	37.6823	1.08607	0.0645161
106	CC	206	7	85	113.353	32.4615	1.23064	0
106	CC	206	8	222	176.829	52.3379	1.11311	0.563063
106	CC	206	9	90	102.922	32.7565	1.25362	0
106	NUC	207		45288	61.0314	835.045	1.23994	0.116808
106	CC	207	1	150	147.213	42.5201	1.16183	0.493333
106	CC	207	2	119	161.882	38.6091	1.23138	0.218487
106	CC	207	3	250	201.92	54.7786	1.09139	0.564
106	CC	207	4	220	179.532	53.6927	1.21454	0.595455
106	NUC	208		38696	62.7893	750.538	1.16922	0.122209
106	CC	208	1	163	95.9448	47.1988	1.28449	0.0061349
106	CC	208	2	138	102.087	54.173	2.16099	0.0072463
106	CC	208	3	175	128.891	50.819	1.3658	0.0971428
106	CC	208	4	204	135.853	51.8875	1.21655	0.240196
106	CC	208	5	118	141.898	39.1058	1.31463	0.0338983
106	CC	208	6	218	120.248	57.6507	1.45521	0.0642201
106	CC	208	7	285	211.54	57.7231	1.08587	0.659649
106	NUC	209		39526	61.4795	766.818	1.19749	0.199944
106	CC	209	1	597	143.335	112.317	1.85803	0.340033
106	CC	209	2	300	124.32	82.5589	2.0688	0
106	CC	209	3	165	168.788	43.0188	1.03578	0.0727272
106	CC	209	4	131	152.687	42.4108	1.37354	0
106	CC	209	5	243	89.7819	65.7742	1.64276	0
106	NUC	210		70413	58.1623	999.438	1.13624	0.141536
106	CC	210	1	233	81.1588	62.5124	1.53241	0.0772532
106	CC	210	2	176	84.3409	50.9627	1.40864	0
106	CC	210	3	114	104.307	39.8283	1.39356	0
106	CC	210	4	94	80.734	38.5077	1.71119	0
106	CC	210	5	387	128.99	79.288	1.43727	0.165375
106	CC	210	6	265	183.543	55.7367	1.07309	0.486792
106	CC	210	7	238	124.244	58.7772	1.31936	0.0966386
106	CC	210	8	111	126.892	35.954	1.13912	0.018018
106	CC	210	9	287	97.6551	71.8808	1.67188	0
106	CC	210	10	126	115.024	40.034	1.22048	0
106	CC	210	11	235	141.923	58.1278	1.32853	0.0340425
106	CC	210	12	191	126.916	50.3712	1.2692	0
106	CC	210	13	94	106.096	33.2952	1.19865	0
106	CC	210	14	346	151.306	63.3773	1.0414	0.471098
106	CC	210	15	139	110.619	41.0487	1.15801	0
106	CC	210	16	158	102.19	43.8623	1.1492	0.0126582
106	NUC	211		35528	80.1404	686.844	1.06895	0.281722
106	CC	211	1	34	147.735	19.764	1.42371	0
106	CC	211	2	50	94.94	23.8293	1.24989	0
106	CC	211	3	196	206.663	46.4461	1.03701	0.341837
106	CC	211	4	149	156.315	41.093	1.1012	0
106	CC	211	5	101	129.03	35.2499	1.24573	0
106	CC	211	6	70	116.286	31.4415	1.43358	0
106	CC	211	7	239	121.921	53.9817	1.11934	0.112971
106	NUC	212		32266	56.1699	682.066	1.16208	0.167235
106	CC	212	1	175	146.531	46.1771	1.14652	0.365714
106	CC	212	2	463	156.629	76.7972	1.10583	0.548596
106	CC	212	3	169	127.024	45.0453	1.14664	0.0473372
106	CC	212	4	179	142.335	45.7214	1.11335	0.268156
106	CC	212	5	148	122.345	40.7567	1.08734	0.236486
106	CC	212	6	179	141.665	44.8622	1.04084	0.22905
106	CC	212	7	124	129.669	37.6277	1.12264	0.0806451
106	CC	212	8	191	106.9	47.7898	1.13129	0.0680628
106	NUC	213		37396	51.0263	706.595	1.07429	0.0549524
106	CC	213	1	149	75.0201	43.3538	1.22487	0
106	CC	213	2	119	93.1681	37.4477	1.17005	0
106	CC	213	3	191	107.115	51.2122	1.26244	0.0104712
106	CC	213	4	94	114.819	31.9729	1.095	0
106	CC	213	5	400	146.493	77.6643	1.32967	0.535
106	CC	213	6	146	106.89	40.9838	1.07745	0.0479452
106	CC	213	7	170	147.571	45.0743	1.11887	0.252941
106	CC	213	8	130	76.0461	43.3335	1.39473	0
106	NUC	214		22430	56.8962	587.853	1.24472	0.14864
106	CC	214	1	364	162.014	65.9638	1.07659	0.700549
106	CC	214	2	143	132.629	41.002	1.1016	0.300699
106	CC	214	3	214	138.14	50.4577	1.09548	0.476635
106	CC	214	4	162	144.697	43.5534	1.10778	0.530864
106	CC	214	5	321	156.598	61.6655	1.09123	0.672897
106	NUC	215		31234	94.7317	640.682	1.05787	0.425082
106	CC	215	1	612	197.694	91.9363	1.2007	0.380719
106	NUC	216		37857	66.1389	723.529	1.11104	0.288322
106	CC	216	1	159	127.151	44.0993	1.18186	0
106	CC	216	2	107	140.065	36.3212	1.25851	0
106	CC	216	3	229	208.096	53.2167	1.12894	0.598253
106	CC	216	4	149	125.456	44.9413	1.29038	0
106	CC	216	5	71	115.366	26.7267	1.15321	0.0422535
106	CC	216	6	154	116.377	44.5191	1.20844	0.0064935
106	CC	216	7	137	92.6861	42.6356	1.23622	0
106	CC	216	8	114	101.605	35.9786	1.1398	0.0964912
106	CC	216	9	219	104.53	52.0058	1.13801	0.269406
106	NUC	217		63170	55.6806	973.944	1.2101	0.110622
106	CC	217	1	141	102.66	40.7606	1.12163	0.0425531
106	CC	217	2	230	136.113	52.8323	1.10477	0.43913
106	CC	217	3	194	139.397	48.7043	1.13715	0.0257732
106	CC	217	4	287	160.084	58.3114	1.05764	0.557491
106	NUC	218		76924	49.4929	1072.52	1.19823	0.0517783
106	CC	218	1	77	81	28.8961	1.13934	0
106	CC	218	2	569	202.552	114.957	2.06101	0.578207
106	CC	218	3	191	111.88	58.5474	1.64681	0.0157068
106	CC	218	4	99	93.5152	34.4691	1.21691	0.020202
106	CC	218	5	125	104.896	41.0707	1.30006	0
106	CC	218	6	209	101.148	56.4241	1.44381	0
106	CC	218	7	114	146.526	36.2742	1.13678	0.131579
106	CC	218	8	139	85.2518	40.2187	1.13119	0.0143884
106	CC	218	9	127	79.2284	38.5577	1.13439	0.015748
106	NUC	219		28757	88.8073	670.432	1.26192	0.524985
106	CC	219	1	112	163.536	34.9921	1.08131	0
106	CC	219	2	339	187.873	64.3117	1.07873	0.557522
106	CC	219	3	139	160.604	40.2356	1.10411	0
106	CC	219	4	188	145.521	51.0056	1.33053	0.0265957
106	NUC	220		37557	66.8181	780.9	1.30657	0.238198
106	CC	220	1	352	169.023	78.1837	1.55679	0.732955
106	CC	220	2	41	131.512	19.6331	1.1171	0
106	CC	220	3	165	107.309	47.1495	1.32971	0.230303
106	CC	220	4	128	151.062	38.1335	1.11896	0.390625
106	CC	220	5	99	145.677	33.3471	1.11001	0.20202
106	CC	220	6	141	119.83	55.9965	2.31279	0
106	CC	220	7	192	235.521	47.5191	1.12112	0.197917
106	CC	220	8	137	117.569	44.5265	1.4665	0.182482
106	NUC	221		28345	56.3801	627.186	1.11876	0.167402
106	CC	221	1	104	128.135	34.6498	1.18175	0
106	CC	221	2	210	92.5286	54.4959	1.34342	0.147619
106	CC	221	3	220	123.409	54.8262	1.24603	0.377273
106	CC	221	4	336	165.241	65.6384	1.14469	0.675595
106	CC	221	5	100	131.47	34.1198	1.10653	0.12
106	CC	221	6	214	142.131	57.5308	1.41499	0.0560747
106	CC	221	7	153	145.85	41.2036	1.04775	0.0653594
106	NUC	222		23948	78.3238	584.065	1.14728	0.333807
106	CC	222	1	103	108.864	37.672	1.34003	0
106	CC	222	2	157	118.51	44.5434	1.23553	0
106	CC	222	3	117	135.735	43.5969	1.6386	0
106	CC	222	4	460	191.667	75.1228	1.06423	0.417391
106	CC	222	5	140	90.25	40.9135	1.16394	0
106	CC	222	6	86	114.279	33.4498	1.3328	0
106	CC	222	7	192	136.682	48.861	1.15814	0
106	CC	222	8	66	101.742	26.1107	1.12345	0
106	NUC	223		36372	79.6284	798.149	1.4125	0.31549
106	CC	223	1	213	176.15	52.2682	1.19699	0.553991
106	CC	223	2	50	132.86	24.6989	1.3981	0
106	CC	223	3	107	101.327	36.7104	1.27354	0.121495
106	CC	223	4	137	192.701	39.4874	1.09163	0.467153
106	CC	223	5	367	222.962	66.5403	1.08952	0.719346
106	CC	223	6	103	161.408	34.0874	1.07674	0.165048
106	CC	223	7	157	134.713	47.8193	1.38687	0
106	CC	223	8	57	122.649	25.1991	1.23834	0.0350877
106	CC	223	9	168	165.387	44.9016	1.13687	0.232143
106	CC	223	10	65	157.262	25.583	1.06201	0
106	CC	223	11	315	176.813	87.1422	2.28526	0.349206
106	CC	223	12	229	170.415	52.5228	1.1225	0.637555
106	CC	223	13	142	105.394	44.3986	1.3219	0.225352
106	NUC	224		77505	83.6588	1047.47	1.1339	0.324263
106	CC	224	1	145	157.586	44.2165	1.29607	0.0344827
106	CC	224	2	151	160.589	42.2634	1.10975	0.0860927
106	CC	224	3	160	186.012	44.5219	1.20118	0.075
106	CC	224	4	154	172.019	43.0541	1.14558	0.168831
106	CC	224	5	153	124.771	43.7159	1.15723	0.176471
106	CC	224	6	104	135.385	33.8194	1.09586	0.0288461
106	CC	224	7	98	110.265	35.3601	1.28179	0
106	NUC	225		20172	78.8982	523.08	1.099	0.370662
106	CC	225	1	78	123.41	46.4545	3.38848	0
106	CC	225	2	48	93.1667	25.5216	1.64622	0
106	CC	225	3	423	171.626	72.06	1.07562	0.546099
106	CC	225	4	109	107.413	36.0034	1.18964	0
106	CC	225	5	147	117.558	54.6569	2.07648	0
106	CC	225	6	68	61.7647	28.3177	1.31234	0
106	NUC	226		45794	74.6198	811.111	1.15733	0.104337
106	CC	226	1	651	202.568	105.413	1.49635	0.697389
106	CC	226	2	220	131.223	57.2326	1.40057	0.0590909
106	CC	226	3	48	117.354	22.8073	1.17015	0
106	CC	226	4	65	117.231	27.8044	1.26411	0
106	CC	226	5	80	135.425	31.0686	1.22982	0
106	CC	226	6	288	136.212	69.8273	1.53861	0.291667
106	CC	226	7	154	131.753	48.0883	1.42392	0.0844155
106	CC	226	8	212	163.778	50.5006	1.0957	0.632076
106	NUC	227		61153	54.9418	1079.32	1.53449	0.101712
106	CC	227	1	65	80.8461	26.882	1.26968	0
106	CC	227	2	237	188.08	52.2135	1.07282	0.578059
106	CC	227	3	192	122.844	49.6886	1.22956	0.145833
106	CC	227	4	106	95.9434	34.6371	1.11899	0
106	NUC	228		65919	64.8312	997.799	1.20848	0.127641
106	CC	228	1	266	156.688	59.4131	1.20115	0.379699
106	CC	228	2	147	142.503	41.4406	1.13817	0.326531
106	CC	228	3	124	151.137	40.1742	1.23793	0
106	CC	228	4	241	138.158	54.5292	1.1246	0.394191
106	CC	228	5	224	124.335	58.4877	1.44382	0.178571
106	CC	228	6	442	159.543	77.5353	1.19912	0.533937
106	CC	228	7	315	150.889	83.614	2.10418	0.193651
106	CC	228	8	320	172.259	73.2306	1.50287	0.353125
106	NUC	229		25736	77.7734	604.451	1.14583	0.41611
106	CC	229	1	143	121.168	40.6946	1.09163	0.293706
106	CC	229	2	73	123.753	28.2752	1.11182	0
106	CC	229	3	205	181.576	48.7297	1.0928	0.243902
106	CC	229	4	117	88.4103	37.9034	1.25442	0.008547
106	CC	229	5	641	194.448	106.394	1.52189	0.299532
106	CC	229	6	196	134.434	48.497	1.1347	0.290816
106	CC	229	7	136	155.603	40.0341	1.14003	0.110294
106	CC	229	8	176	107.494	51.2152	1.42075	0.0340909
106	NUC	230		33969	81.6964	698.947	1.1587	0.491036
106	CC	230	1	141	134.028	39.7064	1.07449	0.0851063
106	CC	230	2	136	144.603	39.6753	1.16692	0.25
106	CC	230	3	121	103.38	41.1229	1.38023	0
106	NUC	231		41920	54.3233	834.513	1.34176	0.125477
106	CC	231	1	79	93.5316	29.5068	1.15634	0
106	CC	231	2	183	113.175	48.5623	1.18944	0
106	CC	231	3	534	146.477	89.4913	1.30019	0.513109
106	CC	231	4	79	103.494	29.7861	1.15873	0
106	CC	231	5	72	82.0972	28.0701	1.19117	0
106	NUC	232		27756	67.4963	644.15	1.20233	0.22197
106	CC	232	1	104	75.1058	34.1943	1.16651	0
106	CC	232	2	148	76.5743	41.7037	1.1017	0
106	CC	232	3	167	118.629	48.3091	1.323	0.017964
106	CC	232	4	101	135.188	34.254	1.1625	0
106	CC	232	5	325	184.489	62.3278	1.0748	0.483077
[truncated: 17,493 more rows]

## Sheet: RILs; Mean nucleus traits
Trait	Line ID	trait mean	trait st.dev	trait n
Area	Cvi-0	32750.8	12197.6	70		Mean and standard deviation of measured nucleus morphometric traits of Recombinant Inbred Lines
Area	Ler	30241.9	10911.2	37
Area	F1 (Cvi-0 x Ler)	36109.5	10221.3	39		Legend
Area	102	28998.1	7410.68	42		Trait	For trait descriptions see Table 1
Area	106	35905.7	11373.4	39		Line ID	Parental lines (Cvi-0, Ler, F1 hybrid and RIL numbers of lines described in Alonso-Blanco et al. 1998
Area	108	26265.3	7756.52	43		trait mean	Average (mean) value of the trait
Area	111	26839.5	16290.6	73		trait st.dev	Standard deviation from the mean of the trait value indicated in column C
Area	113	20676.2	6248.34	41		trait n	number of nuclei measured per line (outliers excluded)
Area	115	27359.6	7169.57	27
Area	118	24436.9	5834.34	38
Area	119	26031.9	9754.63	54
Area	120	26679.6	10307.2	57
Area	123	29133.6	11516.3	36
Area	127	41881.6	14889.6	28
Area	128	29807	6445.84	46
Area	132	19022.5	5367.05	100
Area	134	16934.4	3482.19	47
Area	135	30250.4	16576.3	43
Area	136	29585.5	9989.58	37
Area	137	35479.4	12577.9	43
Area	138	26889.7	6019.69	37
Area	142	34155.2	17516	31
Area	143	34059.6	12466	38
Area	146	30282.3	11784.2	31
Area	147	38651.2	10101.6	49
Area	149	26841.4	9722.34	38
Area	150	43316.8	12966.9	35
Area	152	32016.1	9945.7	39
Area	154	30718.4	10628.8	40
Area	155	27524.4	7875.88	40
Area	157	41649.3	17285.5	52
Area	159	27322.7	11163.7	34
Area	162	32793.5	14141.6	37
Area	164	24772.5	8385.5	43
Area	166	30299.6	9663.22	42
Area	167	26165.9	11405.6	36
Area	170	25498.4	7393.34	47
Area	171	22813.6	10177.6	58
Area	173	33626.9	18062.4	41
Area	174	35247.5	8899.53	45
Area	175	32515.7	11045.7	42
Area	177	31447	13994.7	58
Area	178	24468.1	7117.37	30
Area	179	23565.4	10110.4	51
Area	182	17121.5	6113.05	53
Area	183	25691	12165.4	34
Area	186	30176.2	6765.64	53
Area	187	30806	10451.1	45
Area	190	21425.1	12442.2	51
Density	Cvi-0	66.8053	14.5526	67
Density	Ler	63.086	11.2046	38
Density	F1 (Cvi-0 x Ler)	71.4531	16.6935	38
Density	102	62.7671	12.4229	42
Density	106	69.9702	14.0705	42
Density	108	79.9977	16.9552	43
Density	111	75.1652	15.9003	75
Density	113	61.5059	10.5752	41
Density	115	93.6717	16.2599	27
Density	118	60.3029	10.6509	38
Density	119	69.6321	15.4458	55
Density	120	63.1451	10.5451	59
Density	123	83.3381	11.404	37
Density	127	48.2263	13.0369	28
Density	128	82.4451	14.3157	46
Density	132	78.2814	13.6809	98
Density	134	72.8428	8.97076	48
Density	135	65.3436	15.1555	42
Density	136	66.2168	14.8359	37
Density	137	70.7545	10.3827	41
Density	138	63.8839	8.43527	35
Density	142	84.4976	13.9509	32
Density	143	59.3474	14.5104	39
Density	146	67.8388	15.7736	33
Density	147	71.4013	10.5159	50
Density	149	63.1827	6.70591	37
Density	150	81.826	14.3728	35
Density	152	75.655	9.55844	39
Density	154	62.5454	15.1701	40
Density	155	72.0446	13.4519	41
Density	157	67.8659	11.2055	51
Density	159	64.2645	18.4505	34
Density	162	75.5937	15.587	37
Density	164	81.9386	12.1145	42
Density	166	77.0456	9.78985	42
Density	167	52.0343	13.243	35
Density	170	61.3444	9.2742	47
Density	171	60.7315	12.4123	58
Density	173	64.0923	12.9224	40
Density	174	76.5839	13.3634	43
Density	175	74.723	11.982	40
Density	177	58.2203	10.9374	59
Density	178	88.2355	21.528	30
Density	179	65.5325	10.2126	51
Density	182	70.8505	13.1465	54
Density	183	63.8045	16.7825	34
Density	186	70.2014	12.4282	54
Density	187	69.6323	15.7204	44
Density	190	77.049	16.9532	53
Perimeter	Cvi-0	670.93	135.546	70
Perimeter	Ler	636.78	114.968	37
Perimeter	F1 (Cvi-0 x Ler)	723.785	96.4934	37
Perimeter	102	655.778	82.4333	40
Perimeter	106	718.362	121.019	39
Perimeter	108	609.376	94.3739	42
Perimeter	111	574.289	168.281	73
Perimeter	113	536.191	88.9362	41
Perimeter	115	612.196	80.4562	26
Perimeter	118	604.782	87.5319	38
Perimeter	119	611.323	128.835	55
Perimeter	120	590.349	109.412	57
Perimeter	123	638.947	136.913	37
Perimeter	127	799.336	182.187	26
Perimeter	128	637.724	77.3411	46
Perimeter	132	515.011	86.3611	104
Perimeter	134	478.204	52.5937	47
Perimeter	135	659.045	207.957	44
Perimeter	136	652.661	121.087	38
Perimeter	137	715.911	143.115	44
Perimeter	138	606.337	76.7111	38
Perimeter	142	687.253	189.901	32
Perimeter	143	714.371	141.438	38
Perimeter	146	655.699	149.369	32
Perimeter	147	740.389	108.762	51
Perimeter	149	614.196	129.286	38
Perimeter	150	821.797	165.2	36
Perimeter	152	672.348	116.777	39
Perimeter	154	682.853	110.811	38
Perimeter	155	622.637	104.302	40
Perimeter	157	766.186	179.765	52
Perimeter	159	647.563	149.673	34
Perimeter	162	688.486	162.474	37
Perimeter	164	579.746	109.945	43
Perimeter	166	652.809	111.438	42
Perimeter	167	636.386	169.183	38
Perimeter	170	587.287	94.2496	46
Perimeter	171	541.368	122.415	58
Perimeter	173	651.356	185.701	41
Perimeter	174	705.156	92.9746	44
Perimeter	175	678.018	134.781	42
Perimeter	177	646.161	155.563	59
Perimeter	178	587.467	81.5728	29
Perimeter	179	550.243	118.315	51
Perimeter	182	490.796	100.974	53
Perimeter	183	642.713	199.742	35
Perimeter	186	652.025	90.0007	54
Perimeter	187	656.39	118.498	45
Perimeter	190	515.375	161.539	51
Roundness	Cvi-0	1.12907	0.0969758	70
Roundness	Ler	1.10096	0.0498572	37
Roundness	F1 (Cvi-0 x Ler)	1.17488	0.122392	38
Roundness	102	1.17622	0.108657	41
Roundness	106	1.16439	0.072644	39
Roundness	108	1.13279	0.0571229	42
Roundness	111	1.06919	0.0251986	75
Roundness	113	1.09619	0.0454889	39
Roundness	115	1.08613	0.0446774	26
Roundness	118	1.14579	0.102162	36
Roundness	119	1.16046	0.0723551	55
Roundness	120	1.07903	0.0382221	57
Roundness	123	1.13305	0.0682898	36
Roundness	127	1.28842	0.195872	26
Roundness	128	1.09309	0.0436635	44
Roundness	132	1.10651	0.050676	100
Roundness	134	1.09278	0.0484488	48
Roundness	135	1.16229	0.0953761	41
Roundness	136	1.15552	0.0985027	37
Roundness	137	1.13281	0.0911219	40
Roundness	138	1.09716	0.0462954	37
Roundness	142	1.12104	0.0694045	31
Roundness	143	1.23802	0.126975	38
Roundness	146	1.13728	0.0708372	32
Roundness	147	1.11663	0.066647	49
Roundness	149	1.14685	0.069877	36
Roundness	150	1.22986	0.183451	35
Roundness	152	1.14161	0.0683979	37
Roundness	154	1.18371	0.0909387	39
Roundness	155	1.14738	0.0850147	40
Roundness	157	1.16187	0.0813953	52
Roundness	159	1.26817	0.120554	34
Roundness	162	1.19338	0.126096	36
Roundness	164	1.10405	0.069899	41
Roundness	166	1.10318	0.0569582	41
Roundness	167	1.21806	0.130594	37
Roundness	170	1.12849	0.0806466	48
Roundness	171	1.0809	0.03586	58
Roundness	173	1.0849	0.0332701	41
Roundness	174	1.12721	0.0672258	43
Roundness	175	1.15111	0.0815013	41
Roundness	177	1.09078	0.0372109	58
Roundness	178	1.11412	0.0644855	29
Roundness	179	1.07244	0.0333859	51
Roundness	182	1.1531	0.0826964	52
Roundness	183	1.27579	0.151744	34
Roundness	186	1.12207	0.0652748	53
Roundness	187	1.15059	0.0778358	46
Roundness	190	1.07474	0.0356055	49
Heterogeneity	Cvi-0	0.255154	0.20132	71
Heterogeneity	Ler	0.326957	0.0874827	37
Heterogeneity	F1 (Cvi-0 x Ler)	0.392872	0.163431	40
Heterogeneity	102	0.281356	0.133567	42
Heterogeneity	106	0.230541	0.126349	40
Heterogeneity	108	0.248223	0.121742	44
Heterogeneity	111	0.126442	0.0890367	75
Heterogeneity	113	0.117335	0.0700186	39
Heterogeneity	115	0.406302	0.0798	25
Heterogeneity	118	0.147795	0.0870814	37
Heterogeneity	119	0.241489	0.117872	55
Heterogeneity	120	0.13715	0.101389	58
Heterogeneity	123	0.0917171	0.0724428	35
Heterogeneity	127	0.150344	0.112811	27
Heterogeneity	128	0.334996	0.111776	47
Heterogeneity	132	0.241417	0.111688	104
Heterogeneity	134	0.0674167	0.0375976	48
Heterogeneity	135	0.157988	0.109784	43
Heterogeneity	136	0.309134	0.154904	39
Heterogeneity	137	0.0570073	0.0379756	40
Heterogeneity	138	0.314739	0.0877152	36
Heterogeneity	142	0.147154	0.112934	32
Heterogeneity	143	0.260216	0.152367	39
Heterogeneity	146	0.280906	0.147101	33
Heterogeneity	147	0.289677	0.134439	49
Heterogeneity	149	0.0697585	0.0217799	36
Heterogeneity	150	0.33667	0.105715	35
Heterogeneity	152	0.0617443	0.0433541	37
Heterogeneity	154	0.284944	0.159207	41
Heterogeneity	155	0.205503	0.111864	41
Heterogeneity	157	0.28605	0.127262	53
Heterogeneity	159	0.0654573	0.0588703	34
Heterogeneity	162	0.399974	0.107009	36
Heterogeneity	164	0.328352	0.144827	43
Heterogeneity	166	0.255479	0.0814001	42
Heterogeneity	167	0.222219	0.121487	37
Heterogeneity	170	0.0667925	0.0223158	46
Heterogeneity	171	0.122886	0.0959603	57
Heterogeneity	173	0.138806	0.097134	40
Heterogeneity	174	0.284098	0.13572	45
Heterogeneity	175	0.320797	0.119181	42
Heterogeneity	177	0.102891	0.0783344	59
Heterogeneity	178	0.43396	0.127794	30
Heterogeneity	179	0.11403	0.073557	51
Heterogeneity	182	0.318483	0.133699	55
Heterogeneity	183	0.262561	0.119557	35
Heterogeneity	186	0.250117	0.115252	52
Heterogeneity	187	0.224762	0.116158	45
Heterogeneity	190	0.202506	0.126662	51

## Sheet: RILs; Mean chromocenter traits
Trait	Line ID	trait mean	trait st.dev	trait n
Area	Cvi-0	125.01	60.0866	524		Mean and standard deviation of measured chromocenter morphometric traits of Recombinant Inbred Lines
Area	Ler	179.518	79.5447	307
Area	F1 (Cvi-0 x Ler)	132.018	64.0951	283		Legend
Area	102	128.089	57.0299	337		Trait	For trait descriptions see Table 1
Area	106	163.548	78.535	279		Line ID	Parental lines (Cvi-0, Ler, F1 hybrid and RIL numbers of lines described in Alonso-Blanco et al. 1998
Area	108	134.653	57.1174	369		trait mean	Average (mean) value of the trait
Area	111	189.501	95.3857	457		trait St.dev	Standard deviation from the mean of the trait value indicated in column C
Area	113	116.252	54.4551	321		trait n	number of chromocenters measured per line (outliers excluded)
Area	115	132	76.1809	181
Area	118	146.299	65.3126	271
Area	119	139.447	69.5684	416
Area	120	139.204	76.8508	446
Area	123	121.437	60.2173	284
Area	127	225.222	103.986	225
Area	128	150.426	66.7385	404
Area	132	145.547	74.9952	860
Area	134	123.284	55.8012	359
Area	135	196.698	105.769	318
Area	136	128.388	65.8174	299
Area	137	123.144	56.3018	333
Area	138	178.736	80.0289	250
Area	142	253.265	138.57	147
Area	143	121.734	56.3353	297
Area	146	172.233	66.1557	245
Area	147	129.167	62.0731	438
Area	149	198.184	88.8112	239
Area	150	173.399	89.1774	288
Area	152	143.178	71.4481	258
Area	154	109.482	49.7603	332
Area	155	165.736	91.1312	307
Area	157	200.366	125.804	434
Area	159	111.191	61.238	225
Area	162	189.639	94.8188	252
Area	164	127.606	60.8296	279
Area	166	149.447	71.7101	309
Area	167	128.038	65.5458	289
Area	170	162.315	60.974	362
Area	171	230.456	127.695	401
Area	173	202.475	127.002	278
Area	174	138.316	60.3006	373
Area	175	152.797	86.9936	315
Area	177	177.294	86.9871	449
Area	178	161.522	75.2989	159
Area	179	144.169	75.4464	378
Area	182	137.462	79.8458	472
Area	183	142.234	83.2886	261
Area	186	141.326	59.4193	448
Area	187	160.259	71.2443	344
Area	190	150.036	77.3014	357
Density_mean	Cvi-0	119.668	37.1323	529
Density_mean	Ler	149.41	26.9038	313
Density_mean	F1 (Cvi-0 x Ler)	149.941	29.6422	281
Density_mean	102	144.037	28.6346	343
Density_mean	106	134.32	31.8862	279
Density_mean	108	141.674	31.3043	377
Density_mean	111	123.823	26.7047	467
Density_mean	113	129.456	27.2539	321
Density_mean	115	158.701	34.215	181
Density_mean	118	124.806	26.7269	279
Density_mean	119	155.006	32.1491	416
Density_mean	120	125.172	27.7139	457
Density_mean	123	133.418	25.9334	287
Density_mean	127	131.265	32.4791	225
Density_mean	128	152.824	31.8021	408
Density_mean	132	146.828	29.2968	840
Density_mean	134	110.312	22.1982	354
Density_mean	135	133.401	28.9375	317
Density_mean	136	142.903	27.3104	298
Density_mean	137	125.132	19.8649	335
Density_mean	138	148.446	27.9701	255
Density_mean	142	119.979	21.6667	144
Density_mean	143	148.322	28.751	305
Density_mean	146	146.358	29.5625	249
Density_mean	147	149.011	30.2116	441
Density_mean	149	123.483	20.8344	242
Density_mean	150	148.349	37.1685	293
Density_mean	152	119.999	23.682	260
Density_mean	154	145.354	29.6717	341
Density_mean	155	134.559	30.6424	309
Density_mean	157	134.506	37.8035	434
Density_mean	159	113.817	33.8662	225
Density_mean	162	156.118	32.4599	255
Density_mean	164	145.898	26.2577	279
Density_mean	166	144.865	32.1937	319
Density_mean	167	139.552	28.0992	294
Density_mean	170	117.757	22.8452	365
Density_mean	171	110.826	27.9191	406
Density_mean	173	124.344	25.5826	273
Density_mean	174	146.527	28.1384	377
Density_mean	175	140.677	32.4722	320
Density_mean	177	115.282	24.3583	457
Density_mean	178	158.236	33.0532	162
Density_mean	179	119.155	24.3958	376
Density_mean	182	141.965	34.5716	471
Density_mean	183	145.657	33.015	268
Density_mean	186	154.652	29.524	452
Density_mean	187	143.719	29.2583	339
Density_mean	190	133.447	28.4942	362
Perimeter	Cvi-0	39.3124	12.029	527
Perimeter	Ler	46.0952	11.1873	302
Perimeter	F1 (Cvi-0 x Ler)	39.8138	11.5973	285
Perimeter	102	38.4644	10.0844	339
Perimeter	106	44.868	12.8447	279
Perimeter	108	40.483	10.7427	379
Perimeter	111	48.1343	14.3173	471
Perimeter	113	36.1271	9.89409	318
Perimeter	115	40.0914	13.9792	184
Perimeter	118	41.9941	10.864	276
Perimeter	119	39.8533	11.0498	416
Perimeter	120	40.0382	13.0912	454
Perimeter	123	38.1507	11.3468	287
Perimeter	127	52.0268	13.5773	223
Perimeter	128	42.1656	10.6999	403
Perimeter	132	41.261	12.7847	872
Perimeter	134	38.3336	10.7008	360
Perimeter	135	48.2967	15.4995	319
Perimeter	136	38.8279	12.0951	300
Perimeter	137	37.9764	10.3228	333
Perimeter	138	45.9565	11.546	254
Perimeter	142	58.1904	17.2043	145
Perimeter	143	37.2807	9.54927	296
Perimeter	146	45.4259	9.91604	247
Perimeter	147	39.4009	11.2496	435
Perimeter	149	49.118	11.879	241
Perimeter	150	45.4676	13.0519	288
Perimeter	152	41.59	12.1253	259
Perimeter	154	36.0403	9.96506	335
Perimeter	155	44.7929	14.9242	310
Perimeter	157	48.7042	16.7166	438
Perimeter	159	36.8279	13.0526	228
Perimeter	162	47.0673	13.0693	251
Perimeter	164	38.2068	10.3576	279
Perimeter	166	42.6058	11.835	317
Perimeter	167	37.8282	10.7546	286
Perimeter	170	43.6244	9.28954	364
Perimeter	171	52.2475	16.1044	396
Perimeter	173	50.3743	19.2281	277
Perimeter	174	41.0979	10.7935	375
Perimeter	175	42.31	13.8334	316
Perimeter	177	45.8242	13.0959	455
Perimeter	178	47.4832	13.0015	155
Perimeter	179	40.8998	12.3631	380
Perimeter	182	38.8306	12.7708	472
Perimeter	183	40.3974	13.3424	262
Perimeter	186	40.5727	10.0536	447
Perimeter	187	44.147	10.8162	342
Perimeter	190	41.6737	12.2534	356
Roundness	Cvi-0	1.26605	0.186718	521
Roundness	Ler	1.15838	0.0793824	305
Roundness	F1 (Cvi-0 x Ler)	1.23577	0.149572	283
Roundness	102	1.19446	0.112667	344
Roundness	106	1.21813	0.143768	281
Roundness	108	1.18876	0.115208	379
Roundness	111	1.17127	0.0919928	474
Roundness	113	1.19114	0.104961	321
Roundness	115	1.25688	0.150669	180
Roundness	118	1.18312	0.100197	276
Roundness	119	1.16407	0.0951584	417
Roundness	120	1.19897	0.163383	473
Roundness	123	1.24214	0.160972	293
Roundness	127	1.18369	0.11881	224
Roundness	128	1.1681	0.0787656	406
Roundness	132	1.19881	0.136466	872
Roundness	134	1.22105	0.148562	357
Roundness	135	1.17274	0.102783	321
Roundness	136	1.22909	0.133026	297
Roundness	137	1.20501	0.106221	333
Roundness	138	1.1466	0.0715109	251
Roundness	142	1.31029	0.211492	140
Roundness	143	1.17529	0.0968698	304
Roundness	146	1.1621	0.0852798	249
Roundness	147	1.22388	0.140044	432
Roundness	149	1.15388	0.0776583	242
Roundness	150	1.21101	0.122137	290
Roundness	152	1.22474	0.131941	258
Roundness	154	1.26607	0.217809	349
Roundness	155	1.22777	0.135523	306
Roundness	157	1.19736	0.12237	437
Roundness	159	1.25552	0.175279	225
Roundness	162	1.18113	0.12302	255
Roundness	164	1.18117	0.0991798	279
Roundness	166	1.18358	0.103874	321
Roundness	167	1.18119	0.10407	289
Roundness	170	1.14135	0.0674121	372
Roundness	171	1.16792	0.100221	395
Roundness	173	1.27937	0.292307	281
Roundness	174	1.20014	0.112326	366
Roundness	175	1.20755	0.121561	314
Roundness	177	1.15885	0.0772172	453
Roundness	178	1.39484	0.340156	161
Roundness	179	1.17901	0.101473	375
Roundness	182	1.17064	0.113832	477
Roundness	183	1.18749	0.125081	262
Roundness	186	1.16715	0.0906292	452
Roundness	187	1.21251	0.141083	341
Roundness	190	1.18798	0.103166	358
Heterogeneity	Cvi-0	0.0614999	0.105858	506
Heterogeneity	Ler	0.307895	0.211482	321
Heterogeneity	F1 (Cvi-0 x Ler)	0.22892	0.221255	292
Heterogeneity	102	0.258479	0.228173	350
Heterogeneity	106	0.147851	0.189781	280
Heterogeneity	108	0.0741223	0.116	363
Heterogeneity	111	0.0527373	0.10936	445
Heterogeneity	113	0.202505	0.207399	327
Heterogeneity	115	0.0848183	0.133338	176
Heterogeneity	118	0.152796	0.191094	275
Heterogeneity	119	0.252141	0.224436	426
Heterogeneity	120	0.112961	0.165242	446
Heterogeneity	123	0.0953413	0.152894	280
Heterogeneity	127	0.288139	0.243142	229
Heterogeneity	128	0.156651	0.178869	402
Heterogeneity	132	0.172789	0.20598	844
Heterogeneity	134	0.0282608	0.0679345	343
Heterogeneity	135	0.226157	0.234427	329
Heterogeneity	136	0.245198	0.223617	307
Heterogeneity	137	0.102005	0.137105	325
Heterogeneity	138	0.288169	0.215069	259
Heterogeneity	142	0.011478	0.0278612	143
Heterogeneity	143	0.278139	0.221232	311
Heterogeneity	146	0.260399	0.2266	257
Heterogeneity	147	0.224929	0.216121	449
Heterogeneity	149	0.197062	0.207005	246
Heterogeneity	150	0.0916662	0.144059	283
Heterogeneity	152	0.0296464	0.065714	253
Heterogeneity	154	0.212295	0.215237	342
Heterogeneity	155	0.142828	0.190347	301
Heterogeneity	157	0.129678	0.188068	424
Heterogeneity	159	0.047868	0.106124	214
Heterogeneity	162	0.215538	0.210982	256
Heterogeneity	164	0.0888711	0.134169	268
Heterogeneity	166	0.158731	0.193117	314
Heterogeneity	167	0.267185	0.234098	300
Heterogeneity	170	0.090376	0.131038	356
Heterogeneity	171	0.0903	0.138677	384
Heterogeneity	173	0.0856488	0.138332	265
Heterogeneity	174	0.174097	0.17995	371
Heterogeneity	175	0.0856363	0.128752	309
Heterogeneity	177	0.145767	0.175628	449
Heterogeneity	178	0.167811	0.189347	158
Heterogeneity	179	0.0778623	0.122933	367
Heterogeneity	182	0.195707	0.213948	473
Heterogeneity	183	0.180542	0.203486	265
Heterogeneity	186	0.276619	0.216913	465
Heterogeneity	187	0.199737	0.214451	350
Heterogeneity	190	0.0932434	0.139327	352

## Sheet: RILs; Mean RHF values
Line ID	RHF mean	RHF st.dev	trait n
Cvi-0	0.0588227	0.0301121	71		RHF values (mean per line). Data is from Tessadori et al., 2009
Ler	0.128838	0.0252721	38
F1 (Cvi-0 x Ler)	0.0653713	0.0267449	38		Legend
102	0.0897022	0.0267443	43		Line ID	Parental lines (Cvi-0, Ler, F1 hybrid and RIL numbers of lines described in Alonso-Blanco et al. 1998
106	0.0745097	0.0340807	41		Trait	For trait descriptions see Table 1
108	0.0955209	0.0245937	43		RHF mean	Average (mean) RHF value per parent/F1/RIL line
111	0.080501	0.0236163	72		RHF st.dev	Standard deviation from the mean of the RHF value indicated in column B
113	0.117501	0.0277741	40		trait n	number of nuclei measured per line (outliers excluded)
115	0.0584738	0.0261054	27
118	0.11027	0.0284579	37
119	0.108396	0.0312108	55
120	0.0901686	0.023429	58
123	0.0615313	0.0235019	36
127	0.147951	0.0410696	28
128	0.091837	0.0205752	46
132	0.126815	0.0290092	98
134	0.0964177	0.0273806	48
135	0.127092	0.0333163	43
136	0.086373	0.0219226	36
137	0.0583063	0.0229983	43
138	0.119879	0.0179725	36
142	0.0540043	0.0344246	33
143	0.0825794	0.0120915	37
146	0.110544	0.0286895	33
147	0.0697513	0.0221074	49
149	0.109364	0.0257611	37
150	0.0711075	0.0266404	36
152	0.0581457	0.0238954	39
154	0.0787577	0.0162767	38
155	0.0934048	0.033249	41
157	0.0964262	0.0335137	54
159	0.06265	0.0333002	34
162	0.101024	0.0229259	34
164	0.0770666	0.0351104	42
166	0.086051	0.0166807	42
167	0.123784	0.034422	37
170	0.105029	0.021692	47
171	0.13842	0.0353948	57
173	0.099854	0.0394438	39
174	0.0740074	0.0182116	43
175	0.0823682	0.0273095	41
177	0.0979987	0.0219091	57
178	0.0662126	0.0308961	30
179	0.094954	0.0335964	51
182	0.172942	0.0299542	54
183	0.127385	0.0417357	35
186	0.0903927	0.0173809	53
187	0.0943489	0.0251681	43
190	0.105801	0.0301858	50

## Sheet: QTL_profiles
Chromosome	Marker	CentiMorgan	RHF	Area (CC)	Denstity (CC)	Perimiter (CC)	Roundness (CC)	Heterogeneity (CC)	Density (CC)	Area (NUC)	Denstity (NUC)	Perimiter (NUC)	Roundness (NUC)	Heterogeneity (NUC)	Density (NUC)
1	1	0.01	0.000357204	0.319837	0.280278	0.044111	1.07435	0.414996	0.0253332	0.12895	0.100645	0.0458108	0.00300022	0.774337	0.504807		QTL LOD score profiles of measured trait values
1	1	1.01	0.0018777	0.211013	0.233108	0.148038	1.24899	0.321681	0.0533184	0.133108	0.167351	0.0487081	0.00638972	0.725475	0.549961
1	1	2.01	0.00461587	0.115488	0.179267	0.361304	1.43752	0.222342	0.0949807	0.134128	0.253797	0.050902	0.011251	0.675071	0.582769		Legend
1	1	3.01	0.00853049	0.0435234	0.122484	0.643309	1.63282	0.125802	0.147455	0.131209	0.357684	0.0520093	0.0175686	0.621931	0.593629		Chromosome	Chromosome number
1	1	4.01	0.0135094	0.00503709	0.0702112	0.907202	1.82441	0.0475266	0.202391	0.124272	0.47408	0.0517447	0.0251636	0.564939	0.577047		Marker	Marker number, cumulative from the start of the chromosmome (Alonso-Blanco et al. 1998)
1	1	5.01	0.0193793	0.0042205	0.030928	1.12498	2.00203	0.00513737	0.250846	0.114023	0.596663	0.0500375	0.0337003	0.503434	0.5346		CentiMorgan	Genetic distance (cM) from the start of the chromosome
1	1	6.01	0.0259252	0.0365956	0.00837813	1.28127	2.16073	0.00466233	0.288144	0.101679	0.719281	0.0470789	0.0427403	0.437865	0.474175		RHF	Relative Heterochromatin Fraction, according to Tessadori et al. 2009
1	1	7.01	0.0329144	0.0920323	0.000293493	1.33582	2.30249	0.036603	0.313975	0.0885702	0.83691	0.0432579	0.0518234	0.370446	0.40641		Column E-P	LOD profiles per measured trait of chromocenters (CC) and nuclei (NUC); For trait descriptions see Table 1
1	2	8.01	0.00242441	0.13099	6.0109e-06	1.44337	2.95194	0.0566712	0.399512	0.207799	0.650487	0.0333738	0.0221033	0.0562382	0.199199
1	2	9.01	0.000169021	0.0636269	0.0311396	1.2735	3.72435	0.0627498	0.391316	0.120519	0.691606	0.0616793	0.0416939	0.0916489	0.260607
1	2	10.01	0.00594413	0.015561	0.136064	1.05468	3.83536	0.0602899	0.340511	0.0507622	0.701101	0.0969339	0.0667568	0.130023	0.300406
1	2	11.01	0.0198169	3.37652e-05	0.274627	0.786451	3.65172	0.0472084	0.24033	0.00946254	0.658278	0.135684	0.0956123	0.165644	0.305325
1	3	12.01	0.0403821	0.0147888	0.389423	0.504173	3.37539	0.0307879	0.135466	0.000716209	0.565026	0.173895	0.125735	0.195527	0.284003
1	3	13.01	0.0253146	0.0124751	0.528642	0.522121	3.67643	0.00734979	0.205214	0.0019382	0.830533	0.145648	0.113073	0.231693	0.268095
1	3	14.01	0.0131768	0.0101775	0.68854	0.530809	4.01165	0.000144804	0.280343	0.00374464	1.09302	0.119046	0.100159	0.271594	0.23847
1	3	15.01	0.00482126	0.00797553	0.858179	0.530158	4.32457	0.0123478	0.353567	0.00613494	1.3232	0.0944369	0.0872544	0.314896	0.196689
1	4	16.01	0.000592519	0.00599441	1.02292	0.521305	4.59293	0.0412188	0.421101	0.0036116	1.52038	0.0721824	0.074706	0.360086	0.149853
1	4	17.01	0.00346864	0.00841246	0.892181	0.468601	4.44124	0.0257771	0.356997	0.0313237	1.48434	0.0485308	0.0610174	0.287941	0.156576
1	4	18.01	0.0230084	0.0113152	0.719321	0.414022	4.12404	0.0128029	0.286326	0.0953955	1.38395	0.025705	0.0462653	0.210529	0.159552
1	4	19.01	0.064137	0.0145667	0.521017	0.357498	3.64562	0.00388912	0.211863	0.202402	1.21683	0.00751916	0.0313891	0.137501	0.15823
1	4	20.01	0.1304	0.0179293	0.329842	0.299384	3.05119	0.000113817	0.139112	0.347177	0.995192	1.3237e-06	0.0179137	0.0768938	0.152822
1	4	21.01	0.221026	0.0211098	0.179176	0.240786	2.4484	0.00153243	0.0763524	0.509484	0.746513	0.00773978	0.00757072	0.0337053	0.144139
1	4	22.01	0.328984	0.0238411	0.0806724	0.18393	1.86772	0.0072174	0.0313677	0.661396	0.514529	0.0292501	0.00155906	0.00892534	0.133286
1	5	23.01	0.441876	0.0260168	0.027255	0.0614582	1.29127	0.0156619	0.00674247	0.781684	0.331919	0.0599193	5.25357e-05	0.000270143	0.121809
1	6	24.01	0.279831	0.0358503	0.0800753	0.0910473	1.03326	0.0139024	0.00279216	0.132697	0.217537	0.0673826	0.0294665	0.0758149	0.157859
1	6	25.01	0.192803	0.0306924	0.0572796	0.0894238	0.8501	0.0249047	0.0121655	0.0935097	0.210113	0.0687508	0.0426304	0.0849764	0.176519
1	6	26.01	0.111161	0.0254823	0.0366474	0.088732	0.667658	0.0394868	0.02917	0.0563413	0.200678	0.0691689	0.0590269	0.0931569	0.196245
1	6	27.01	0.0452826	0.0204187	0.0195557	0.0889385	0.49415	0.057204	0.0539241	0.0255272	0.189206	0.0676238	0.0781735	0.0985545	0.216805
1	6	28.01	0.00716946	0.0157	0.00733545	0.0900424	0.339343	0.077166	0.0853412	0.0058087	0.175848	0.0625459	0.0989451	0.099385	0.237917
1	6	29.01	0.00148877	0.0114962	0.000924203	0.0920764	0.211661	0.0982945	0.121315	5.91759e-05	0.160969	0.0523832	0.119855	0.0948376	0.259259
1	6	30.01	0.0218227	0.00792857	0.000584533	0.0951101	0.115491	0.119603	0.159265	0.00740747	0.145142	0.0379237	0.139548	0.0857685	0.28049
1	7	31.01	0.0574739	0.00479203	0.329082	0.099019	0.0950532	0.138444	0.195572	0.0236849	0.0109365	2.00857	0.156687	0.0738251	0.300185
1	8	32.01	0.082556	0.024202	0.320574	0.0833104	0.1788	0.00679253	0.12263	0.00604848	0.0213958	1.81004	0.637479	0.0218082	0.213429
1	8	33.01	0.0438561	0.0239589	0.309683	0.116152	0.205654	0.00196574	0.130569	0.0374841	0.0417494	2.2362	0.722637	0.0230772	0.166051
1	8	34.01	0.0147155	0.0231748	0.294159	0.154704	0.234486	2.15481e-05	0.138131	0.104068	0.0721516	2.65045	0.802344	0.024211	0.115515
1	8	35.01	0.000579867	0.0217428	0.274577	0.197792	0.264721	0.00131235	0.144885	0.210284	0.112488	3.00532	0.871043	0.0250963	0.0647932
1	8	36.01	0.00616938	0.019651	0.251864	0.243516	0.295673	0.00605183	0.150342	0.349625	0.159327	3.29267	0.927144	0.0256139	0.0213738
1	8	37.01	0.0326194	0.0170232	0.227141	0.289361	0.326634	0.0142789	0.154006	0.507608	0.207433	3.51411	0.971537	0.0256647	0.000279756
1	8	38.01	0.0763524	0.0141044	0.20157	0.332525	0.356957	0.0258439	0.155435	0.671044	0.252428	3.67229	1.00589	0.0252005	0.0120132
1	8	39.01	0.131297	0.0111894	0.176223	0.370429	0.386113	0.0404242	0.154336	0.831875	0.291753	3.76427	1.03192	0.0242443	0.0452506
1	8	40.01	0.191718	0.00853025	0.151997	0.401275	0.413711	0.0575638	0.150658	0.986089	0.324338	3.77961	1.0512	0.0228887	0.0863358
1	9	41.01	0.252808	0.00629875	0.12977	0.424259	0.43925	0.0765281	0.144742	1.13055	0.349889	3.73329	1.065	0.0212859	0.128052
1	10	42.01	0.253549	0.00628148	0.129648	0.424666	0.439425	0.0766903	0.145119	1.13065	0.349015	3.73198	1.0677	0.38003	0.128137
1	10	43.01	0.337729	0.00447274	0.117033	0.46655	0.45277	0.0950148	0.18811	1.1391	0.261111	3.5934	1.36045	0.389182	0.136678
1	10	44.01	0.442278	0.00261806	0.103744	0.506473	0.455747	0.117602	0.239968	1.14292	0.174919	3.43667	1.69219	0.399561	0.145086
1	10	45.01	0.56411	0.00101057	0.0900991	0.533327	0.447003	0.14337	0.29329	1.13943	0.0965876	3.25259	2.04486	0.411219	0.153131
1	10	46.01	0.693223	8.26119e-05	0.0764956	0.533751	0.427197	0.168408	0.336231	1.1257	0.0357072	3.02993	2.39746	0.424174	0.160588
1	10	47.01	0.812719	0.00024317	0.0633679	0.499596	0.398199	0.185274	0.359359	1.09927	0.0033242	2.75722	2.73353	0.438392	0.167268
1	10	48.01	0.902944	0.00160994	0.0511312	0.432252	0.362478	0.185564	0.359023	1.05931	0.00537116	2.42666	3.04249	0.453765	0.173039
1	10	49.01	0.946665	0.00389022	0.0401229	0.34524	0.322856	0.167196	0.336339	1.00772	0.037644	2.04572	3.3194	0.470084	0.177836
1	10	50.01	0.935803	0.00656353	0.030562	0.259236	0.282276	0.139674	0.296692	0.948793	0.0897672	1.65733	3.565	0.487044	0.181658
1	11	51.01	0.797414	0.100541	0.0138873	0.0199434	0.299145	0.147356	0.337737	0.896699	0.120317	1.38338	3.82691	2.43003	0.1987
1	11	52.01	0.718999	0.0892261	0.0278457	0.0421881	0.328261	0.230965	0.529993	0.849752	0.08044	1.33042	3.56387	2.50778	0.193782
1	11	53.01	0.641705	0.0774092	0.0468077	0.0735183	0.353591	0.331907	0.765414	0.807108	0.0468144	1.26388	3.26858	2.6292	0.186175
1	11	54.01	0.566734	0.0653592	0.0702938	0.113976	0.373289	0.426942	1.01733	0.767615	0.021263	1.18504	2.93603	2.79698	0.175341
1	11	55.01	0.495427	0.0534571	0.0974474	0.163088	0.386813	0.498504	1.26912	0.72994	0.00539675	1.09648	2.558	3.00469	0.161011
1	11	56.01	0.429021	0.0421548	0.12726	0.21987	0.394748	0.540831	1.51458	0.69337	1.8228e-06	1.00172	2.12214	3.2361	0.143495
1	11	57.01	0.368398	0.0318946	0.158794	0.282914	0.398238	0.554943	1.7507	0.657916	0.00469124	0.904884	1.62058	3.47387	0.123885
1	12	58.01	0.451444	0.0506343	0.309028	0.350258	0.477044	0.659467	1.7031	0.00346632	0.0135995	0.00653124	1.06528	3.42735	0.0517747
1	12	59.01	0.413691	0.0377828	0.259314	0.372213	0.502005	0.631594	1.73271	0.0117174	0.0164466	0.00161815	1.01706	3.36514	0.0585673
1	12	60.01	0.375116	0.0263955	0.207734	0.394786	0.527508	0.604324	1.76757	0.0248126	0.0195424	0	0.967785	3.30485	0.0658825
1	12	61.01	0.336783	0.0168378	0.157272	0.41761	0.553099	0.578526	1.8055	0.0420753	0.0228754	0.00151234	0.919621	3.25178	0.0737027
1	13	62.01	0.300223	0.00941474	0.112286	0.441222	0.577289	0.554255	1.84437	0.0629417	0.0264329	0.00599584	0.210458	3.21204	0.0819938
1	13	63.01	0.299577	0.00754605	0.127111	0.553147	0.497894	0.464869	1.84345	0.154838	0.0303431	0.0733138	0.334029	3.13119	0.0905604
1	13	64.01	0.285193	0.00520722	0.14082	0.641586	0.415832	0.368571	1.83215	0.275832	0.0341834	0.213478	0.459025	3.07686	0.0997303
1	13	65.01	0.255521	0.00290105	0.152301	0.688555	0.333274	0.273707	1.79498	0.409632	0.0377853	0.392099	0.572142	3.03677	0.109555
1	13	66.01	0.214393	0.00117403	0.160669	0.6879	0.253831	0.189208	1.70021	0.545652	0.0410186	0.577909	0.666089	2.9859	0.120111
1	14	67.01	0.101552	0.421316	0.0859666	0.676018	0.140909	0.084031	1.80746	0.947296	0.0525755	0.838172	1.17682	3.12151	0.211819
1	14	68.01	0.103824	0.495652	0.0611112	0.91176	0.120174	0.0872826	1.81712	0.968413	0.0468994	0.760888	1.26719	2.95504	0.189933
1	14	69.01	0.102284	0.567608	0.0402617	1.01635	0.100512	0.0889713	1.78933	0.974891	0.0407398	0.67956	1.34975	2.75456	0.169607
1	14	70.01	0.0962479	0.632321	0.0237412	1.01829	0.0819983	0.0886413	1.71802	0.96174	0.0344248	0.594933	1.42244	2.50474	0.150835
1	14	71.01	0.0861438	0.686888	0.0116627	0.947095	0.0647479	0.0860675	1.60175	0.92629	0.0282914	0.509058	1.48571	2.19029	0.133626
1	14	72.01	0.0735712	0.730572	0.00394643	0.820452	0.0489281	0.0813841	1.44679	0.870625	0.0226215	0.425368	1.54156	1.78777	0.117975
1	15	73.01	0.0611646	0.520309	0.000341081	0.235613	1.87789	0.0750782	0.098471	0.804954	0.0177453	0.348141	1.59214	0.00993268	0.104274
1	15	74.01	0.117981	0.70673	0.00525555	0.152089	2.1018	0.0644347	0.119767	0.826849	0.0287818	0.313035	1.56721	0.00197811	0.137253
1	15	75.01	0.195773	0.889107	0.0282583	0.0844277	2.29747	0.0507915	0.134192	0.829372	0.0427144	0.274707	1.51276	0.0448509	0.176849
1	15	76.01	0.288079	1.04074	0.0705383	0.0357614	2.45134	0.0357389	0.136314	0.805647	0.0583531	0.234439	1.41998	0.149661	0.223281
1	15	77.01	0.385359	1.15224	0.13075	0.00808887	2.56595	0.0217522	0.126509	0.754351	0.0737529	0.193949	1.2849	0.301258	0.276288
1	15	78.01	0.479869	1.22701	0.205357	3.689e-06	2.64726	0.0109893	0.110169	0.681058	0.0869152	0.155084	1.11307	0.474889	0.335099
1	16	79.01	0.565733	1.2726	0.289335	0.00686844	2.71042	0.00422714	0.0932816	0.598692	0.0962543	0.119503	0.925703	3.24867	0.397453
1	16	80.01	0.510925	1.19814	0.310163	0.00613722	3.56344	0.00126795	0.101645	0.800441	0.0727472	0.0888982	0.80842	3.53234	0.343263
1	16	81.01	0.450665	1.10774	0.322404	0.00550726	4.10635	3.38086e-05	0.1059	0.986684	0.0503144	0.0629036	0.689431	3.56427	0.290252
1	16	82.01	0.38604	0.992145	0.323412	0.00496244	4.39465	0.000574399	0.105256	1.14354	0.0308849	0.041555	0.570693	3.43866	0.23919
1	16	83.01	0.31993	0.843513	0.312578	0.00448967	4.48288	0.002855	0.100219	1.27689	0.0159571	0.0247857	0.455691	3.14184	0.191236
1	17	84.01	0.257503	0.672943	0.292414	0.00408578	4.38281	0.00668371	0.0920903	1.39226	0.00621968	0.0125235	2.01525	2.70828	0.148007
1	17	85.01	0.304916	0.668002	0.333966	0.00438776	4.18101	0.00374703	0.0730994	1.28505	0.0069483	0.00798176	2.08006	2.87229	0.133389
1	17	86.01	0.348509	0.652569	0.380395	0.00449123	3.94566	0.00150793	0.0532194	1.17665	0.00774851	0.00413719	2.17508	3.06044	0.114977
1	17	87.01	0.386406	0.627186	0.43173	0.00435037	3.671	0.000234555	0.0341966	1.06911	0.00863063	0.00143511	2.28908	3.25632	0.0930082
1	17	88.01	0.419647	0.594707	0.487591	0.00399714	3.33625	6.98523e-05	0.0183012	0.964415	0.00960689	0.000127705	2.41159	3.43769	0.0693701
1	18	89.01	0.451484	0.00584144	0.546955	0.00354897	2.8746	0.00100551	0.00729513	0.014898	0.0109566	0.000209882	2.54418	3.59225	0.0475856
1	18	90.01	0.594892	0.0344111	0.58204	0.00618667	2.69616	0.0101439	0.00220596	0.0061339	0.0603648	0.00463855	3.50459	3.80755	0.0470262
1	18	91.01	0.716697	0.078646	0.591628	0.0093673	2.50384	0.0294954	5.54435e-05	0.000831045	0.157532	0.0151746	4.1161	3.67047	0.0451717
1	18	92.01	0.760778	0.125185	0.578642	0.0128485	2.30055	0.0575952	0.000980688	0.000593842	0.295984	0.0314526	4.49255	3.27137	0.0420958
1	18	93.01	0.715824	0.166157	0.549229	0.016372	2.09361	0.0909532	0.00456687	0.00608676	0.455068	0.0521492	4.7116	2.53689	0.038081
1	19	94.01	0.619146	0.199756	0.509909	0.0196896	0.102404	0.125566	0.00999493	0.0164454	0.614364	0.0752502	4.80631	1.34556	0.0563204
1	20	95.01	0.620465	0.199613	0.508977	0.0197062	0.102678	0.12599	0.00996379	0.0168378	0.61269	0.0756482	4.80319	1.34494	0.0566373
1	20	96.01	0.761045	0.183334	0.416622	0.02132	0.131677	0.172904	0.00692725	0.0910501	0.446241	0.122813	4.47482	1.26503	0.094619
1	20	97.01	0.903414	0.162984	0.327513	0.0227544	0.162312	0.228726	0.00417432	0.26105	0.288196	0.182621	4.10671	1.14327	0.144962
1	20	98.01	1.01538	0.139125	0.244919	0.0238435	0.19237	0.292678	0.00196528	0.504627	0.152385	0.248327	3.67929	0.98431	0.204709
1	20	99.01	1.07398	0.113191	0.172167	0.0244328	0.219701	0.363143	0.000530001	0.747371	0.0549056	0.311669	3.15905	0.802371	0.267286
1	20	100.01	1.07357	0.0872722	0.111838	0.024428	0.242661	0.437857	2.17e-06	0.967481	0.0061041	0.367294	2.48713	0.617293	0.324705
1	20	101.01	1.01879	0.0635138	0.0652085	0.0238315	0.260341	0.514307	0.000380944	1.16613	0.00480622	0.4132	1.5642	0.449651	0.370541
1	21	102.01	0.924055	0.0436506	0.0324469	0.0227542	0.272511	0.589408	0.00152887	1.34594	0.0406384	0.449077	0.644715	0.00265782	0.401565
1	21	103.01	0.923136	0.0437365	0.0323625	0.0226485	0.272292	0.589799	0.00154359	1.34575	0.0405168	0.452734	0.644907	0.00269123	0.401498
1	21	104.01	0.922438	0.0437419	0.032227	0.0225561	0.271879	0.590136	0.00157214	1.34628	0.0404558	0.456195	0.644667	0.00274574	0.401173
1	22	105.01	1.22253	0.00762794	0.000155698	0.0456256	0.130103	0.631516	0.0666436	1.15927	0.148711	0.271959	0.325171	0.51791	0.485255
1	22	106.01	1.28358	0.00243409	0.00187247	0.108353	0.138145	0.510386	0.0434407	1.12743	0.112375	0.201255	0.27271	0.638333	0.395985
1	22	107.01	1.2934	4.66116e-05	0.0107057	0.203736	0.142052	0.39011	0.022715	1.07867	0.0758875	0.135656	0.218182	0.735527	0.304245
1	22	108.01	1.2564	0.00150728	0.0276102	0.30741	0.140239	0.275897	0.00765051	1.00299	0.0436946	0.0787214	0.165517	0.777196	0.215986
1	22	109.01	1.18318	0.00730578	0.0523007	0.398123	0.132101	0.17486	0.000507216	0.887963	0.0194373	0.0352115	0.118329	0.759762	0.137811
1	22	110.01	1.08573	0.01704	0.0829499	0.471017	0.118567	0.0944507	0.00158801	0.728675	0.00494626	0.00895906	0.0790212	0.694399	0.0751879
1	22	111.01	0.977484	0.0294512	0.116476	0.52748	0.101976	0.0393179	0.00926076	0.549745	2.51069e-05	5.12554e-05	0.0485221	0.602096	0.0312543
1	23	112.01	0.789707	0.00149715	0.14549	0.550241	0.173991	0.151667	0.00301129	0.587502	0.0957483	0.00740387	0.0185153	0.325541	0.00377322
1	23	113.01	0.839152	0.000617474	0.0954335	0.568084	0.142139	0.216975	0.0113657	0.591184	0.0657279	0.0047771	0.00289146	0.398508	0.00141892
1	23	114.01	0.880298	0.00799771	0.0516159	0.592424	0.112435	0.293953	0.0254741	0.580374	0.0392438	0.00253039	0.00119335	0.476381	0.000161274
1	23	115.01	0.912639	0.0236926	0.0187789	0.62385	0.0854799	0.378109	0.0448553	0.549603	0.018372	0.000911856	0.0154222	0.556609	0.000185839
1	24	116.01	0.939732	0.0467019	0.00180869	0.661373	0.0618338	0.463531	0.067928	0.0308866	0.00507036	8.79935e-05	0.0435829	0.635793	0.218933
1	24	117.01	1.02337	0.030802	0.00167737	0.600242	0.0493779	0.46927	0.0550028	0.011396	0.005567	0.00131016	0.0392466	0.610209	0.202332
1	24	118.01	1.09085	0.0178941	0.00149481	0.536748	0.0381925	0.475079	0.0432254	0.00133297	0.00594808	0.00692707	0.0352394	0.57703	0.187865
1	24	119.01	1.13663	0.00841413	0.00127598	0.470893	0.0284427	0.480943	0.0327555	0.00108559	0.00618411	0.0171971	0.0315627	0.536334	0.17508
1	24	120.01	1.16046	0.00252905	0.00104379	0.403401	0.0202196	0.486923	0.0237162	0.00999361	0.00626498	0.0321444	0.0282098	0.489151	0.163661
1	24	121.01	1.16458	0.0001062	0.000821432	0.336217	0.0135402	0.493112	0.0161834	0.0267056	0.00620088	0.051546	0.0251701	0.437645	0.153388
1	25	122.01	1.15168	0.000745786	0.000646486	0.272743	0.00828712	0.49869	0.0102188	0.049596	0.00597425	0.0748584	0.0224536	0.385491	0.143742
1	25	123.01	1.00097	0.00180073	0.00415379	0.236838	0.000769873	0.415291	0.00889735	0.0816563	0.00229744	0.0915296	0.0223544	0.385452	0.0986083
1	25	124.01	0.840234	0.00331172	0.0109085	0.203863	0.00162846	0.334865	0.00726744	0.120131	0.000333117	0.108881	0.022064	0.370079	0.0577069
1	25	125.01	0.673538	0.00520364	0.0205848	0.173877	0.0124285	0.259711	0.00547715	0.161978	0.00013352	0.125692	0.0215793	0.334257	0.0256064
1	25	126.01	0.510432	0.00734697	0.0322681	0.146852	0.0333759	0.191967	0.00374368	0.204468	0.00170588	0.140735	0.0209118	0.27344	0.00623252
1	25	127.01	0.36376	0.00958476	0.0447033	0.122701	0.062827	0.133375	0.00227344	0.246164	0.00501376	0.153074	0.0200869	0.191697	8.7668e-06
2	1	0.01	0.752798	0.37812	0.112757	0.0362718	0.551	0.0371459	2.7559e-06	0.00186896	0.100888	1.35417	0.100529	0.103347	0.321009
2	1	1.01	1.00127	0.362123	0.145731	0.00330187	0.428803	0.0674255	0.00475258	0.000601242	0.132602	1.64218	0.106404	0.0671175	0.224856
2	1	2.01	1.23732	0.322267	0.179062	0.00602872	0.308159	0.106997	0.021772	1.72081e-05	0.168852	1.89087	0.108088	0.0333285	0.143868
2	1	3.01	1.42386	0.256738	0.21014	0.0442041	0.197658	0.152186	0.0503614	0.00029295	0.206005	2.06472	0.102918	0.00949633	0.0799906
2	1	4.01	1.55628	0.176072	0.236155	0.113513	0.107806	0.197953	0.0839382	0.00146627	0.23837	2.14856	0.0900921	0.00013339	0.0344126
2	1	5.01	1.63863	0.101527	0.254727	0.207565	0.0458515	0.24012	0.114989	0.00341143	0.260306	2.13096	0.0723311	0.00465749	0.00775723
2	1	6.01	1.67327	0.0488088	0.264766	0.319493	0.0118472	0.276292	0.139372	0.00588508	0.269006	1.98662	0.0542345	0.0190298	7.31507e-05
2	2	7.01	0.00448652	0.0188283	0.267035	0.440763	0.000273854	0.306042	0.155858	0.00855023	0.265182	1.69301	0.501282	0.038087	0.0104103
2	2	8.01	0.00379273	0.0144335	0.265798	0.358021	0.000249984	0.376609	0.110458	0.00532166	0.199958	1.75759	0.670924	0.0217186	0.00551907
2	2	9.01	0.0433029	0.0100811	0.252821	0.269402	0.00269243	0.441791	0.0687997	0.00252677	0.137381	1.76953	0.851443	0.00977027	0.00192538
2	2	10.01	0.133221	0.00616807	0.22859	0.180027	0.00796893	0.489737	0.034146	0.000637459	0.0815307	1.71678	1.00687	0.00248979	0.000130092
2	2	11.01	0.267466	0.00307048	0.196241	0.0996602	0.0155933	0.518172	0.0102321	3.689e-07	0.0374613	1.59238	1.11563	6.51e-07	0.000492785
2	2	12.01	0.425855	0.00102982	0.160182	0.040365	0.0243156	0.529413	0.000201962	0.000652194	0.00965856	1.39567	1.16887	0.00231333	0.00311328
2	2	13.01	0.590514	9.19863e-05	0.124814	0.00824971	0.0326986	0.526673	0.0052052	0.00232149	1.8228e-05	1.15168	1.15873	0.00933137	0.00778826
2	3	14.01	0.557461	0.00012675	0.0938561	5.3816e-05	0.0398327	0.512861	0.0233666	0.00463191	0.151719	0.91773	1.09	0.0206861	0.0140421
2	3	15.01	0.664311	0.0007212	0.104837	0.00455587	0.0582757	0.45989	0.00923682	0.0118196	0.271154	0.860638	1.40624	0.0174728	0.0180955
2	3	16.01	0.757383	0.00185264	0.112286	0.0166732	0.0800205	0.397573	0.00116742	0.0224872	0.426049	0.794825	1.65483	0.0123675	0.0226807
2	3	17.01	0.825884	0.00350574	0.114009	0.0369538	0.104081	0.325489	0.000929476	0.0367698	0.603658	0.718607	1.82834	0.0063494	0.0276724
2	3	18.01	0.868743	0.00558091	0.109181	0.06592	0.129296	0.246417	0.00893749	0.0547927	0.789836	0.63042	1.95747	0.00186742	0.0329066
2	4	19.01	1.32561	0.0077895	0.0989975	0.770766	0.154343	0.170075	0.0241033	0.0761262	0.232468	0.00105182	2.06719	0.000131958	0.0380296
2	4	20.01	1.0728	0.000934641	0.0819105	0.762739	0.150215	0.159931	0.0548563	0.0492205	0.161446	0.00642517	2.39989	0.00757391	0.0247548
2	4	21.01	0.765895	0.000827052	0.0666993	0.76439	0.146877	0.149795	0.0932959	0.027511	0.0892095	0.0156806	2.68856	0.0264443	0.01242
2	4	22.01	0.408643	0.00784633	0.0533426	0.774065	0.144324	0.139711	0.130901	0.0119556	0.0311739	0.0278671	2.91868	0.053831	0.00381013
2	5	23.01	0.0548918	0.0217614	0.0420476	0.790013	0.142364	0.0322841	0.163141	0.00301231	0.604788	0.0420297	3.09722	0.08501	0.226947
2	5	24.01	0.427193	0.0455056	0.0582991	0.773698	0.121071	0.0889696	0.184179	0.00971761	0.896613	0.056727	2.76876	0.0857544	0.3669
2	5	25.01	1.13382	0.0778812	0.0740848	0.716259	0.0970462	0.174549	0.209131	0.0207526	1.22442	0.0718409	2.39489	0.0863969	0.540872
2	5	26.01	1.78116	0.114395	0.0861625	0.625486	0.072857	0.280067	0.23897	0.0359861	1.53882	0.0843392	1.96404	0.0868121	0.740767
2	6	27.01	2.299	0.148619	0.09212	0.15333	0.051224	0.394347	0.274333	0.175349	1.45616	1.30511	1.49642	0.0873907	0.950955
2	6	28.01	2.50249	0.112818	0.0523038	0.138209	0.0744387	0.369264	0.243539	0.449557	1.07392	1.69318	1.50621	0.145189	1.07111
2	6	29.01	2.64384	0.0771591	0.0217725	0.119485	0.103741	0.341113	0.191913	0.820065	0.663681	2.04001	1.51115	0.183454	1.19473
2	6	30.01	2.73189	0.0463162	0.00428286	0.0978129	0.140386	0.305884	0.12644	1.18704	0.305309	2.32456	1.50467	0.17921	1.31411
2	7	31.01	4.03336	0.0235475	0.000113426	0.0754522	0.185503	0.0640167	0.0701199	1.50776	0.0927788	2.55539	0.0814092	0.15124	1.42482
2	7	32.01	4.57318	0.0188052	0.00691442	0.0390228	0.229289	0.136865	0.126872	1.69412	0.315616	2.96207	0.0479884	0.0958904	1.42318
2	7	33.01	5.03395	0.0137663	0.0323742	0.00679151	0.275598	0.232335	0.203091	1.76378	0.672647	3.32065	0.0230423	0.0489085	1.36204
2	7	34.01	5.2106	0.00897017	0.0751505	0.00228737	0.32291	0.338357	0.298456	1.69719	1.031	3.55827	0.00715555	0.0161017	1.26431
2	8	35.01	4.8881	0.00491082	0.130047	0.0214542	0.369278	0.444392	0.408807	1.52706	1.33486	3.73151	0.585063	0.00124805	1.17258
2	8	36.01	4.50258	0.00151933	0.0931341	0.0080466	0.333195	0.206048	0.395565	2.24666	0.905117	5.02404	0.908746	0.00705563	2.04716
2	8	37.01	4.02509	0.0291739	0.0518629	0.175147	0.284962	0.0274706	0.343346	2.79294	0.415292	5.78065	1.20741	0.0172481	2.07813
2	8	38.01	3.32622	0.0853836	0.0188608	0.41143	0.218353	0.0419663	0.262258	2.95999	0.0655142	5.92187	1.48095	0.0302042	1.77863
2	9	39.01	1.22458	0.138443	0.00245249	0.574794	1.60281	0.00588749	0.17862	2.83064	0.362057	5.47352	1.74974	0.0434163	1.37557
2	9	40.01	1.43515	0.139553	0.00787675	0.553813	1.53505	0.0168307	0.139547	2.74584	0.356419	6.3746	1.9586	0.0379549	1.27318
2	9	41.01	1.60619	0.137341	0.0164294	0.526056	1.46399	0.0344535	0.100317	2.65246	0.351137	6.61649	2.15696	0.0326406	1.16105
2	9	42.01	1.73163	0.131311	0.0279647	0.490418	1.38762	0.0577972	0.0642351	2.54885	0.346323	6.73546	2.34232	0.0275623	1.03475
2	9	43.01	1.8202	0.121665	0.0421738	0.446209	1.30241	0.0840104	0.0350329	2.43591	0.342065	6.75678	2.51516	0.0228052	0.888291
2	9	44.01	1.88521	0.109336	0.0586286	0.393921	1.20455	0.109653	0.0150039	2.31811	0.338425	6.62012	2.67627	0.018445	0.71822
2	10	45.01	1.94192	0.0953666	0.075974	0.335073	1.09704	0.130945	0.00422121	2.20316	0.00244305	5.25258	2.82971	0.0146217	0.542399
2	10	46.01	2.06552	0.0495637	0.0215981	0.152668	1.24294	0.0399278	0.0469662	2.119	0.00113289	4.6533	3.18541	0.0192487	0.528171
2	10	47.01	2.13767	0.0123497	4.48539e-05	0.0126441	1.29365	0.000259141	0.142444	2.10234	0.00026333	3.70507	3.12044	0.0240496	0.470463
2	11	48.01	1.0196	2.16254	0.0195522	0.748999	1.2571	0.0394342	1.14727	2.13132	0.487042	2.47235	2.23046	0.0287458	0.0115169
2	11	49.01	1.01937	2.17995	0.0358237	0.748413	1.38664	0.0254076	1.1852	2.09796	0.447932	2.46239	2.17636	0.0389434	0.00822165
2	11	50.01	1.02069	2.20189	0.0575513	0.748743	1.50722	0.013835	1.22337	2.06217	0.405967	2.45163	2.11482	0.0508477	0.00548001
2	11	51.01	1.02353	2.22761	0.0839857	0.750014	1.61031	0.00549674	1.26088	2.02433	0.36162	2.44055	2.0445	0.0643202	0.00330478
2	11	52.01	1.02783	2.25611	0.113671	0.752182	1.69577	0.000909903	1.29697	1.98506	0.315842	2.4296	1.96413	0.0791262	0.00169356
2	11	53.01	1.03348	2.2864	0.144926	0.755146	1.76635	0.00016837	1.3311	1.94533	0.270119	2.41915	1.87343	0.094959	0.000630754
2	12	54.01	1.04258	2.32557	0.176499	0.759165	1.82417	0.00293981	1.36313	0.00214889	0.137698	0.00524463	1.77444	0.110694	9.88218e-05
2	12	55.01	1.22757	3.12811	0.226303	0.797707	1.79844	0.00898219	1.41551	0.000134605	0.209388	0.0028034	1.6516	0.0545826	0.00181885
2	12	56.01	1.27263	3.57616	0.259462	0.825737	1.69205	0.0179174	1.45691	0.000418658	0.264203	0.0450185	1.55005	0.0143411	0.00558944
2	12	57.01	1.18925	3.8351	0.257778	0.846881	1.40976	0.029371	1.48494	0.00215568	0.300849	0.0918328	1.46616	2.29152e-05	0.0113669
2	13	58.01	1.04064	4.01102	1.30843	0.864594	0.000711196	0.787265	1.50997	0.0043188	0.32766	1.1796	0.099318	0.846376	0.0193181
2	13	59.01	1.10221	3.44936	1.3255	0.832234	0.00905673	0.819035	2.0226	0.00231652	0.364397	1.1978	0.133951	1.19737	0.0491858
2	13	60.01	1.13959	2.7024	1.32851	0.773017	0.051878	0.772542	2.25068	0.00066606	0.379379	1.19297	0.168871	1.57139	0.0905692
2	13	61.01	1.11463	1.67897	1.30745	0.670246	0.118639	0.658416	2.30953	1.78157e-05	0.36879	1.15404	0.202071	1.87201	0.137276
2	14	62.01	1.01978	0.908743	1.26228	0.526613	0.187245	0.51258	2.23933	0.00014832	0.337379	1.05043	0.232752	2.06068	0.182851
2	14	63.01	0.986753	0.915913	1.38549	0.529242	0.268982	0.544087	2.48998	0.00189124	0.390357	1.42247	0.338558	2.50585	0.144251
2	14	64.01	0.935056	0.914129	1.4865	0.531167	0.371496	0.567451	2.66363	0.01069	0.445969	1.88893	0.472595	2.86033	0.103908
2	14	65.01	0.86346	0.899333	1.56086	0.531989	0.495744	0.579924	2.74929	0.0277657	0.499611	2.35389	0.622539	3.11143	0.0638108
2	14	66.01	0.772337	0.86733	1.61368	0.531239	0.640407	0.580739	2.76269	0.0536901	0.545671	2.74436	0.772013	3.29634	0.0281607
2	14	67.01	0.663845	0.814247	1.65106	0.528425	0.801258	0.570509	2.70983	0.0879694	0.578274	3.05115	0.911858	3.43921	0.00462787
2	14	68.01	0.543081	0.73742	1.67825	0.523108	0.972022	0.550621	2.58787	0.128892	0.591214	3.27882	1.03942	3.55546	0.00138251
2	14	69.01	0.419635	0.638109	1.69967	0.515006	1.14635	0.522965	2.38894	0.17389	0.577651	3.42359	1.15471	3.65595	0.0177313
2	14	70.01	0.306309	0.526386	1.71901	0.504089	1.31929	0.489771	2.11516	0.220279	0.533117	3.45733	1.25856	3.7483	0.0459875
3	1	0.01	0.169061	0.784394	0.111439	0.0193872	0.0749498	0.018168	0.540759	0.005411	2.41521e-05	0.0955939	0.0207761	0.102818	0.387955
3	1	1.01	0.0997935	0.697633	0.0694347	0.0313356	0.0784239	0.0477151	0.519748	0.0101607	0.000226179	0.0632588	0.0116842	0.121204	0.409118
3	1	2.01	0.0426711	0.611376	0.0332758	0.0458675	0.08236	0.0872943	0.501609	0.0163878	0.000671116	0.0365569	0.00522946	0.140553	0.434416
3	2	3.01	0.00871928	0.533176	0.00953368	0.0618489	0.0865176	0.130067	0.616271	0.0236581	0.00139056	0.0165955	0.0012492	0.160884	0.463509
3	2	4.01	0.00171246	0.967026	0.0192527	0.0138072	0.0632345	0.140368	0.750161	0.00467349	0.00018521	0.00201797	0.0186663	0.232028	0.538561
3	2	5.01	0.000146801	1.38184	0.0330446	0.00224274	0.043273	0.150799	0.846383	0.000547014	0.000114316	0.062837	0.113055	0.312709	0.621947
3	2	6.01	0.00433388	1.71005	0.0497926	0.0489421	0.0269423	0.161269	0.897164	0.0136253	0.0012487	0.193267	0.278968	0.392453	0.714089
3	2	7.01	0.0139896	1.9775	0.0673862	0.134	0.0144441	0.171734	0.911806	0.0423795	0.00360476	0.342488	0.464586	0.463964	0.814809
3	3	8.01	0.0019517	2.62088	0.186168	0.369262	0.00831739	0.11828	0.805263	0.0885032	0.0926132	0.51337	0.636268	0.459411	0.70918
3	3	9.01	0.00123555	3.32547	0.147339	0.725397	0.00784644	0.126512	0.915001	0.118255	0.0647746	0.793759	1.06874	0.499944	0.706994
3	3	10.01	0.000677105	3.86445	0.108394	1.09549	0.00725338	0.135306	1.01833	0.1525	0.0384245	1.10047	1.41536	0.531765	0.695045
3	3	11.01	0.000287221	4.21749	0.0716245	1.39886	0.00656132	0.144696	1.11606	0.19102	0.0172668	1.38414	1.68413	0.550795	0.672562
3	3	12.01	6.47528e-05	4.45892	0.0403921	1.64592	0.00580332	0.154729	1.2106	0.233387	0.00422167	1.63082	1.90775	0.556327	0.639657
3	4	13.01	8.246e-07	4.63321	0.416505	1.84909	0.00497188	0.165874	1.30089	0.277436	4.4485e-06	1.84148	2.09971	0.550176	0.598522
3	4	14.01	0.00372778	4.376	0.349131	1.76406	0.00110403	0.221965	1.102	0.176642	0.00199304	1.76896	2.03164	0.493157	0.641115
3	4	15.01	0.0149255	4.06398	0.282488	1.6786	9.5697e-06	0.280098	0.876583	0.0859859	0.0077696	1.68284	1.95103	0.433117	0.67712
3	4	16.01	0.0332547	3.66075	0.218904	1.59363	0.00148163	0.333672	0.62925	0.0216643	0.017423	1.58101	1.85513	0.370102	0.705403
3	4	17.01	0.0575599	3.07596	0.161148	1.50953	0.00529009	0.379931	0.385468	2.56277e-05	0.0308014	1.46325	1.74512	0.305581	0.726214
3	5	18.01	0.0859577	2.23681	0.11296	3.09432	0.0110213	0.418266	0.196619	0.0208314	0.0478079	2.37033	2.37953	0.244049	0.740793
3	5	19.01	0.0881388	2.35246	0.211729	2.91009	0.00223914	0.369439	0.258284	0.0215415	0.106996	2.68589	2.16798	0.271946	0.777752
3	5	20.01	0.0896899	2.42273	0.343168	2.69251	0.000501162	0.308185	0.314536	0.0218241	0.192882	2.79607	1.9387	0.292204	0.825163
3	5	21.01	0.0905249	2.43607	0.490316	2.41104	0.00960707	0.238107	0.358815	0.0215443	0.303374	2.82218	1.69234	0.300964	0.883995
3	5	22.01	0.0906171	2.35019	0.634922	2.0103	0.0283412	0.167921	0.390689	0.0206673	0.432517	2.75618	1.4388	0.297688	0.954891
3	6	23.01	0.000821475	1.41008	0.491175	1.35485	0.0231712	0.0373238	0.192829	0.139827	0.0563657	1.92298	1.3824	0.0669713	0.115169
3	6	24.01	0.0128312	1.72058	0.957757	1.50389	0.0415721	0.0459135	0.30796	0.111826	0.0783791	1.74455	1.01254	0.0473676	0.0821133
3	6	25.01	0.0400409	1.82039	1.49899	1.50057	0.0672108	0.0515424	0.450144	0.0728227	0.094074	1.42814	0.556876	0.0288586	0.0449885
3	6	26.01	0.0797002	1.82451	2.00995	1.36747	0.0993052	0.0509194	0.613279	0.0348852	0.0970431	1.02246	0.15262	0.0137877	0.0153111
3	7	27.01	0.129167	0.186422	3.11053	0.130596	0.0237766	0.011314	0.193223	0.00935033	0.00746181	0.00246097	0.524652	0.0623961	0.371376
3	7	28.01	0.0904063	0.21138	3.03979	0.137431	0.00801531	0.0140109	0.216007	0.00220713	0.00381564	0.00625175	0.544989	0.083091	0.367691
3	7	29.01	0.0568605	0.233662	2.96748	0.139125	0.000240197	0.0170571	0.23649	1.86186e-05	0.00131613	0.0117725	0.566794	0.107436	0.365274
3	7	30.01	0.030302	0.25221	2.89556	0.134783	0.00402151	0.0204704	0.253669	0.00316609	0.000109802	0.01896	0.589823	0.134894	0.364229
3	7	31.01	0.0118842	0.266706	2.8268	0.124771	0.0194904	0.0242675	0.267007	0.0116422	0.000224204	0.0277085	0.61388	0.164531	0.364652
3	7	32.01	0.00199653	0.277422	2.7643	0.110837	0.042928	0.0284634	0.276413	0.0250483	0.00155559	0.0378763	0.63883	0.195235	0.366627
3	8	33.01	0.000291192	0.286692	2.70955	0.0947854	0.0693011	0.0327788	0.519697	0.0422221	0.00397002	0.0492832	0.662753	1.68389	0.371754
3	8	34.01	0.000412083	0.498967	2.52935	0.026093	0.0285928	0.012797	0.366806	0.0182975	0.0228205	0.0604595	0.504064	1.91749	0.545916
3	8	35.01	0.000553545	0.746146	2.30976	1.07198e-05	0.00439269	0.00194979	0.228071	0.00227941	0.060408	0.069595	0.34678	2.08851	0.736059
3	8	36.01	0.000702863	0.980555	2.0367	0.0297203	0.0015616	0.000595904	0.116428	0.00257792	0.114306	0.0735073	0.200837	2.18309	0.917966
3	8	37.01	0.000841526	1.18247	1.70054	0.106081	0.0200168	0.00832664	0.0414305	0.0212399	0.176122	0.0713036	0.0853196	2.21061	1.08059
3	8	38.01	0.000953324	1.352	1.31057	0.206488	0.0552769	0.0240891	0.00509275	0.050659	0.236665	0.0646574	0.0194131	2.18674	1.22214
3	9	39.01	0.00105123	1.49231	0.0032409	0.313051	0.0234084	0.0459294	0.0024549	0.0812193	0.28853	0.0565126	6.92664e-05	2.13805	0.314089
3	9	40.01	0.00496464	1.37652	0.0127063	0.27614	0.0691988	0.0237245	0.0027168	0.0527908	0.205234	0.091025	0.000685568	2.46498	0.218093
3	9	41.01	0.0131762	1.23934	0.0869623	0.237582	0.149567	0.00697201	0.00296268	0.026979	0.117366	0.133488	0.00218695	2.68126	0.116733
3	9	42.01	0.0259994	1.07895	0.22613	0.198727	0.266945	9.982e-06	0.00317388	0.00815453	0.0396815	0.181397	0.00460765	2.80719	0.0260268
3	9	43.01	0.0411298	0.897028	0.410631	0.161094	0.407041	0.00689939	0.00333325	0.000162294	0.000941845	0.231469	0.007438	2.85561	0.00705643
3	9	44.01	0.0546864	0.702214	0.612454	0.126166	0.548178	0.0284854	0.00342923	0.00383715	0.0160066	0.280618	0.00990568	2.81834	0.0765901
3	9	45.01	0.0641681	0.512607	0.80942	0.0951606	0.677959	0.0615459	0.00345855	0.0165604	0.0628165	0.326618	0.0115781	2.68135	0.167708
3	10	46.01	0.00567205	0.320437	0.607363	0.131301	0.499531	0.168344	0.0343216	0.00477569	0.155554	0.0597385	0.0271443	1.79805	0.375593
3	10	47.01	0.00463195	0.244829	0.691077	0.0827784	0.550202	0.110601	0.0285258	0.0122498	0.200284	0.0671899	0.0310001	1.66015	0.420222
3	10	48.01	0.00351583	0.174276	0.751494	0.0435581	0.602039	0.0568	0.0234516	0.0234999	0.250591	0.0751664	0.0352171	1.52182	0.470732
3	10	49.01	0.00242892	0.112434	0.78301	0.0161436	0.652293	0.0169387	0.0190188	0.038722	0.305892	0.0835181	0.0398066	1.38434	0.527571
3	10	50.01	0.00148897	0.0629964	0.781428	0.00204275	0.698249	0.000339301	0.0151567	0.0580148	0.365458	0.0920451	0.0447767	1.24573	0.590888
3	11	51.01	0.000729923	0.184307	0.743743	0.00107966	0.73674	0.00712467	0.0118441	0.0803985	0.42705	0.0995709	0.0502085	1.10273	1.67971
3	11	52.01	0.00635697	0.229549	0.560582	0.00144656	0.637262	0.0393817	0.0120251	0.0263012	0.35205	0.0296605	0.0638933	0.87502	1.20528
3	11	53.01	0.0360346	0.267045	0.355415	0.0119598	0.514537	0.0987041	0.0105073	0.00143797	0.269904	0.000311742	0.0776623	0.646388	0.720323
3	11	54.01	0.0793189	0.289989	0.171873	0.0320336	0.372866	0.148427	0.00733041	0.00737032	0.187176	0.0193013	0.0901808	0.425911	0.32261
3	12	55.01	0.119788	0.296902	0.0557779	0.0595398	0.239387	0.167512	0.00425042	0.0421987	0.116404	0.0817026	0.100653	0.235118	0.0983568
3	12	56.01	0.0828738	0.183016	0.0605811	0.0343749	0.164261	0.153071	0.0351935	0.0625065	0.139023	0.098711	0.131648	0.21179	0.105079
3	12	57.01	0.0507676	0.0869217	0.0652326	0.0150175	0.0963127	0.134803	0.104554	0.0861968	0.160356	0.116169	0.166935	0.185448	0.1125
3	12	58.01	0.0254538	0.0232636	0.0693469	0.00322508	0.043052	0.112188	0.214987	0.11235	0.178689	0.133051	0.206462	0.155912	0.120662
3	12	59.01	0.00864947	0.000155242	0.072471	9.36138e-05	0.0104857	0.085972	0.355208	0.13991	0.192992	0.148378	0.250033	0.12388	0.129603
3	13	60.01	0.000797193	0.0131191	0.0736135	0.00549194	4.9693e-06	0.059372	0.506734	0.168408	0.203452	0.160921	0.296459	0.508598	0.139063
3	13	61.01	0.00629782	0.00777227	0.0246933	0.0117713	8.52159e-05	0.0446657	0.480765	0.26169	0.264895	0.11527	0.259897	0.622253	0.1199
3	13	62.01	0.0412394	0.00307183	0.000498753	0.020358	0.000451165	0.0290956	0.441593	0.373314	0.327759	0.0649387	0.21415	0.729852	0.101247
3	13	63.01	0.103567	0.000366448	0.0153917	0.0298948	0.00113287	0.0147303	0.38938	0.493242	0.380536	0.0235711	0.16305	0.706048	0.0835285
3	13	64.01	0.171298	0.000266454	0.0665932	0.0385769	0.00214871	0.00447339	0.328307	0.611472	0.415837	0.00276714	0.112793	0.474973	0.0671226
3	14	65.01	0.225275	0.00220715	1.31364	0.0452044	0.155209	1.13707	0.188572	0.720696	0.43201	0.00109683	0.0703514	1.49419	0.0867105
3	14	66.01	0.195388	0.00109691	1.44945	0.0553236	0.112128	1.14579	0.20179	0.663727	0.364408	0.00295029	0.0620823	2.46367	0.0874983
3	14	67.01	0.165854	0.000363714	1.5543	0.0664989	0.070887	1.1572	0.214772	0.605133	0.297097	0.005801	0.0539763	2.62435	0.0879212
3	14	68.01	0.137249	2.43474e-05	1.63138	0.0786242	0.0350146	1.17143	0.227143	0.545576	0.232275	0.00971852	0.0461679	2.64238	0.0879383
3	14	69.01	0.110226	8.46083e-05	1.69035	0.0915639	0.00988689	1.18851	0.238536	0.485831	0.172473	0.0147582	0.0387849	2.57896	0.0875337
3	14	70.01	0.0854558	0.000539527	1.73873	0.105161	0.000104659	1.20834	0.248618	0.42678	0.120114	0.0209589	0.0319417	2.43902	0.0867186
3	14	71.01	0.0635371	0.00137372	1.78134	0.119246	0.00522495	1.23073	0.257132	0.369385	0.0769919	0.0283416	0.02573	2.19659	0.0855286
3	14	72.01	0.0449029	0.00256249	1.82112	0.133646	0.0209265	1.25537	0.263922	0.314645	0.0439386	0.0369085	0.0202145	1.78202	0.0840181
3	15	73.01	0.0296754	0.00393295	0.540281	0.148638	1.22562	1.28469	0.271002	0.26444	0.0212659	0.0460342	0.0155725	0.0129937	0.0822258
3	15	74.01	0.0105467	0.00174329	0.530696	0.214501	2.07869	1.60709	0.5355	0.303708	0.0556847	0.00550108	0.0269735	0.011036	0.0774958
3	15	75.01	0.000587159	0.0243219	0.497732	0.287211	2.70821	1.91442	0.873812	0.330013	0.105919	0.0141209	0.0417894	0.00908429	0.0723377
3	15	76.01	0.00322974	0.073223	0.440073	0.353304	3.09451	2.14936	1.20588	0.335163	0.164649	0.104523	0.0601922	0.00722693	0.0668499
3	15	77.01	0.0176367	0.140911	0.36424	0.403346	3.29744	2.28004	1.49724	0.315486	0.223427	0.226571	0.082365	0.00554086	0.0611721
3	16	78.01	0.0117674	0.0966445	0.134835	0.256869	2.6678	1.6442	1.45025	0.113986	0.199901	0.0452919	0.0460673	0.01355	0.0348669
3	16	79.01	0.00893307	0.0910963	0.032152	0.221995	3.40856	1.50849	1.4543	0.170984	0.20887	0.0345134	0.0247369	0.152487	0.0288105
3	16	80.01	0.00590902	0.0834894	0.00380996	0.1872	4.01492	1.35613	1.4392	0.240492	0.215555	0.0249855	0.00915401	0.547929	0.0229416
3	16	81.01	0.00316143	0.073895	0.113882	0.153102	4.43252	1.18178	1.40451	0.320535	0.219386	0.0168821	0.000970554	1.05781	0.0174832
3	16	82.01	0.00116019	0.0628022	0.335898	0.120599	4.70989	0.977404	1.34993	0.408329	0.220214	0.0103367	0.00118033	1.51398	0.0126358
3	16	83.01	0.000148428	0.0510769	0.588657	0.0907971	4.86755	0.735849	1.27512	0.501007	0.218275	0.00542114	0.00972015	1.90317	0.00854796
3	17	84.01	7.59283e-05	0.0395202	0.832886	0.0648589	4.92282	0.489029	1.18267	0.595002	0.213299	0.0021287	0.0253578	2.2346	0.00525513
3	17	85.01	0.0128567	0.0137427	0.932672	0.0499763	4.72671	0.470912	1.15993	0.591769	0.133642	0.00030367	0.0435245	2.29327	0.000547317
4	1	0.01	0.0439092	0.000539245	2.88834	0.339161	0.191129	0.00896828	0.655942	0.0137133	4.64767	0.309386	0.0027151	1.86319	0.50143
4	1	1.01	0.026731	0.000204457	2.91657	0.350902	0.193883	0.0116378	0.639727	0.0240987	4.31094	0.222448	0.00238162	1.81552	0.416671
4	1	2.01	0.0127315	2.71684e-05	2.92625	0.365208	0.195619	0.0147583	0.598636	0.0380839	3.95045	0.144141	0.00199451	1.72558	0.330537
4	1	3.01	0.00340013	1.55589e-05	2.89514	0.382224	0.196153	0.0183197	0.534979	0.0559624	3.5633	0.0793969	0.00158132	1.58459	0.245038
4	1	4.01	1.9747e-06	0.000170909	2.79909	0.402078	0.195372	0.0222823	0.455007	0.0778954	3.15018	0.0324857	0.00117803	1.38289	0.16439
4	1	5.01	0.00305312	0.000487404	2.60549	0.424871	0.193253	0.0265712	0.367728	0.103859	2.72347	0.00603844	0.000818524	1.10294	0.0951219
4	1	6.01	0.0120663	0.000952478	2.28435	0.450644	0.189867	0.031075	0.283057	0.133611	2.29954	0.000537726	0.000525726	0.725634	0.0437232
4	2	7.01	1.12945	0.00154558	1.92322	0.479904	0.185362	0.470824	0.208985	0.166575	4.04586	0.0142412	0.000295966	0.392195	0.747757
4	2	8.01	1.25883	0.00203919	1.92491	0.577861	0.178043	0.674417	0.172869	0.191188	4.02853	0.0160648	0.000513813	0.467671	0.845012
4	2	9.01	1.40247	0.00265385	1.89575	0.683223	0.167717	0.949841	0.137123	0.219508	4.00824	0.0180199	0.00454055	0.538473	0.949587
4	2	10.01	1.55884	0.00340115	1.83385	0.765526	0.153846	1.27884	0.102777	0.251194	3.98576	0.0200696	0.0135826	0.589715	1.05602
4	2	11.01	1.72405	0.0042831	1.74039	0.816741	0.13615	1.62335	0.0711578	0.2852	3.96272	0.0221642	0.0285558	0.620926	1.15798
4	2	12.01	1.89178	0.00528642	1.61618	0.836221	0.114854	1.9573	0.0438276	0.319446	3.9398	0.0242428	0.0495626	0.63638	1.25005
4	2	13.01	2.05488	0.00637822	1.46125	0.821901	0.0909667	2.26664	0.0223547	0.350473	3.91439	0.0262382	0.0755607	0.639896	1.32822
4	2	14.01	2.20726	0.00750573	1.27663	0.770567	0.0664418	2.54251	0.00790943	0.373241	3.87868	0.0280831	0.104617	0.634344	1.38986
4	2	15.01	2.3446	0.00860279	1.06873	0.681167	0.0439106	2.77708	0.000871364	0.381411	3.81998	0.029718	0.134581	0.621952	1.43371
4	2	16.01	2.46421	0.00960188	0.855788	0.561321	0.0257344	2.96091	0.000733742	0.368933	3.72058	0.0310979	0.163649	0.604577	1.45983
4	2	17.01	2.56524	0.0104483	0.663852	0.432774	0.0129485	3.07956	0.00637032	0.334749	3.55704	0.0321969	0.190582	0.583832	1.46958
4	2	18.01	2.64921	0.0111102	0.507124	0.319807	0.00515269	3.10326	0.0164289	0.288427	3.30691	0.0330103	0.21468	0.561111	1.46547
4	3	19.01	3.00883	0.322975	0.00025415	0.806272	0.00130641	1.69101	0.560436	0.024614	2.29705	3.255e-06	0.279285	0.0618229	2.23747
4	3	20.01	2.85262	0.260989	0.000172124	0.883151	0.00293256	1.48326	0.491171	0.046693	2.22017	9.331e-07	0.221732	0.0628508	2.44085
4	3	21.01	2.68324	0.200024	0.000104833	0.913258	0.0228029	1.25032	0.417848	0.0765771	2.13108	6.51e-08	0.168818	0.0631412	2.6298
4	3	22.01	2.49706	0.142511	5.41849e-05	0.886895	0.0635843	0.992002	0.34217	0.114083	2.024	1.085e-07	0.12187	0.062674	2.77766
4	3	23.01	2.28917	0.091561	2.07235e-05	0.797362	0.125472	0.716647	0.267608	0.158373	1.88602	5.859e-07	0.0818836	0.0614921	2.88898
4	3	24.01	2.05908	0.0503596	3.5154e-06	0.636051	0.205403	0.453141	0.198916	0.207992	1.6827	1.1067e-06	0.0495127	0.0596918	2.97177
4	4	25.01	1.82624	0.882807	0	0.442628	0.297667	0.246828	0.141092	0.261548	1.3719	0.818122	0.0251227	0.0573632	3.03118
4	4	26.01	1.86283	1.33388	0.00307441	0.515648	0.38668	0.174696	0.172625	0.366791	1.20966	1.06157	0.00729656	0.0501572	2.78768
4	4	27.01	1.85644	1.80592	0.0125602	0.587758	0.49152	0.108466	0.205714	0.47752	1.06286	1.23876	5.25574e-05	0.0421219	2.51588
4	4	28.01	1.79566	2.19915	0.0278495	0.655926	0.60667	0.0551205	0.239485	0.580837	0.934894	1.33371	0.00593784	0.0338659	2.20415
4	4	29.01	1.68151	2.50336	0.0472009	0.717581	0.721305	0.0194663	0.273053	0.669886	0.824478	1.37208	0.0284992	0.0260561	1.83554
4	5	30.01	0.270065	2.73802	0.0683735	0.769844	0.822308	0.919463	0.305062	0.746916	0.00234143	1.38007	0.0720714	0.0192782	1.42752
4	5	31.01	0.355091	2.83175	0.0907877	0.719256	0.678011	1.04097	0.281765	1.1082	0.00124499	1.77599	0.147585	0.0193618	1.68179
4	5	32.01	0.422365	2.92245	0.115475	0.66581	0.482042	1.15487	0.258866	1.33026	0.0134113	2.00377	0.232286	0.0195162	1.85814
4	6	33.01	0.0148844	3.00606	0.141092	0.612352	0.149384	1.25177	0.23692	1.47911	0.401674	2.15383	3.37605	0.0196383	1.98468
4	6	34.01	0.000551158	3.24965	0.113866	0.663793	0.410569	1.26425	0.227892	1.53319	0.477168	2.15104	3.97293	0.0103959	1.85401
4	6	35.01	0.00717324	3.33481	0.0863847	0.723161	0.786152	1.26424	0.207834	1.56638	0.550918	2.17994	4.33136	0.0034403	1.7069
4	6	36.01	0.0367851	3.26104	0.0606301	0.790918	1.09593	1.24608	0.178297	1.58491	0.619828	2.25502	4.52438	0.000160667	1.54007
4	6	37.01	0.082257	3.04936	0.0385638	0.866673	1.32945	1.20881	0.143627	1.59275	0.682086	2.38165	4.64553	0.00105672	1.35428
4	7	38.01	0.134387	2.73973	0.0216129	0.947389	1.50961	1.15996	0.109223	1.59076	0.738331	2.53889	4.76231	0.00541875	0.144648
4	7	39.01	0.247336	2.4822	0.0183413	0.901704	1.65362	1.36574	0.067237	1.50222	0.872637	2.39573	6.30686	0.00804946	0.0596871
4	7	40.01	0.390803	2.19305	0.0151402	0.841646	1.78725	1.51371	0.0321296	1.39694	0.995963	2.19747	7.00163	0.0112878	0.00753871
4	7	41.01	0.546346	1.86708	0.012089	0.763758	1.9001	1.58106	0.00848837	1.26263	1.10046	1.92413	7.31222	0.015164	0.00745642
4	7	42.01	0.699344	1.50351	0.00926874	0.666701	1.98209	1.57079	3.8626e-06	1.08045	1.18467	1.54647	7.38233	0.019702	0.0659789
4	7	43.01	0.842865	1.12078	0.00675456	0.555049	2.02234	1.4891	0.00740063	0.83073	1.24947	1.0369	7.28449	0.0249187	0.166226
4	8	44.01	0.972404	0.0197668	0.00465079	0.00264901	2.01294	0.467664	0.0276655	1.3911	1.29264	1.08362	7.18028	0.0305866	0.284342
4	8	45.01	0.846634	0.0231277	0.00735734	0.0266958	1.84815	0.549687	0.0136471	1.29351	0.932121	0.889351	6.71542	0.0157128	0.211346
4	8	46.01	0.671731	0.0247357	0.0107484	0.134353	1.63381	0.614167	0.00300128	1.02082	0.558352	0.687775	6.00917	0.0057745	0.153803
4	8	47.01	0.449007	0.0242195	0.0148556	0.2714	1.34384	0.66746	0.000181087	0.661879	0.239744	0.496022	4.66708	0.000722523	0.108603
4	9	48.01	0.228767	0.0223737	0.0194289	0.395621	0.990659	0.715486	0.00599313	0.373259	0.0578753	0.333222	1.76312	0.000445544	0.0739554
4	9	49.01	0.255981	0.041423	0.00285665	0.370021	0.911336	0.663304	0.00394853	0.388554	0.0909917	0.341299	1.75852	8.246e-06	0.0929708
4	9	50.01	0.287199	0.0646633	0.00148417	0.331021	0.827921	0.612279	0.00237187	0.396929	0.130099	0.334727	1.71642	0.000235315	0.114483
4	9	51.01	0.322263	0.0904854	0.0171249	0.276831	0.74158	0.563487	0.00121765	0.397797	0.173254	0.312691	1.61458	0.00112716	0.138372
4	10	52.01	0.360842	0.697258	0.0638669	0.213846	0.654486	0.519805	0.000443006	0.392918	0.217988	0.317433	1.43576	0.00258586	0.163206
4	10	53.01	0.406756	0.544368	0.172672	0.192061	0.569401	0.688044	0.000476792	0.49828	0.213316	0.113297	1.36366	0.000665517	0.080768
4	10	54.01	0.446591	0.400957	0.346895	0.160236	0.443251	0.86177	0.00454734	0.606246	0.206202	0.00730463	1.27338	0.0132495	0.0203268
4	10	55.01	0.476866	0.274351	0.567012	0.1215	0.278639	1.01652	0.0125822	0.704034	0.196961	0.0257382	1.1474	0.0435208	0.000231908
4	10	56.01	0.496498	0.172768	0.797058	0.0828541	0.119724	1.13484	0.023257	0.781865	0.186129	0.142476	0.960083	0.08684	0.0301192
4	11	57.01	0.222415	0.0996083	1.01287	0.0513761	0.527975	1.20827	0.0343892	0.832542	0.00044715	0.313714	0.0211687	0.133003	0.0999277
4	11	58.01	0.188757	0.091123	1.01809	0.0163769	0.419936	1.08176	0.0183172	0.721082	0.000298766	0.331491	0.0323739	0.12244	0.0615576
4	11	59.01	0.157613	0.0825515	0.982391	5.05393e-05	0.310047	0.938158	0.00657273	0.599381	0.0030865	0.35003	0.0457472	0.110049	0.0314441
4	11	60.01	0.129467	0.0740383	0.884113	0.0121429	0.20698	0.778426	0.000551744	0.474244	0.00857964	0.369163	0.061196	0.0960355	0.0111612
4	12	61.01	0.104099	0.0658193	0.715817	0.0407509	0.121254	0.613584	0.00125144	0.35964	0.0159954	0.389519	0.0772632	0.081921	0.0013074
4	12	62.01	0.0404181	0.0642223	1.30987	0.0475332	0.105659	0.582624	0.00235094	0.302255	0.00106449	0.462117	0.00283066	0.180434	0.0117659
4	12	63.01	0.00291863	0.0602698	1.89455	0.0544498	0.0863947	0.515339	0.00361602	0.221297	0.00467019	0.467122	0.0361178	0.294254	0.0326774
4	12	64.01	0.00792959	0.0546948	2.31052	0.0611984	0.0675302	0.417258	0.00465591	0.131898	0.0268056	0.420721	0.160791	0.396593	0.0598446
4	13	65.01	0.041643	0.0486385	2.61169	0.067047	0.0519009	0.314677	0.0473661	0.064378	0.0587696	0.350339	0.318535	0.474662	0.401775
4	13	66.01	0.059524	0.0694512	2.69413	0.0323519	0.0737082	0.199346	0.0876208	0.05067	0.0372856	0.392126	0.265206	0.396223	0.505936
4	13	67.01	0.0810944	0.0941485	2.70822	0.00879759	0.10013	0.0989025	0.143087	0.0380065	0.0188706	0.433634	0.211229	0.321244	0.613948
4	13	68.01	0.105893	0.122307	2.63155	4.6872e-06	0.130227	0.0271986	0.212064	0.0267158	0.00573776	0.471794	0.159054	0.251707	0.717506
4	13	69.01	0.133071	0.153242	2.45943	0.00850082	0.16229	7.4214e-06	0.289741	0.017117	9.16391e-05	0.502677	0.111379	0.189406	0.813621
4	13	70.01	0.16152	0.186048	2.18256	0.0344642	0.194208	0.0257176	0.369253	0.00948948	0.00346113	0.521916	0.0707172	0.135683	0.902903
4	13	71.01	0.190073	0.219671	1.79025	0.0756069	0.224021	0.0976225	0.443355	0.00404149	0.0159896	0.525631	0.0389189	0.0912853	0.987193
4	13	72.01	0.217687	0.253029	1.34039	0.128346	0.250334	0.200255	0.50583	0.000883667	0.0362158	0.512053	0.0168286	0.0563671	1.06846
4	14	73.01	0.243711	0.285531	0.9734	0.188873	0.272453	0.318727	0.553907	0.346525	0.0612468	0.224737	0.00430281	0.0307557	1.14835
4	14	74.01	0.284959	0.361023	0.871403	0.236216	0.292867	0.368055	0.726644	0.357649	0.0524192	0.207967	0.00426872	0.0256432	1.22823
4	14	75.01	0.32428	0.440595	0.752863	0.283707	0.308248	0.416898	0.90136	0.364583	0.0440313	0.18809	0.00410991	0.0208759	1.30072
4	14	76.01	0.354713	0.508732	0.623305	0.324742	0.315894	0.461112	1.03226	0.366044	0.036248	0.166054	0.00381041	0.0165195	1.36246
4	14	77.01	0.369566	0.550183	0.491603	0.354253	0.313701	0.496495	1.09605	0.360871	0.0291951	0.143156	0.00338351	0.0126275	1.41252
4	14	78.01	0.365018	0.55917	0.367923	0.370399	0.300804	0.519927	1.09085	0.348352	0.0229536	0.120729	0.00287254	0.00924006	1.4517
4	14	79.01	0.342115	0.540329	0.260532	0.374248	0.278217	0.53008	1.02853	0.32878	0.0175608	0.0998567	0.00233893	0.00638297	1.48187
5	1	0.01	0.196482	0.148132	0.0132535	0.030668	0.480725	0.000139292	0.0686591	0.324636	6.60445	0.0128864	0.0690073	0.00302824	0.0567659
5	1	1.01	0.196473	0.148136	0.013254	0.0306645	0.480968	0.000139292	0.0686642	0.324938	6.60554	0.0128862	0.0689943	0.0030283	0.0567902
5	1	2.01	0.196473	0.148136	0.013254	0.0306646	0.480966	0.000139292	0.0686641	0.324935	6.60553	0.0128862	0.0689945	0.0030283	0.05679
5	2	3.01	0.196495	0.148271	0.0132039	0.0304096	0.480602	0.000128464	0.0689621	0.0392697	6.60422	0.0128127	0.0691195	0.00304505	0.0119668
5	2	4.01	0.198012	0.16188	0.0086096	0.00748025	0.467299	0.00131218	0.10315	0.109115	6.62396	0.00645041	0.0812118	0.0049925	4.48973e-05
5	2	5.01	0.199681	0.174583	0.00485038	0.00094701	0.450862	0.00715644	0.140227	0.208926	6.80459	0.00219921	0.0952992	0.00749505	0.0129655
5	2	6.01	0.201333	0.185794	0.00208127	0.0220966	0.430756	0.0176272	0.172125	0.31269	7.05016	0.000173643	0.111746	0.0105943	0.0567166
5	2	7.01	0.202832	0.195148	0.000437147	0.0556995	0.406896	0.0323244	0.194703	0.408185	7.24646	0.000424561	0.130928	0.0143314	0.1213
5	3	8.01	0.203619	0.202503	0.490968	0.088312	0.379625	0.049933	0.207662	0.492014	7.39617	0.00281336	0.15238	0.0187982	0.19114
5	3	9.01	0.155946	0.199905	0.620495	0.115787	0.329432	0.0148242	0.189224	0.380441	7.09437	0.00101829	0.103922	0.0307748	0.0682014
5	3	10.01	0.106577	0.189079	0.757151	0.140645	0.279214	5.07129e-05	0.168098	0.257045	6.71889	0.0140439	0.0659265	0.0470313	0.000946554
5	3	11.01	0.0600096	0.169891	0.892955	0.156983	0.229759	0.0131846	0.144853	0.13421	6.22865	0.0409863	0.0375124	0.0687439	0.0558999
5	3	12.01	0.0235143	0.144319	1.02395	0.161936	0.182209	0.0547343	0.12057	0.0420594	5.50061	0.0785966	0.0177823	0.0974756	0.221682
5	4	13.01	0.100837	0.0354965	1.58826	0.205617	2.66313	0.0631704	0.163811	0.0070788	3.30213	0.0909527	0.490883	0.198987	0.0016395
5	4	14.01	0.0391074	0.0455225	1.37318	0.224161	2.53662	0.0441804	0.123126	0.11946	3.05014	0.27617	0.54002	0.142695	0.01144
5	4	15.01	0.00569471	0.0568133	1.11126	0.243054	2.40425	0.029163	0.0876605	0.314368	2.74085	0.483114	0.592563	0.091525	0.028619
5	5	16.01	0.00131749	0.0685223	0.829431	0.262801	2.27646	0.0178183	0.0583983	0.501226	2.46168	0.65536	0.649095	0.0499541	0.051013
5	5	17.01	0.00419253	0.0148297	1.15824	0.346645	2.37847	0.0168159	0.0185676	0.413921	2.59087	0.575214	0.769102	0.0212369	0.0132936
5	5	18.01	0.0272643	0.000721851	1.37458	0.41409	2.35101	0.0150266	0.000648917	0.324804	2.59765	0.483387	0.866602	0.00353315	3.56531e-05
5	5	19.01	0.0667215	0.0302706	1.49214	0.432361	2.10515	0.0127008	0.00715631	0.242509	2.49548	0.383406	0.941056	0.000707984	0.0146048
5	6	20.01	0.116771	0.0945917	1.52982	0.397458	1.63341	0.0102798	0.0350621	1.39106	0.0427825	0.285794	0.998524	0.0106562	0.337069
5	6	21.01	0.181501	0.0527685	1.19417	0.401037	3.17017	0.0118335	0.0192004	0.955851	0.0397879	0.130506	1.24869	0.0454739	0.152613
5	6	22.01	0.247691	0.0162764	0.841783	0.3286	3.97396	0.0130027	0.00523243	0.485125	0.0355395	0.0292511	1.46835	0.0976195	0.0278635
5	6	23.01	0.303067	0.000444828	0.506643	0.198561	4.51012	0.0136618	1.65571e-05	0.109401	0.0304936	0.000480156	1.62152	0.16079	0.00313943
5	7	24.01	0.33798	0.00456648	0.250144	0.0925285	4.9311	0.0139334	0.00255665	0.000289847	0.0257073	0.0397687	1.67905	0.230038	0.0570911
5	7	25.01	0.34759	0.000345486	0.281707	0.0993057	4.60783	0.0282031	0.0015318	0.0222636	0.0844239	0.0180956	1.60541	0.27381	0.0600248
5	7	26.01	0.342295	0.00143969	0.310419	0.103254	4.24466	0.0485381	0.000646986	0.0903133	0.184741	0.0041207	1.51648	0.314345	0.0550415
5	7	27.01	0.320856	0.00988773	0.332746	0.103163	3.83969	0.0751047	9.93209e-05	0.197559	0.307007	9.60876e-05	1.40645	0.345801	0.0410976
5	7	28.01	0.286237	0.0259783	0.345994	0.0987088	3.3906	0.107416	3.82137e-05	0.314732	0.424194	0.00722647	1.26619	0.364348	0.0249886
5	7	29.01	0.243791	0.0473669	0.34924	0.090678	2.8931	0.144296	0.000468959	0.422236	0.521727	0.0252133	1.08035	0.368772	0.0127228
5	7	30.01	0.199364	0.0701028	0.343433	0.0805714	2.35017	0.184059	0.00125192	0.513288	0.59392	0.0523891	0.827359	0.360296	0.00544998
5	8	31.01	0.157343	0.0900457	0.00104062	0.0697232	1.8212	0.22448	0.00212847	0.0388149	0.640347	0.0861257	0.55077	0.342646	0.367442
5	8	32.01	0.0841448	0.0421003	0.00668212	0.0387694	1.7241	0.224383	0.000412257	0.061599	0.613911	0.104087	0.557704	0.362023	0.310924
5	8	33.01	0.0268051	0.00891412	0.0169678	0.0131254	1.59148	0.214448	0.00853135	0.0883096	0.589892	0.122718	0.551164	0.382963	0.249035
5	8	34.01	0.000455244	0.000662132	0.031496	0.000446868	1.41215	0.196011	0.0277727	0.111982	0.568452	0.14092	0.531677	0.405616	0.186743
5	8	35.01	0.0154922	0.0209603	0.0497848	0.00554769	1.17545	0.17246	0.0570434	0.12643	0.549704	0.157576	0.501406	0.430144	0.129488
5	8	36.01	0.0665927	0.0642108	0.071294	0.0263538	0.873942	0.147363	0.0929123	0.130284	0.533733	0.171817	0.463263	0.456704	0.081703
5	9	37.01	0.137356	0.120098	0.095354	0.648653	0.237589	0.123363	0.130206	0.126564	0.521318	0.18329	9.73245e-05	0.486414	0.263427
5	9	38.01	0.158066	0.150966	0.113484	0.646562	0.185528	0.104545	0.101641	0.146569	0.580617	0.201227	0.00320733	0.621583	0.370939
5	9	39.01	0.177365	0.185487	0.133434	0.647592	0.139042	0.0862413	0.0759556	0.166907	0.636473	0.220735	0.0106978	0.765406	0.481825
5	9	40.01	0.194124	0.223239	0.155217	0.651919	0.0991815	0.0689759	0.0536514	0.187314	0.686367	0.24187	0.0212177	0.910808	0.587197
5	9	41.01	0.207589	0.263681	0.178808	0.65961	0.0664797	0.0532465	0.0350805	0.207663	0.729162	0.264663	0.0327367	1.05236	0.683188
5	10	42.01	0.216153	0.304836	0.20185	0.670563	0.0411955	0.0395657	0.0204504	0.226233	0.762836	0.289146	0.044019	1.18144	0.766875
5	10	43.01	0.109127	0.215093	0.0409552	0.684666	0.0440865	0.0390305	0.0100377	0.089237	0.573695	0.316231	0.0832261	0.765177	0.629994
5	10	44.01	0.0346151	0.134294	0.00447808	0.709738	0.048184	0.0401231	0.00321134	0.00773536	0.387799	0.331529	0.130784	0.308489	0.505476
5	11	45.01	0.00158332	0.0703778	0.0970609	0.748675	0.05386	0.0428788	0.00020372	0.0140212	0.226202	0.326491	0.171533	0.0296528	0.399722
5	11	46.01	0.032332	0.14126	0.103903	0.95905	0.0665409	0.0196375	0.00490361	0.0565681	0.147969	0.304729	0.198786	0.0316844	0.357937
5	11	47.01	0.10149	0.231251	0.111559	1.15851	0.0813263	0.00448116	0.0167683	0.127744	0.0837573	0.283026	0.227616	0.0341977	0.312591
5	11	48.01	0.201482	0.329595	0.119979	1.33028	0.0986129	8.28072e-05	0.0346813	0.220021	0.0370551	0.261753	0.257731	0.0373056	0.26923
5	12	49.01	0.319899	0.425977	0.128683	1.47118	0.118354	0.00693211	0.0553371	0.321961	0.00925572	0.241226	0.28866	0.0411391	0.232091
5	12	50.01	0.352132	0.353301	0.0982511	1.40881	0.0902299	0.0218515	0.0564147	0.394656	0.00587313	0.20222	0.299838	0.0424513	0.339026
5	12	51.01	0.374755	0.277588	0.0670075	1.33337	0.0612464	0.0469184	0.0545863	0.475996	0.0813229	0.163268	0.307208	0.0432511	0.389215
5	12	52.01	0.384538	0.203078	0.0384597	1.24411	0.0341458	0.0821391	0.0489742	0.563321	0.26007	0.125791	0.309809	0.0434726	0.362982
5	12	53.01	0.380816	0.135244	0.0162992	1.14158	0.013164	0.125424	0.0400607	0.651706	0.502932	0.0913175	0.307063	0.0431044	0.299368
5	12	54.01	0.365013	0.0792662	0.00323065	1.0275	0.00189144	0.17306	0.0298073	0.733932	0.761602	0.0613172	0.298977	0.0421894	0.226202
5	12	55.01	0.340136	0.0383338	0.000161817	0.904809	0.000511599	0.221027	0.0204406	0.801934	1.01509	0.0369612	0.286243	0.0408131	0.161293
5	13	56.01	0.538939	0.00186757	0.316358	0.478747	0.00265068	0.0476059	0.02176	0.684187	0.810421	0.0274464	0.115532	0.00400975	0.0230699
5	13	57.01	0.592367	0.00486356	0.268382	0.375091	0.00793176	0.0407102	0.0185984	0.70791	0.854261	0.0453698	0.0376304	0.00548776	0.00795118
5	13	58.01	0.605984	0.0400831	0.215561	0.268874	0.0165804	0.0292629	0.0149844	0.661711	0.752348	0.0683185	0.000134649	0.00695489	0.000444177
5	13	59.01	0.559587	0.115318	0.16045	0.166056	0.0280135	0.0150683	0.0111672	0.571158	0.54485	0.0945114	0.0398716	0.00797961	0.00239193
5	13	60.01	0.461317	0.221471	0.107769	0.0783657	0.0405867	0.00388873	0.00751525	0.463019	0.303651	0.12069	0.159819	0.00831915	0.0136281
5	13	61.01	0.342452	0.334434	0.0633728	0.0206383	0.0522509	8.2894e-06	0.00441536	0.357585	0.122304	0.143224	0.317504	0.0080691	0.0321043
5	14	62.01	0.609929	0.150399	0.022158	0.0158531	0.11573	0.01581	0.133895	0.500406	0.0898635	0.0987924	0.158933	0.0659835	0.0153593
5	14	63.01	0.522156	0.187423	0.0511759	0.00250911	0.104452	0.0385915	0.12775	0.376885	0.1142	0.143518	0.174463	0.0533699	0.0170216
5	14	64.01	0.435656	0.227935	0.0954828	0.000944167	0.0917428	0.0772331	0.125829	0.241682	0.142686	0.196929	0.185635	0.0426091	0.0188445
5	14	65.01	0.351398	0.2712	0.149855	0.0124726	0.0778689	0.141517	0.127784	0.115855	0.175663	0.259261	0.189399	0.0333354	0.0208401
5	15	66.01	0.271881	0.315871	0.205616	0.0349396	0.063564	0.571256	0.132913	0.034881	0.213178	0.329586	0.18319	0.0247395	0.0229711
5	15	67.01	0.249491	0.245122	0.449865	0.034567	0.0464663	0.950683	0.0652096	0.0314936	0.253665	0.27226	0.146084	0.0058827	0.0192854
5	15	68.01	0.206307	0.171312	0.73555	0.0326299	0.0323106	1.30834	0.0191956	0.0270079	0.281294	0.216129	0.111035	0.126272	0.0152531
5	15	69.01	0.153925	0.10337	1.01995	0.0293436	0.020924	1.59488	0.000443006	0.0218398	0.288391	0.164173	0.0798533	0.307602	0.0112548
5	16	70.01	0.105408	0.0520422	1.28272	0.132603	0.0122725	1.8272	0.0077204	0.0166614	0.238074	0.119464	0.0541223	0.471571	0.00767243
5	16	71.01	0.100416	0.0466683	1.17814	0.108411	0.0190201	1.66247	0.00341706	0.0171303	0.234356	0.0953355	0.0542272	0.422872	0.00392488
5	16	72.01	0.0945926	0.0409595	1.05165	0.0862119	0.0274568	1.47473	0.000805092	0.0175034	0.229095	0.0680567	0.0542323	0.360496	0.00136155
5	16	73.01	0.0878522	0.035044	0.892802	0.0663133	0.0375389	1.26029	4.7306e-06	0.0177648	0.222198	0.0407173	0.0541333	0.282309	0.000108956
5	16	74.01	0.080175	0.029103	0.688994	0.0489473	0.0491385	1.01615	0.00108862	0.0179023	0.213724	0.018189	0.0539332	0.189723	0.000276436
5	16	75.01	0.0716608	0.0233555	0.445945	0.0342607	0.0620596	0.748025	0.00408055	0.0179084	0.203887	0.00453586	0.0536404	0.0995504	0.00195072
5	17	76.01	0.000291257	0.0116282	0.70025	0.136094	0.119182	0.333061	0.000224552	0.0222765	0.713942	0.0637742	0.172075	0.340893	0.00905261
5	17	77.01	4.52011e-05	0.0139271	0.813982	0.193572	0.0513248	0.340907	0.00418096	0.0342185	1.27807	0.169625	0.153519	0.425837	0.0598841
5	17	78.01	2.02678e-05	0.0161627	0.841481	0.262132	0.00951801	0.330193	0.0137082	0.0480774	1.61325	0.355838	0.127534	0.50735	0.180272
5	17	79.01	0.000256472	0.0179049	0.785893	0.340483	0.001122	0.300864	0.0283326	0.0599681	1.83485	0.559593	0.0954279	0.576029	0.302197
5	17	80.01	0.000684939	0.0187373	0.676851	0.425552	0.025086	0.257686	0.0460864	0.0665688	1.99745	0.706754	0.0618429	0.626529	0.393629
5	17	81.01	0.00118246	0.0185161	0.552024	0.512747	0.0737724	0.209114	0.0646532	0.0677514	2.12067	0.76581	0.0337258	0.657508	0.456063
5	18	82.01	0.0325459	0.000464879	0.124577	0.596215	0.0438453	0.25089	0.196497	0.0654426	2.21377	0.73409	0.015307	0.670088	0.493972
5	18	83.01	0.0708829	0.033156	0.102924	0.558592	0.101453	0.411361	0.280816	0.0681979	2.16924	0.6804	0.0180365	0.601156	0.508133
5	18	84.01	0.132883	0.157056	0.0810413	0.50655	0.194267	0.599107	0.390019	0.0695654	2.1149	0.628977	0.0206362	0.531711	0.510912
5	18	85.01	0.217059	0.386306	0.0597987	0.435434	0.324392	0.789313	0.505465	0.0692632	2.04414	0.579761	0.0227123	0.463603	0.500772
5	18	86.01	0.310367	0.617877	0.0404964	0.341358	0.482351	0.969264	0.593819	0.0672549	1.95236	0.532852	0.0239172	0.398621	0.478923
5	18	87.01	0.397081	0.801705	0.0245231	0.227308	0.652864	1.13584	0.625243	0.0637779	1.83658	0.488424	0.0241121	0.338161	0.448651
5	18	88.01	0.467702	0.941913	0.0127677	0.120513	0.822762	1.28955	0.587543	0.0592682	1.6981	0.446641	0.0234147	0.283064	0.413816
5	19	89.01	0.035406	0.019918	0.00535667	0.0544754	0.98059	1.52953	0.150631	0.0541885	1.54541	0.407196	0.0222928	0.233813	0.37785
5	19	90.01	0.00385906	0.0610642	0.0113468	0.0334807	0.882226	1.65864	0.065057	0.0459104	1.39523	0.326843	0.0423525	0.199914	0.363287
5	19	91.01	0.00572071	0.12556	0.0185779	0.0179615	0.777743	1.75667	0.00913262	0.038275	1.20974	0.248905	0.0681395	0.161673	0.350726
5	20	92.01	0.0426911	0.205674	0.0260526	0.122937	0.177492	1.84009	0.12199	0.0316343	0.0695121	0.179931	0.0987631	0.120594	0.339812
5	20	93.01	0.0182744	0.126563	0.149409	0.332396	0.6965	2.63825	0.0854141	0.0601926	0.0428442	0.161098	0.117039	0.0465523	0.268676
5	20	94.01	0.00220374	0.0423024	0.353215	0.540706	1.05501	3.29053	0.0459703	0.0945004	0.0133833	0.136723	0.13082	0.00264759	0.131816
5	21	95.01	0.0174743	0.000119567	0.526613	0.673596	1.31334	3.74251	0.0170697	0.126519	0.000487252	0.109024	0.137302	0.0171199	0.00456653
5	21	96.01	0.169796	0.0351747	0.494397	0.55356	1.16631	3.63354	0.080522	0.18464	0.00335432	0.0693901	0.15457	0.00949201	0.00512942
5	21	97.01	0.698283	0.156972	0.459948	0.422791	0.992308	3.54262	0.210808	0.254085	0.0086754	0.0366531	0.164081	0.00354606	0.00561765
5	21	98.01	1.30516	0.370069	0.422033	0.282112	0.786587	3.42341	0.399052	0.32719	0.0162278	0.0135817	0.163849	0.000374889	0.0060163
5	21	99.01	1.76843	0.622334	0.380095	0.142109	0.545074	3.24675	0.601872	0.392269	0.0257267	0.00171573	0.155821	0.000403468	0.00632284
5	21	100.01	2.12207	0.873328	0.334565	0.0381026	0.275763	2.99506	0.791189	0.437393	0.036868	0.000979842	0.143246	0.00315603	0.00654409
5	21	101.01	2.40037	1.11006	0.287076	0.000926959	0.0714647	2.67949	0.960177	0.454764	0.0493632	0.0099291	0.128878	0.00760778	0.00669219
5	22	102.01	2.62393	1.32411	0.240968	0.00913331	0.00714859	2.37654	1.10484	0.445622	0.0621696	0.0260237	0.114254	0.0125244	0.00667245
5	22	103.01	2.08638	0.830073	0.272249	0.0234903	0.00761718	2.37902	0.685878	0.435725	0.011561	0.0121299	0.0761119	0.000973288	0.000187032
5	23	104.01	0.0709268	0.167468	0.30821	0.141444	0.0629064	0.00461895	0.192325	0.414545	0.00145609	0.00344644	0.0440612	1.04339	0.00291516
5	23	105.01	0.137073	0.120156	0.386954	0.148556	0.0590845	0.000809519	0.157	0.44098	0.000225138	0.000468308	0.0508384	1.13076	0.0195042
5	23	106.01	0.223595	0.0764178	0.472183	0.155741	0.0552238	0.0183061	0.123113	0.468134	7.36498e-05	0.000247337	0.0580222	1.21848	0.0522464
5	23	107.01	0.311773	0.0398824	0.559939	0.162914	0.0513591	0.0600571	0.0917566	0.495826	0.00105679	0.00279555	0.0655142	1.30377	0.0995978
5	23	108.01	0.391262	0.0142645	0.64658	0.169991	0.0475277	0.120827	0.0640435	0.52388	0.00321143	0.00797577	0.0732072	1.38455	0.157047
5	23	109.01	0.460784	0.00160348	0.729636	0.1769	0.0437669	0.191001	0.0409293	0.552115	0.00655312	0.0155274	0.0809938	1.45948	0.219502
5	24	110.01	0.19894	0.00294111	0.808561	0.183424	2.41132	1.66528	0.00765196	0.579983	0.0108566	0.0250586	0.088595	1.53054	0.282356
5	24	111.01	0.371052	0.00235024	0.961396	0.171522	2.13404	2.8703	0.000416119	0.560451	0.000515701	0.0311663	0.0779948	1.87698	0.274568
5	24	112.01	0.581537	0.00166906	1.11886	0.153529	1.84134	3.72785	0.00310308	0.514899	0.00403874	0.0378904	0.0665375	2.21165	0.264317
5	24	113.01	0.792514	0.00101018	1.27902	0.129674	1.54417	4.30406	0.0185309	0.448914	0.0231331	0.0450827	0.0545916	2.49816	0.251796
5	24	114.01	0.980359	0.000488836	1.44161	0.101876	1.24887	4.71874	0.0450666	0.372407	0.0575617	0.052559	0.0426976	2.71622	0.237446
5	24	115.01	1.14046	0.000162099	1.60639	0.0736607	0.943355	5.01326	0.076714	0.295082	0.105042	0.0601182	0.0315083	2.84903	0.221861
5	24	116.01	1.2758	1.83148e-05	1.77221	0.0488089	0.584233	5.20955	0.107834	0.224232	0.161918	0.0675655	0.0216604	2.87421	0.205681

## Sheet: QTL_Additive effects
Chromosome	Marker	CentiMorgan	RHF	Area (CC)	Denstity (CC)	Perimiter (CC)	Roundness (CC)	Heterogeneity (CC)	Density (CC)	Area (NUC)	Denstity (NUC)	Perimiter (NUC)	Roundness (NUC)	Heterogeneity (NUC)	Density (NUC)
1	1	0.01	8.32e-05	5.41281	-1.57647	-0.304959	-0.0250606	2.99698	-0.0087852	-398.229	-0.530915	-2.8232	-0.0005897	-0.236025	-0.0164466		QTL additive effect profiles of measured trait values
1	1	1.01	0.0001966	4.58373	-1.52269	-0.653123	-0.0274332	2.22032	-0.0082892	-426.378	-0.707434	-3.04903	-0.0008889	-0.234353	-0.016146
1	1	2.01	0.0003116	3.5218	-1.40511	-1.12571	-0.0297918	1.30627	-0.0073877	-444.673	-0.890579	-3.23304	-0.0012098	-0.232314	-0.0158337		Legend
1	1	3.01	0.0004243	2.21835	-1.20118	-1.43629	-0.0319473	0.296286	-0.0059123	-449.498	-1.06721	-3.34829	-0.0015357	-0.228976	-0.0154653		Chromosome	Chromosome number
1	1	4.01	0.0005323	0.757811	-0.910414	-1.58189	-0.0336524	-0.731319	-0.0037669	-439.726	-1.22486	-3.37232	-0.0018511	-0.223382	-0.0149776		Marker	Marker number, cumulative from the start of the chromosmome (Alonso-Blanco et al. 1998)
1	1	5.01	0.0006325	-0.679098	-0.580918	-1.66343	-0.034755	-1.68569	-0.0012202	-416.849	-1.35566	-3.29644	-0.0021383	-0.21489	-0.0142921		CentiMorgan	Genetic distance (cM) from the start of the chromosome
1	1	6.01	0.0007225	-1.91621	-0.282308	-1.70892	-0.0353165	-2.49035	0.0011084	-384.24	-1.45719	-3.13	-0.0023826	-0.203623	-0.0133353		RHF	Relative Heterochromatin Fraction, according to Tessadori et al. 2009
1	1	7.01	0.0008006	-2.8706	-0.0486728	-1.69118	-0.0355661	-3.11153	0.0029084	-345.999	-1.53035	-2.89751	-0.0025725	-0.190523	-0.0120828		Column E-P	Additive effect profiles per measured trait of chromocenters (CC) and nuclei (NUC); For trait descriptions see Table 1
1	2	8.01	-0.0002133	-3.25578	-0.0063393	-1.45476	-0.038374	-3.88533	0.0033194	-496.386	-1.2936	-2.41315	-0.0016276	-0.157988	-0.0045934
1	2	9.01	5.62e-05	-2.39577	-0.525013	-1.42737	-0.0430236	-3.30574	0.0039294	-394.113	-1.40566	-3.34816	-0.0022632	-0.212897	-0.0060124
1	2	10.01	0.0003443	-1.20658	-1.15399	-1.35481	-0.0423678	-2.28138	0.0040751	-261.247	-1.46726	-4.19702	-0.0028636	-0.237426	-0.007091
1	2	11.01	0.0006279	0.0540524	-1.52372	-1.19861	-0.0397943	-1.05567	0.0034746	-112.025	-1.42234	-4.87239	-0.0033823	-0.242433	-0.0077253
1	3	12.01	0.0008844	1.05824	-1.61303	-0.919796	-0.0366427	-0.029718	0.0024695	29.9044	-1.23853	-5.34484	-0.0037892	-0.224518	-0.0079903
1	3	13.01	0.0007103	0.989973	-1.93966	-0.944531	-0.0387869	-0.296216	0.001255	48.8297	-1.58018	-4.94832	-0.0036123	-0.246585	-0.0088826
1	3	14.01	0.0005147	0.906024	-2.25392	-0.95113	-0.0409695	-0.578614	-0.0001747	67.4244	-1.79387	-4.51786	-0.0034016	-0.248145	-0.0097789
1	3	15.01	0.0003082	0.807177	-2.5161	-0.940452	-0.0423761	-0.858753	-0.0016575	85.8525	-1.90928	-4.05187	-0.0031579	-0.241402	-0.0106557
1	4	16.01	0.0001049	0.699411	-2.70816	-0.916893	-0.0431797	-1.1141	-0.0029457	-71.6855	-1.97853	-3.55636	-0.0028878	-0.229898	-0.0114937
1	4	17.01	-0.0002707	0.869368	-2.68357	-0.896957	-0.0448785	-0.997905	-0.0024141	-227.278	-2.10946	-3.16936	-0.0027666	-0.242501	-0.0107966
1	4	18.01	-0.0007398	1.04732	-2.52511	-0.871043	-0.0451774	-0.799624	-0.0017436	-422.035	-2.1596	-2.51568	-0.0025393	-0.245981	-0.0094822
1	4	19.01	-0.0012978	1.21892	-2.20156	-0.835996	-0.0440064	-0.518532	-0.0009647	-641.057	-2.11603	-1.47068	-0.0021777	-0.233635	-0.0077244
1	4	20.01	-0.0019205	1.36703	-1.72575	-0.787735	-0.0405311	-0.180171	-0.0001572	-851.005	-1.9666	-0.0193478	-0.001684	-0.185966	-0.0057114
1	4	21.01	-0.0025426	1.47658	-1.20311	-0.72192	-0.0358999	0.165362	0.0005817	-1013.62	-1.69207	1.54958	-0.0010931	-0.0661302	-0.0036694
1	4	22.01	-0.0030804	1.53915	-0.74691	-0.636388	-0.0316691	0.469087	0.0012163	-1104.12	-1.33602	2.90084	-0.0004843	0.0306158	-0.0018017
1	5	23.01	-0.003491	1.55686	-0.399262	0.389812	-0.0242638	0.696621	0.0017046	-1116.1	-0.998865	3.96892	8.36e-05	0.0743673	-0.0002947
1	6	24.01	-0.0027564	1.86211	-0.679085	0.469333	-0.0219431	0.687747	0.0015921	-447.074	-0.79448	4.39647	0.0020433	0.175725	-0.0049896
1	6	25.01	-0.0024054	1.75832	-0.593393	0.459614	-0.0204992	0.706828	0.0022007	-394.648	-0.793806	4.8883	0.0025904	0.179539	-0.0056998
1	6	26.01	-0.0019143	1.62404	-0.487762	0.453856	-0.0186015	0.72438	0.0028305	-320.102	-0.785252	5.41374	0.0031822	0.182797	-0.0063598
1	6	27.01	-0.0012549	1.46334	-0.363294	0.451921	-0.0162247	0.740177	0.0034425	-222.219	-0.767519	5.90461	0.0037802	0.185419	-0.0068391
1	6	28.01	-0.0004936	1.28257	-0.224604	0.453792	-0.013455	0.754017	0.003988	-106.905	-0.739696	6.19605	0.0043201	0.187292	-0.0070111
1	6	29.01	0.0002132	1.08943	-0.0795253	0.459568	-0.0104898	0.765726	0.0044441	10.5578	-0.701705	5.98148	0.0047548	0.188296	-0.00679
1	6	30.01	0.00077	0.892409	0.0624731	0.469463	-0.0075635	0.775168	0.0048044	113.386	-0.654686	5.02039	0.0050652	0.188354	-0.0062195
1	7	31.01	0.0011612	0.681533	1.51036	0.483206	0.0054587	0.767992	0.0050477	191.407	-0.16724	27.0946	0.0052575	0.242858	-0.0054263
1	8	32.01	0.0013791	-1.61918	1.5124	0.448711	0.0074982	-0.885248	0.0011417	98.576	0.232643	25.0221	0.0119493	0.227778	-0.0030932
1	8	33.01	0.0010562	-1.70634	1.52281	0.542015	0.0082355	-1.19464	0.0006246	261.879	0.350717	28.9554	0.013152	0.260023	-0.0033262
1	8	34.01	0.0006396	-1.7619	1.5088	0.635485	0.0089619	-1.54507	6.3e-05	460.766	0.492043	31.2244	0.0141126	0.283507	-0.0035426
1	8	35.01	0.0001292	-1.77022	1.47127	0.724762	0.009646	-1.91329	-0.0005219	673.691	0.640176	32.3355	0.0147545	0.295832	-0.0037243
1	8	36.01	-0.0004346	-1.72016	1.41248	0.804826	0.0102694	-2.26445	-0.0011312	864.396	0.77033	32.9183	0.0151344	0.301358	-0.003851
1	8	37.01	-0.0009932	-1.6095	1.33596	0.870233	0.0108057	-2.56276	-0.0017434	1012.75	0.86798	33.1696	0.0153211	0.30296	-0.0039043
1	8	38.01	-0.0014743	-1.44732	1.24575	0.916054	0.0112478	-2.78332	-0.0023371	1121.34	0.932627	33.152	0.015374	0.30204	-0.0038687
1	8	39.01	-0.0018523	-1.25306	1.14627	0.938815	0.0115925	-2.91813	-0.0029032	1200.11	0.969456	32.8043	0.0153225	0.299338	-0.0037449
1	8	40.01	-0.0021356	-1.04871	1.04189	0.937882	0.0118427	-2.97302	-0.0034228	1257.66	0.983991	31.7959	0.0151984	0.29538	-0.0035507
1	9	41.01	-0.0023371	-0.854883	0.937508	0.916486	0.0120008	-2.96143	-0.0038861	1299.57	0.981279	30.012	0.01502	0.290676	-0.0033103
1	10	42.01	-0.0023422	-0.854692	0.937257	0.917847	0.0120087	-2.96353	-0.0038941	1299.97	0.980534	30.0133	0.0150438	0.290696	-0.0119048
1	10	43.01	-0.0029018	-0.789376	0.907467	1.06479	0.0127093	-3.15212	-0.0048006	1340.99	0.893427	30.1637	0.0174626	0.292376	-0.0123044
1	10	44.01	-0.0035367	-0.656798	0.866537	1.22045	0.013113	-3.23816	-0.0059168	1379.42	0.772835	30.2832	0.0198027	0.292876	-0.0127382
1	10	45.01	-0.0042005	-0.437493	0.814374	1.35092	0.0131798	-3.11964	-0.0071827	1411.03	0.606057	30.2921	0.0218358	0.291388	-0.013215
1	10	46.01	-0.0048172	-0.130507	0.751919	1.42058	0.0129385	-2.70664	-0.0084136	1430.27	0.38428	30.0583	0.0234477	0.286735	-0.0137311
1	10	47.01	-0.0052993	0.229717	0.681109	1.41192	0.0124287	-2.01552	-0.0092679	1431.07	0.118931	29.3964	0.0246246	0.277455	-0.0142839
1	10	48.01	-0.0055783	0.587055	0.604709	1.31323	0.0116855	-1.19598	-0.0093217	1409.32	-0.148122	28.0176	0.025399	0.261981	-0.0148663
1	10	49.01	-0.0055925	0.878851	0.526101	1.12925	0.0107479	-0.428437	-0.0083149	1366.18	-0.373808	25.5013	0.0258284	0.239597	-0.0154664
1	10	50.01	-0.0052686	1.0745	0.448371	0.909855	0.0096838	0.178752	-0.0067223	1308.99	-0.542664	21.83	0.0260119	0.212615	-0.016068
1	11	51.01	-0.0044642	3.10752	-0.298038	-0.176032	0.0095555	3.00559	-0.0060379	1484.55	-0.596238	19.1182	0.0281901	0.180249	-0.035589
1	11	52.01	-0.0042556	2.99173	-0.429459	-0.259935	0.010385	3.02109	-0.0083811	1430.77	-0.498495	19.1805	0.0280584	0.192861	-0.0353711
1	11	53.01	-0.00402	2.83533	-0.562376	-0.346874	0.0110184	3.00543	-0.0106315	1381.46	-0.387517	19.0213	0.0277972	0.203127	-0.0356604
1	11	54.01	-0.0037616	2.63472	-0.690047	-0.434463	0.0114023	2.95167	-0.0120471	1335.28	-0.264223	18.6311	0.0273879	0.210132	-0.0365405
1	11	55.01	-0.0034867	2.39119	-0.806932	-0.520135	0.0115584	2.85429	-0.0126123	1288.59	-0.133245	18.0208	0.0267862	0.21335	-0.0378037
1	11	56.01	-0.0032046	2.11242	-0.910134	-0.601302	0.0115324	2.71354	-0.012507	1239.29	-0.0023382	17.2168	0.0258076	0.211487	-0.0390446
1	11	57.01	-0.0029248	1.81214	-0.999152	-0.675682	0.011384	2.53455	-0.0118236	1187.82	0.120573	16.2662	0.0239009	0.200261	-0.0400381
1	12	58.01	-0.0031459	2.28361	-1.37463	-0.749433	0.0123344	2.58077	-0.0117999	80.8146	0.19695	-1.3773	0.0198746	-0.0131213	-0.0397053
1	12	59.01	-0.0030135	1.98863	-1.28115	-0.770305	0.0127014	2.20768	-0.0114999	150.458	0.214457	-0.682587	0.0195476	-0.0192118	-0.0393709
1	12	60.01	-0.0028526	1.66694	-1.15383	-0.790123	0.0130429	1.77824	-0.011159	219.034	0.231435	-0.0004436	0.0191503	-0.0250643	-0.0389442
1	12	61.01	-0.0026677	1.32789	-0.99369	-0.807996	0.0133469	1.31444	-0.0108033	282.285	0.247836	0.640028	0.0187324	-0.030578	-0.0384947
1	13	62.01	-0.002474	0.985987	-0.816519	-0.824715	0.0135931	0.851454	-0.0104534	338.923	0.263677	1.24689	0.0085582	-0.0354779	-0.0381508
1	13	63.01	-0.0025584	0.948849	-0.885603	-0.976701	0.0129138	0.801273	-0.0097785	532.241	0.286515	4.57617	0.0103424	-0.0190659	-0.0375192
1	13	64.01	-0.0025448	0.818779	-0.941179	-1.06778	0.0120272	0.708268	-0.0087807	688.213	0.30563	7.67969	0.0114582	-0.0023935	-0.0372344
1	13	65.01	-0.0023925	0.60919	-0.977208	-1.09024	0.0108903	0.579981	-0.0074935	798.455	0.319971	9.76426	0.0120038	0.0132084	-0.0372555
1	13	66.01	-0.0020995	0.370561	-0.989947	-1.03887	0.0095057	0.43323	-0.0060595	875.084	0.329221	11.0743	0.0121108	0.0269113	-0.0372779
1	14	67.01	-0.0013732	-6.09529	-0.703031	-0.955187	0.0070185	-4.36171	-0.003909	1096.96	0.374853	12.3146	0.0144764	0.0890481	-0.0378716
1	14	68.01	-0.001455	-6.78147	-0.594441	-1.29563	0.0066364	-4.96412	-0.0041182	1140.98	0.359775	11.9152	0.0148948	0.0886475	-0.0380561
1	14	69.01	-0.0014885	-7.33154	-0.481783	-1.35563	0.006221	-5.48729	-0.0042565	1170.72	0.337251	11.391	0.0151747	0.0877581	-0.0379726
1	14	70.01	-0.0014551	-7.70646	-0.367835	-1.33699	0.0057673	-5.89657	-0.004295	1177.96	0.308597	10.7048	0.0153042	0.0862755	-0.0373555
1	14	71.01	-0.0013539	-7.90989	-0.25545	-1.26434	0.0052651	-6.18932	-0.0042162	1155.22	0.275887	9.83788	0.0153135	0.0841535	-0.0359581
1	14	72.01	-0.0012008	-7.97038	-0.146761	-1.11726	0.0047083	-6.38275	-0.0040226	1098.82	0.241338	8.82023	0.0152485	0.0814304	-0.0332112
1	15	73.01	-0.0010302	-8.95342	-0.0424698	-0.779884	0.0276475	-7.6224	-0.0037378	1023.99	0.207901	7.7427	0.0151609	0.0783452	-0.0025433
1	15	74.01	-0.0015118	-10.6387	0.172153	-0.630351	0.0301666	-8.98231	-0.0036669	1095.6	0.279436	7.5311	0.0157803	0.0874033	0.0012214
1	15	75.01	-0.002011	-11.8219	0.408152	-0.469882	0.0318947	-9.8096	-0.0033843	1143.54	0.353224	7.19312	0.0162097	0.0954954	0.0063203
1	15	76.01	-0.0024503	-12.3735	0.651144	-0.301892	0.0328484	-10.1974	-0.0028707	1153.21	0.419529	6.72672	0.0163257	0.102226	0.0117184
1	15	77.01	-0.0027879	-12.4381	0.883059	-0.138723	0.0332876	-10.2927	-0.0021946	1118.57	0.468418	6.14538	0.0160091	0.107378	0.0161326
1	15	78.01	-0.0030258	-12.1816	1.08991	0.0027248	0.0333509	-10.1951	-0.0014824	1044.7	0.493924	5.47577	0.0151557	0.110913	0.0193547
1	16	79.01	-0.0031777	-11.7479	1.26561	0.114166	0.0332525	-9.99236	-0.0008556	948.243	0.495533	4.75253	0.0139208	0.11284	0.0414409
1	16	80.01	-0.0030703	-11.5868	1.36113	0.106589	0.040862	-10.2583	-0.0004696	1155.82	0.440561	4.09955	0.0132836	0.10131	0.0441419
1	16	81.01	-0.0029166	-11.3571	1.41591	0.0999603	0.0428751	-10.2592	-7.21e-05	1281.05	0.369704	3.4437	0.0124969	0.0831701	0.0440677
1	16	82.01	-0.0027056	-10.9137	1.41912	0.0941573	0.0433391	-9.95754	0.0003147	1346.36	0.287704	2.79221	0.0115201	0.0579901	0.0432156
1	16	83.01	-0.0024368	-9.98547	1.36751	0.0891033	0.0428178	-9.21479	0.0007019	1384.96	0.202176	2.14941	0.0103377	0.030338	0.0408855
1	17	84.01	-0.002136	-8.38528	1.26982	0.0847904	0.040198	-7.9372	0.0010651	1411.84	0.121757	1.52212	-0.024189	0.0064679	0.0356648
1	17	85.01	-0.0024313	-8.63444	1.36797	0.0923195	0.0399154	-8.00961	0.0008228	1374.69	0.129688	1.25878	-0.0238391	-0.0039495	0.0370324
1	17	86.01	-0.0026475	-8.68661	1.47299	0.0955865	0.0393659	-7.90836	0.0005288	1330.57	0.138173	0.924146	-0.0238195	-0.0155856	0.0386893
1	17	87.01	-0.0027908	-8.53298	1.58276	0.0935243	0.0384941	-7.60412	0.0002074	1280.7	0.147314	0.545458	-0.0239853	-0.0269371	0.0402024
1	17	88.01	-0.0028944	-8.2193	1.69315	0.0866831	0.0371176	-7.13085	-0.0001079	1226.44	0.157225	0.160154	-0.0242142	-0.0366542	0.0411705
1	18	89.01	-0.002991	1.09566	1.79929	0.0772399	0.0334205	0.847621	-0.000422	140.407	0.1702	-0.200109	-0.0244737	-0.0442022	0.0416052
1	18	90.01	-0.0037726	2.64644	1.91656	0.102118	0.0327767	1.98567	-0.0014066	95.2486	0.426565	-0.969146	-0.0277568	-0.0542265	0.0469472
1	18	91.01	-0.0043361	3.79022	1.94633	0.124276	0.0318665	2.79969	-0.0024379	36.5025	0.716161	-1.77842	-0.0286879	-0.0629418	0.0474972
1	18	92.01	-0.0044306	4.37176	1.91045	0.142151	0.0306455	3.20964	-0.0033812	-31.4962	0.981384	-2.55664	-0.0288429	-0.0692612	0.0468807
1	18	93.01	-0.0040721	4.54341	1.8313	0.155	0.0291696	3.34191	-0.0041311	-100.862	1.18123	-3.23979	-0.0285744	-0.0728815	0.0448211
1	19	94.01	-0.0034513	4.50598	1.72577	0.162771	0.0066653	3.32251	-0.0046628	-162.235	1.31798	-3.78974	-0.0278268	-0.0741569	0.0294874
1	20	95.01	-0.003458	4.50606	1.7245	0.162918	0.0066764	3.31733	-0.0046719	-164.354	1.31677	-3.80263	-0.0278245	-0.0741148	0.0294947
1	20	96.01	-0.0041671	4.47528	1.58637	0.177408	0.0077661	2.75768	-0.0056118	-437.84	1.17568	-5.18967	-0.0275945	-0.0693032	0.0299747
1	20	97.01	-0.0048118	4.34191	1.42238	0.190241	0.0087405	2.10319	-0.0065863	-831.835	0.984321	-6.60245	-0.0273434	-0.0631319	0.0295039
1	20	98.01	-0.0052071	4.08407	1.23433	0.199892	0.009521	1.35847	-0.0075455	-1122.36	0.735448	-7.77472	-0.0270471	-0.0556053	0.027939
1	20	99.01	-0.0053258	3.69943	1.02927	0.204975	0.010055	0.549689	-0.008451	-1261.72	0.442951	-8.57997	-0.0266198	-0.0469274	0.0253223
1	20	100.01	-0.0052179	3.21233	0.817625	0.204577	0.0103268	-0.274795	-0.0092532	-1340.59	0.14436	-9.05332	-0.0257853	-0.0375234	0.0218294
1	20	101.01	-0.0049066	2.66938	0.610507	0.198795	0.0103485	-1.0592	-0.0099256	-1394.61	-0.12289	-9.27574	-0.0232394	-0.027952	0.0179147
1	21	102.01	-0.0044207	2.12797	0.418594	0.188597	0.0101662	-1.74659	-0.0104517	-1436.86	-0.339711	-9.3156	-0.0119593	-0.0188539	-0.0011817
1	21	103.01	-0.0044251	2.13281	0.418724	0.188479	0.010182	-1.74523	-0.010472	-1437.71	-0.339765	-9.40138	-0.011989	-0.0189558	-0.001195
1	21	104.01	-0.004424	2.13279	0.41789	0.188106	0.0101753	-1.74351	-0.0104738	-1437.74	-0.339528	-9.46852	-0.0119861	-0.0190449	-0.001207
1	22	105.01	-0.0052925	-0.931962	-0.0291402	0.271246	0.0070547	-4.56215	-0.0108153	-1379.85	-0.65332	-7.32772	0.0084072	-0.0389094	-0.0152823
1	22	106.01	-0.0055434	-0.554312	0.106003	0.469357	0.0076445	-3.95971	-0.0100134	-1412.33	-0.593025	-6.47802	0.0078364	-0.0331652	-0.0188634
1	22	107.01	-0.005602	-0.0791476	0.262653	0.679404	0.0080374	-3.12986	-0.0089881	-1442.73	-0.499967	-5.45994	0.0070569	-0.0260814	-0.0212909
1	22	108.01	-0.0055097	0.46632	0.431507	0.809597	0.0081393	-2.0751	-0.0077099	-1457.16	-0.382381	-4.23379	0.0061133	-0.0177954	-0.0220075
1	22	109.01	-0.0052994	1.03711	0.598716	0.868419	0.0078893	-0.871828	-0.0061768	-1425.81	-0.252694	-2.8253	0.0050807	-0.0087623	-0.021409
1	22	110.01	-0.004987	1.56773	0.747729	0.887146	0.0072908	0.334435	-0.0044793	-1300.33	-0.124242	-1.3849	0.0040381	0.0003466	-0.0196813
1	22	111.01	-0.0046079	2.00141	0.863813	0.882611	0.00644	1.39745	-0.0028003	-1073.5	-0.0084523	-0.0994314	0.0030543	0.0089837	-0.0170728
1	23	112.01	-0.0040558	-0.413349	0.95207	0.861463	0.0079321	0.256043	-0.0052461	-1052.94	0.497723	-1.12651	0.0017966	-0.0130745	-0.0112107
1	23	113.01	-0.0042913	0.267825	0.80583	0.887029	0.0072786	0.92834	-0.0065479	-1114.4	0.425744	-0.93474	0.0007325	-0.00627	-0.0125914
1	23	114.01	-0.004438	0.968744	0.617222	0.921588	0.006558	1.61095	-0.0078323	-1152.78	0.337426	-0.694604	-0.0004783	0.001242	-0.0138662
1	23	115.01	-0.0044993	1.66295	0.383803	0.964695	0.0057792	2.26352	-0.0089706	-1156.09	0.234388	-0.419708	-0.0017405	0.0096967	-0.014983
1	24	116.01	-0.0045183	2.31323	0.120251	1.01262	0.004964	2.84265	-0.0098862	-305.469	0.123402	-0.129201	-0.0028698	0.0189776	-0.0159031
1	24	117.01	-0.0048424	1.89177	0.119021	0.972388	0.0044169	2.42422	-0.0098369	-186.687	0.131051	0.507275	-0.0026835	0.0044536	-0.0158252
1	24	118.01	-0.005057	1.44246	0.113594	0.925103	0.003848	1.97189	-0.0097656	-63.4133	0.135734	1.18044	-0.002498	-0.0098611	-0.0155287
1	24	119.01	-0.0051449	0.982147	0.104133	0.868039	0.00328	1.50077	-0.0096706	56.3403	0.137105	1.87263	-0.0023217	-0.0232789	-0.0149815
1	24	120.01	-0.0051198	0.530488	0.0918423	0.798266	0.0027177	1.03045	-0.0095627	167.372	0.135215	2.56553	-0.0021496	-0.0352213	-0.0141672
1	24	121.01	-0.0049959	0.10616	0.0782571	0.714771	0.0021817	0.58062	-0.0094454	266.122	0.130489	3.24018	-0.0019888	-0.0454581	-0.0131029
1	25	122.01	-0.0047945	-0.274471	0.0659504	0.622018	0.0016679	0.169638	-0.0093179	351.74	0.12328	3.87833	-0.001836	-0.0540032	-0.0118927
1	25	123.01	-0.0046056	-0.435987	0.172202	0.579311	0.0005225	0.0288306	-0.0086631	459.166	0.0765258	4.42934	-0.0018582	-0.0623405	-0.0126813
1	25	124.01	-0.0043314	-0.598313	0.28307	0.536335	-0.0007832	-0.125408	-0.0078928	556.881	0.0290843	4.93089	-0.0018621	-0.0681587	-0.0131307
1	25	125.01	-0.0039384	-0.750407	0.388103	0.49364	-0.0022227	-0.283372	-0.0070257	633.489	-0.0183202	5.33837	-0.0018438	-0.0688323	-0.0130922
1	25	126.01	-0.0034172	-0.882052	0.477138	0.451674	-0.003659	-0.430898	-0.0060762	687.193	-0.0652988	5.6199	-0.0018063	-0.0630667	-0.0122133
1	25	127.01	-0.002819	-0.986175	0.542803	0.410755	-0.0049454	-0.556567	-0.0050718	723.492	-0.111134	5.76187	-0.0017515	-0.0523422	-0.0097877
2	1	0.01	0.0051656	6.41232	-1.0855	-0.273116	-0.0163388	8.28395	-0.0029271	52.8472	-0.537746	18.2216	-0.0040864	0.0530137	0.0067023
2	1	1.01	0.0063215	6.87082	-1.22419	-0.0833207	-0.0147798	9.10004	-0.0041356	31.1387	-0.657174	20.9716	-0.0045949	0.0376455	0.005777
2	1	2.01	0.0071098	6.97299	-1.33699	0.112109	-0.0127738	9.3803	-0.0053427	5.36218	-0.781333	22.6996	-0.0049768	0.0209629	0.0042149
2	1	3.01	0.007538	6.51488	-1.41764	0.298253	-0.010279	9.08004	-0.0063685	-22.5453	-0.89255	23.5369	-0.0050672	0.0038556	0.0022451
2	1	4.01	0.0077527	5.40649	-1.45827	0.465172	-0.0074466	8.1667	-0.007112	-50.261	-0.968208	23.6947	-0.004749	-0.0125338	0.0002464
2	1	5.01	0.0078132	3.8938	-1.45221	0.608884	-0.0046437	6.73677	-0.0075602	-75.1663	-0.991804	23.2605	-0.0040778	-0.0273796	-0.0014486
2	1	6.01	0.0076929	2.45991	-1.39935	0.72883	-0.0022119	5.19012	-0.0077597	-95.4828	-0.96089	21.9728	-0.0032688	-0.0401369	-0.0027569
2	2	7.01	0.0003715	1.37052	-1.31165	0.824887	-0.0003053	3.88063	-0.0077821	-110.311	-0.888446	18.578	0.0089538	-0.0507282	-0.0036145
2	2	8.01	-0.0003658	1.24712	-1.39101	0.782904	0.0003104	4.05012	-0.0094773	-91.7372	-0.803701	19.599	0.0112377	-0.0606641	-0.0027478
2	2	9.01	-0.001329	1.06963	-1.40814	0.713619	0.0010916	4.14037	-0.0107602	-65.6185	-0.691808	20.2061	0.0131956	-0.0707782	-0.0018474
2	2	10.01	-0.0024125	0.846363	-1.36045	0.606716	0.0019299	4.12595	-0.0114254	-33.5031	-0.548979	20.3272	0.0143736	-0.0809972	-0.0009318
2	2	11.01	-0.0033846	0.594566	-1.2574	0.457433	0.0026822	3.99396	-0.0116344	0.727646	-0.377911	19.8634	0.0148811	-0.091157	-1.2e-05
2	2	12.01	-0.0041071	0.337749	-1.11325	0.283688	0.0032485	3.75091	-0.0115303	32.6923	-0.19128	18.5145	0.0148502	-0.101046	0.0008929
2	2	13.01	-0.0046096	0.0974515	-0.946397	0.121155	0.0035665	3.42173	-0.0111972	58.9422	-0.0080324	16.0384	0.0141509	-0.110386	0.0017991
2	3	14.01	-0.0043154	-0.10979	-0.779189	-0.0091006	0.0036715	3.04567	-0.0106994	78.637	-0.845854	13.2142	0.0125669	-0.119183	0.0026658
2	3	15.01	-0.0049494	-0.271106	-0.870233	-0.084989	0.0045541	2.80512	-0.0105388	126.14	-1.17835	13.0487	0.0153833	-0.155839	0.0027596
2	3	16.01	-0.0053711	-0.443625	-0.931664	-0.164192	0.0054179	2.41123	-0.0101745	174.603	-1.50339	12.7566	0.0166743	-0.178934	0.00254
2	3	17.01	-0.0055573	-0.614971	-0.946354	-0.246771	0.0061994	1.86823	-0.0094759	223.975	-1.77733	12.2833	0.0171882	-0.189372	0.0018617
2	3	18.01	-0.0055692	-0.771793	-0.906497	-0.332365	0.0068635	1.23392	-0.0082873	274.153	-1.98949	11.5245	0.0174858	-0.188442	0.0009416
2	4	19.01	-0.0075892	-0.895729	-0.820379	-1.33638	0.0074041	0.613738	-0.0066528	323.827	-1.12844	-0.534181	0.0177779	-0.172448	0.0002169
2	4	20.01	-0.0072003	-0.314737	-0.739394	-1.28021	0.0073046	1.1312	-0.0065309	262.381	-1.00135	-1.29519	0.0191982	-0.182595	0.001751
2	4	21.01	-0.0065045	0.298951	-0.659777	-1.23991	0.0072275	1.66276	-0.0064076	195.972	-0.780874	-1.96665	0.0200752	-0.185927	0.0032749
2	4	22.01	-0.0049082	0.923382	-0.582348	-1.21406	0.0071786	2.15866	-0.0062798	127.734	-0.452476	-2.53388	0.0204972	-0.181959	0.0045374
2	5	23.01	0.0018164	1.52753	-0.509722	-1.2001	0.0071488	2.57904	0.0029429	62.7925	-1.84523	-3.00154	0.0206691	-0.171429	0.0054543
2	5	24.01	0.0061036	2.3409	-0.62915	-1.21688	0.0068364	3.29318	0.0051179	116.849	-2.40588	-3.72953	0.0202729	-0.155946	0.0054955
2	5	25.01	0.0092954	3.1481	-0.719316	-1.17263	0.0062273	3.91586	0.0072782	174.988	-2.86783	-4.35936	0.0196627	-0.129515	0.0055168
2	5	26.01	0.0103343	3.80396	-0.760644	-1.0757	0.005409	4.30202	0.009091	233.164	-3.16105	-4.7304	0.0185931	-0.0904915	0.0055146
2	6	27.01	0.0107617	4.22342	-0.747818	-0.537248	0.0044837	4.35708	0.0105138	-544.942	-2.78614	-20.6149	0.0165615	-0.0475044	0.0055015
2	6	28.01	0.011181	3.76096	-0.576648	-0.520349	0.0054246	3.60064	0.0103123	-929.464	-2.55245	-23.4026	0.0169245	-0.0261409	0.0087009
2	6	29.01	0.011349	3.10931	-0.372019	-0.487483	0.0064635	2.67623	0.0100673	-1237.11	-2.10637	-24.9919	0.0172728	-0.0016247	0.0099914
2	6	30.01	0.0113055	2.35108	-0.160947	-0.433478	0.0076109	1.68824	0.0095691	-1400.07	-1.3947	-25.8652	0.0174621	0.0222585	0.0092048
2	7	31.01	0.0132981	1.60431	0.0250522	-0.363488	0.0088607	0.786873	0.0044435	-1481.74	-0.704588	-26.4203	0.0040148	0.0419857	0.0075131
2	7	32.01	0.0145496	1.48794	-0.202254	-0.301455	0.0099813	0.957577	0.0068545	-1674.7	-1.49407	-30.7619	0.0030932	0.0336429	0.0061698
2	7	33.01	0.0152951	1.29956	-0.44263	-0.13934	0.0110288	1.09075	0.0090045	-1738.68	-2.20782	-33.046	0.0021416	0.023662	0.0044867
2	7	34.01	0.015383	1.04635	-0.667899	0.075504	0.0119925	1.14147	0.01073	-1692.94	-2.55781	-33.3998	0.0011811	0.0125076	0.0025568
2	8	35.01	0.013985	0.754888	-0.860357	0.201037	0.0128697	1.08421	0.0121155	-1544.13	-2.73496	-33.2221	-0.0105865	-0.0991773	0.0006812
2	8	36.01	0.0134371	-0.481799	-0.789991	-0.160957	0.0136703	-0.223246	0.0093098	-2037.05	-2.52072	-40.0213	-0.0135808	-0.119523	0.0016633
2	8	37.01	0.0129883	-2.27342	-0.610827	-0.806521	0.0142366	-2.13555	0.0039679	-2209.09	-1.90425	-41.8065	-0.0151222	-0.137474	0.0025873
2	8	38.01	0.0121948	-3.7819	-0.361919	-1.05006	0.0138224	-3.95147	-0.0053985	-2184.45	-0.725374	-41.8882	-0.0161542	-0.151869	0.0033208
2	9	39.01	0.0053639	-4.28262	-0.122232	-1.07065	0.0266168	-4.88047	-0.0011874	-2001.93	1.44657	-38.4234	-0.0170822	-0.162897	0.0037697
2	9	40.01	0.0060419	-4.4632	-0.220636	-1.07301	0.0260338	-5.16416	-0.0021245	-1997.51	1.42532	-41.9453	-0.018195	-0.178586	0.0035567
2	9	41.01	0.0064236	-4.53968	-0.319158	-1.06592	0.0253683	-5.29895	-0.0031657	-1982.33	1.4015	-41.9392	-0.0190719	-0.19053	0.0033181
2	9	42.01	0.0065833	-4.4818	-0.415015	-1.04519	0.0246145	-5.25222	-0.0041568	-1949.83	1.37615	-42.033	-0.019757	-0.197239	0.0030572
2	9	43.01	0.0066084	-4.28279	-0.505485	-1.00512	0.023679	-5.0358	-0.0049465	-1897.51	1.35025	-42.1056	-0.020298	-0.1987	0.0027748
2	9	44.01	0.0065694	-3.96364	-0.588611	-0.939759	0.0223961	-4.69383	-0.0054553	-1832.2	1.32447	-42.099	-0.0207189	-0.195539	0.0024845
2	10	45.01	0.0065413	-3.56575	-0.659777	-0.847705	0.0206901	-4.28072	-0.0056721	-1766.98	0.114828	-36.7585	-0.0210726	-0.190002	0.0021913
2	10	46.01	0.0067677	-2.86749	-0.367412	-0.665684	0.0226662	-3.70332	-0.0033282	-1724.6	0.0802667	-36.8522	-0.0237303	-0.252254	0.0025421
2	10	47.01	0.0068483	-1.58341	-0.0172208	-0.23164	0.022832	-2.4636	-0.000256	-1726.95	0.037836	-36.5126	-0.0241187	-0.269181	0.0028315
2	11	48.01	0.0052686	16.86	0.368422	1.16152	0.0216131	14.5083	-0.0032072	-1738.22	1.25361	-29.3853	-0.0190301	-0.271331	0.003049
2	11	49.01	0.0052646	17	0.515302	1.15837	0.0237125	14.6742	-0.0026267	-1736.99	1.22057	-29.5018	-0.0189971	-0.270868	0.0036067
2	11	50.01	0.0052617	17.1539	0.667748	1.15423	0.0253037	14.8453	-0.0019633	-1731.71	1.17496	-29.5629	-0.0188961	-0.26931	0.004167
2	11	51.01	0.0052599	17.3102	0.813796	1.14937	0.0262757	15.0051	-0.001239	-1722.53	1.11463	-29.573	-0.0187046	-0.266054	0.0047225
2	11	52.01	0.0052602	17.4556	0.942447	1.14389	0.0268058	15.142	-0.0004967	-1709.91	1.03846	-29.5375	-0.0184004	-0.259689	0.005248
2	11	53.01	0.0052595	17.5786	1.04816	1.13769	0.0270545	15.2499	0.000204	-1694.84	0.947764	-29.4597	-0.0179632	-0.246511	0.0057374
2	12	54.01	0.0052692	17.7155	1.13318	1.13113	0.0271248	15.3535	0.0008615	-90.4396	-0.886865	-1.45299	-0.017412	-0.220264	0.006154
2	12	55.01	0.0060866	21.2624	1.44912	1.16758	0.0286945	17.9212	0.0014874	-21.9267	-1.11671	1.38293	-0.0168547	-0.209378	0.0045703
2	12	56.01	0.0061706	21.7262	1.63865	1.18115	0.0296692	18.6575	0.0020621	36.044	-1.17872	5.7202	-0.0164915	-0.19327	0.0024554
2	12	57.01	0.0056741	21.7511	1.62394	1.18208	0.028725	18.9353	0.0025883	73.6174	-1.15605	6.78766	-0.0163307	-0.167544	-8.93e-05
2	13	58.01	0.0047997	21.7908	2.92649	1.17942	0.000533	19.1743	0.0150958	92.635	-1.11703	18.8353	0.0045388	0.189395	0.0188905
2	13	59.01	0.0050989	21.4182	2.9768	1.20239	-0.0021087	19.108	0.0156154	71.9614	-1.17067	18.8238	0.0050707	0.169902	0.0243614
2	13	60.01	0.0053076	20.6498	3.01161	1.20004	-0.0051987	18.4963	0.0149716	37.667	-1.16441	18.6982	0.0054567	0.094991	0.0286159
2	13	61.01	0.0051681	16.4552	2.99369	1.12713	-0.0075268	14.524	0.0131676	5.50517	-1.0888	18.3082	0.0056868	0.0258099	0.0305975
2	14	62.01	0.004595	10.4181	2.90949	0.941519	-0.0087701	9.30161	0.0103142	-13.9306	-0.950692	16.4566	0.0057915	-0.007856	0.0308845
2	14	63.01	0.0047575	10.9506	3.21091	0.966778	-0.0108502	9.72858	0.0112412	51.8504	-1.08238	21.1279	0.0075763	-0.008691	0.0360507
2	14	64.01	0.0048382	11.423	3.40105	0.990884	-0.013127	10.12	0.0119433	127.68	-1.21171	25.9415	0.0095086	-0.0094729	0.038404
2	14	65.01	0.004828	11.7803	3.49545	1.01272	-0.015537	10.4365	0.012369	211.674	-1.32604	28.841	0.0111671	-0.0101596	0.0394115
2	14	66.01	0.0047134	11.9648	3.5354	1.03083	-0.0179359	10.6284	0.0125337	300.094	-1.41598	30.2623	0.0123664	-0.0106645	0.0399189
2	14	67.01	0.0044789	11.9086	3.5456	1.04351	-0.0201474	10.6318	0.0124657	387.064	-1.47601	30.9808	0.0131942	-0.0109459	0.0401631
2	14	68.01	0.0040962	11.5087	3.54056	1.04907	-0.0220371	10.3455	0.0121978	465.93	-1.49933	31.3144	0.0137746	-0.0109592	0.0402617
2	14	69.01	0.0035563	10.627	3.53094	1.04628	-0.0235687	9.61517	0.0117587	531.57	-1.46849	31.3376	0.0141737	-0.0107459	0.0403014
2	14	70.01	0.0029229	9.24949	3.52485	1.0347	-0.0247683	8.37624	0.0111809	581.975	-1.34797	30.8346	0.014436	-0.0103262	0.0403513
3	1	0.01	-0.0018309	-10.3325	0.807316	0.219819	0.005175	-11.6878	0.0018678	85.0716	0.0077816	5.3404	0.0021153	-0.152706	-0.0057832
3	1	1.01	-0.00146	-9.79301	0.663216	0.279507	0.005344	-11.3064	0.0031041	116.865	0.0242753	4.40435	0.0015858	-0.166341	-0.0063048
3	1	2.01	-0.0009645	-9.15868	0.466516	0.336462	0.0055268	-10.8034	0.0041326	148.2	0.0426286	3.36464	0.0010626	-0.17556	-0.0067901
3	2	3.01	-0.0004203	-8.52644	0.244492	0.38743	0.0057148	-10.1997	0.0048602	177.252	0.0626408	2.25935	0.0005187	-0.181371	-0.0072354
3	2	4.01	-0.0001871	-12.9465	0.370788	0.204033	0.0049086	-14.146	0.0051369	81.9141	0.0231912	-0.883771	-0.0022531	-0.209833	-0.0092209
3	2	5.01	5.37e-05	-14.8738	0.506794	-0.0900572	0.0040675	-15.9574	0.0053933	-28.6829	-0.0184331	-5.29405	-0.0060034	-0.237202	-0.0110425
3	2	6.01	0.0003025	-15.7045	0.631839	-0.412424	0.0032052	-16.8425	0.0056241	-143.76	-0.0617267	-8.71716	-0.0092516	-0.260983	-0.0123502
3	2	7.01	0.0005418	-16.1949	0.728792	-0.624853	0.0023334	-17.3683	0.0058359	-248.434	-0.105545	-10.5779	-0.0110924	-0.279382	-0.0131282
3	3	8.01	-0.0002008	-17.9524	1.21829	-0.926063	0.0016976	-18.5256	0.0048095	-332.931	-0.533358	-11.8725	-0.0119029	-0.259641	-0.0129307
3	3	9.01	-0.0001603	-20.7634	1.12363	-1.49879	0.0016716	-20.0948	0.0049471	-387.515	-0.466557	-15.6431	-0.0166199	-0.25955	-0.0139597
3	3	10.01	-0.0001177	-21.8407	0.993573	-1.79453	0.0016183	-20.6167	0.0050831	-442.356	-0.369057	-18.5009	-0.0181511	-0.258056	-0.0146751
3	3	11.01	-7.54e-05	-22.1632	0.821443	-1.92738	0.0015387	-20.9501	0.0052182	-496.64	-0.247922	-20.1435	-0.0188606	-0.252793	-0.0149481
3	3	12.01	-3.32e-05	-22.2704	0.613587	-1.99423	0.0014364	-21.0735	0.005354	-549.151	-0.119895	-21.0551	-0.0193079	-0.238357	-0.0148104
3	4	13.01	3e-06	-22.3427	-1.85008	-2.02915	0.0013073	-21.0929	0.0055001	-597.257	-0.0036504	-21.5813	-0.0196237	-0.207458	-0.0143824
3	4	14.01	0.0002747	-22.2305	-1.7185	-1.99442	0.0006047	-21.0107	0.0067151	-506.047	-0.080798	-21.3138	-0.0193947	-0.205763	-0.0137236
3	4	15.01	0.0005573	-22.0531	-1.5593	-1.95211	-4.65e-05	-20.8745	0.007699	-373.712	-0.162243	-20.8926	-0.0190462	-0.20321	-0.0129166
3	4	16.01	0.0008299	-21.7252	-1.37259	-1.90199	-0.0006799	-20.5996	0.0083394	-193.664	-0.24562	-20.2489	-0.0185031	-0.197918	-0.0118925
3	4	17.01	0.0010771	-20.772	-1.16485	-1.84221	-0.0012703	-19.7539	0.0086947	6.46109	-0.328246	-19.3235	-0.0177253	-0.186052	-0.0105989
3	5	18.01	0.0012888	-15.9926	-0.954915	-3.07125	-0.0018058	-14.2684	0.0088737	176.345	-0.409067	-27.8926	-0.0234447	-0.164048	-0.0091165
3	5	19.01	0.0013266	-17.0083	-1.3925	-3.03853	-0.000886	-15.2569	0.0086976	187.549	-0.633702	-31.3833	-0.0228027	-0.15685	-0.0101772
3	5	20.01	0.0013531	-17.6218	-1.82907	-2.98728	0.0004434	-15.7064	0.0081816	194.864	-0.870671	-31.4498	-0.0218988	-0.147973	-0.0109042
3	5	21.01	0.0013667	-17.9847	-2.17539	-2.89261	0.0020335	-15.8158	0.0072296	196.505	-1.10275	-31.3504	-0.0205697	-0.137616	-0.0111677
3	5	22.01	0.001366	-18.0019	-2.41303	-2.63022	0.0033934	-15.5128	0.0058936	191.776	-1.31194	-31.6317	-0.0186706	-0.126235	-0.0109867
3	6	23.01	-0.0001291	-14.3913	-2.0976	-2.00781	0.0030465	-11.9885	0.0026359	486.951	-0.496653	-24.0873	-0.0183774	0.0969277	-0.0051002
3	6	24.01	-0.0005392	-18.0466	-2.96133	-2.39685	0.0043588	-15.5491	0.0032255	465.941	-0.618764	-23.8958	-0.0175023	0.121165	-0.0044578
3	6	25.01	-0.0009714	-18.776	-3.55822	-2.42748	0.0058451	-16.2133	0.0036005	386.173	-0.676899	-22.2782	-0.0144656	0.123021	-0.0035561
3	6	26.01	-0.001353	-19.5964	-3.85918	-2.22901	0.0073575	-16.9335	0.0035434	252.662	-0.645328	-18.7166	-0.0071987	0.0957952	-0.0024471
3	7	27.01	-0.0016059	5.1709	-4.45773	-0.570727	0.0036706	4.29857	0.0016183	110.974	-0.156085	-0.704865	0.0085854	-0.0060047	-0.0052899
3	7	28.01	-0.001368	5.58	-4.42588	-0.603356	0.0022582	4.47928	0.0017927	54.7281	-0.113316	-1.12194	0.0087991	-0.0089608	-0.0063366
3	7	29.01	-0.0010962	5.86698	-4.38327	-0.615663	0.0003912	4.59233	0.0019696	-5.01679	-0.0670369	-1.53363	0.0090182	-0.0117822	-0.0074273
3	7	30.01	-0.0008012	6.02561	-4.33144	-0.603516	-0.00169	4.63438	0.0021489	-66.3105	-0.019272	-1.93363	0.0092353	-0.0144754	-0.0085061
3	7	31.01	-0.0004985	6.0707	-4.27455	-0.56607	-0.0036619	4.61044	0.0023306	-126.668	0.0273596	-2.31706	0.009445	-0.0170377	-0.0095093
3	7	32.01	-0.0002008	6.02828	-4.2193	-0.508278	-0.0051885	4.53219	0.0025112	-183.887	0.0709621	-2.68034	0.0096448	-0.0194663	-0.0103853
3	8	33.01	7.33e-05	5.95026	-4.17296	-0.439441	-0.0062512	4.43357	0.0026849	-235.254	0.110704	-3.02304	0.0098238	-0.0218637	-0.0259867
3	8	34.01	9.32e-05	8.33955	-4.19073	-0.244198	-0.0041664	6.33465	0.0016878	-169.955	0.284522	-3.67945	0.0088962	-0.0361562	-0.0283666
3	8	35.01	0.0001121	10.1935	-4.16579	0.0050213	-0.0016521	7.96842	0.0006542	-64.4291	0.481825	-4.16925	0.0076773	-0.050854	-0.0296938
3	8	36.01	0.0001291	11.2253	-4.05723	0.267504	0.0009659	9.04906	-0.0003537	70.1722	0.665621	-4.32168	0.0060269	-0.065472	-0.0300262
3	8	37.01	0.0001404	11.7118	-3.80863	0.476336	0.0034133	9.66669	-0.0013254	194.453	0.80629	-4.12614	0.003888	-0.0795605	-0.0296173
3	8	38.01	0.0001462	11.8997	-3.31232	0.616512	0.0054551	9.99588	-0.0022135	278.197	0.895926	-3.69377	0.0017227	-0.0926825	-0.0286453
3	9	39.01	0.0001482	11.9266	0.186676	0.70739	-0.0031707	10.1535	-0.0029864	321.394	0.939879	-3.18094	8.75e-05	-0.194406	-0.02751
3	9	40.01	0.0003605	11.871	-0.389465	0.6761	-0.005898	9.90503	-0.0022884	274.437	0.864164	-4.14805	0.0003212	-0.230964	-0.0315805
3	9	41.01	0.0006433	11.6649	-1.04312	0.634596	-0.0093507	9.53093	-0.0013163	205.409	0.719343	-5.09008	0.0006245	-0.257321	-0.0333399
3	9	42.01	0.0009526	11.2369	-1.6658	0.583387	-0.0130953	8.96003	-4.25e-05	115.742	0.457821	-5.92361	0.0009457	-0.271217	-0.034287
3	9	43.01	0.0012016	10.4946	-2.16366	0.523989	-0.0160982	8.11031	0.0014086	16.1863	0.0713548	-6.5915	0.0011923	-0.275405	-0.0346875
3	9	44.01	0.0013267	9.34841	-2.50235	0.458899	-0.0179559	6.94086	0.0028507	-76.2192	-0.268824	-7.07571	0.0012982	-0.273166	-0.0343325
3	9	45.01	0.0013342	7.82241	-2.70042	0.391301	-0.018968	5.53618	0.004072	-149.58	-0.473163	-7.38837	0.001282	-0.267402	-0.0329216
3	10	46.01	0.0003591	5.67618	-2.13784	0.430696	-0.0145863	3.45548	0.0062518	-76.4115	-0.647454	-3.09739	0.0017584	-0.233347	-0.0265272
3	10	47.01	0.0003376	5.05409	-2.3315	0.348534	-0.0153036	3.02482	0.005384	-123.657	-0.73949	-3.35558	0.0018934	-0.253052	-0.0258101
3	10	48.01	0.0003002	4.3158	-2.44319	0.255805	-0.0160011	2.56243	0.0040577	-172.809	-0.829047	-3.61172	0.0020294	-0.256904	-0.024965
3	10	49.01	0.0002501	3.46887	-2.48211	0.155943	-0.0165946	2.07904	0.0022533	-223.462	-0.914501	-3.8579	0.0021705	-0.252701	-0.0240309
3	10	50.01	0.0001928	2.55955	-2.44169	0.0548654	-0.0170178	1.59226	0.0003	-274.841	-0.994552	-4.084	0.0023138	-0.24402	-0.0229328
3	11	51.01	0.0001289	-4.40066	-2.30374	-0.0390569	-0.0172503	-4.31383	-0.0013414	-324.086	-1.06659	-4.26255	0.0024589	-0.23503	-0.0215274
3	11	52.01	-0.0004168	-5.05785	-2.14102	0.0456898	-0.0167254	-4.79898	-0.0037498	-187.923	-0.99503	-2.41982	0.0028612	-0.261739	-0.019989
3	11	53.01	-0.0010039	-5.4454	-1.77318	0.131364	-0.0155206	-4.91632	-0.0061662	-44.0404	-0.882875	-0.252688	0.003195	-0.270507	-0.0179266
3	11	54.01	-0.0013949	-5.4779	-1.20521	0.212594	-0.0130891	-4.65637	-0.0069465	98.9643	-0.722037	1.97966	0.0034242	-0.262018	-0.0150414
3	12	55.01	-0.0015474	-5.23091	-0.636682	0.28459	-0.0097748	-4.18678	-0.0063832	233.198	-0.537198	3.95233	0.0035448	-0.2438	-0.0111697
3	12	56.01	-0.0013126	-4.2902	-0.693182	0.222013	-0.0084029	-3.62548	-0.0064348	285.906	-0.603506	4.42778	0.0040235	-0.237557	-0.0110267
3	12	57.01	-0.0010411	-3.03836	-0.747665	0.149665	-0.0065974	-2.93795	-0.006346	335.523	-0.65499	4.84853	0.004498	-0.226793	-0.0107125
3	12	58.01	-0.0007365	-1.56558	-0.795526	0.0699557	-0.0044356	-2.1522	-0.0060252	379.786	-0.688181	5.18146	0.0049655	-0.207053	-0.0101369
3	12	59.01	-0.0004219	-0.123061	-0.831337	-0.0118157	-0.00215	-1.33945	-0.0053554	417.267	-0.703158	5.40526	0.0054201	-0.172407	-0.0091978
3	13	60.01	-0.0001227	1.07838	-0.84765	-0.0893841	-3.84e-05	-0.584899	-0.0043591	448.546	-0.703693	5.51439	0.0058488	-0.128109	0.0196289
3	13	61.01	0.0003883	0.892725	-0.526744	-0.138562	0.0001824	-0.689231	-0.0040666	581.942	-0.863659	5.06447	0.005713	-0.150727	0.0257758
3	13	62.01	0.0010661	0.584102	-0.0798934	-0.187237	0.0004385	-0.755327	-0.0034837	707.785	-1.00324	3.98447	0.0053331	-0.171181	0.0327493
3	13	63.01	0.001682	0.201045	0.456583	-0.225278	0.0007152	-0.752901	-0.0025569	810.319	-1.09114	2.37492	0.0046916	-0.18769	0.0342699
3	13	64.01	0.0020161	-0.164474	0.899767	-0.246078	0.0010004	-0.68338	-0.001396	884.83	-1.12298	0.755223	0.0038288	-0.199814	0.0274517
3	14	65.01	0.0020858	-0.441487	3.94438	-0.250021	0.0087245	-0.579644	0.0164893	936.144	-1.11073	-0.428602	0.0028858	-0.115426	0.0371525
3	14	66.01	0.0019724	-0.312511	4.25416	-0.278552	0.0077822	-0.575321	0.0165776	914.456	-1.04478	-0.712769	0.0027381	-0.129784	0.0520861
3	14	67.01	0.0018398	-0.18021	4.40915	-0.306589	0.0065048	-0.570422	0.0166728	887.036	-0.961565	-1.01124	0.002571	-0.13932	0.052177
3	14	68.01	0.0016881	-0.0464377	4.46109	-0.333653	0.0047695	-0.564994	0.0167787	853.659	-0.860879	-1.32276	0.0023869	-0.144035	0.052103
3	14	69.01	0.0015187	0.0866143	4.46698	-0.359285	0.0025635	-0.559076	0.016897	814.264	-0.744919	-1.64466	0.0021865	-0.145049	0.0518766
3	14	70.01	0.0013352	0.218076	4.45587	-0.383102	0.0002401	-0.552703	0.0170261	768.932	-0.618631	-1.97402	0.001979	-0.143408	0.0513985
3	14	71.01	0.0011419	0.345951	4.44131	-0.404805	-0.0017057	-0.545743	0.0171585	717.993	-0.488747	-2.30858	0.0017657	-0.139846	0.0502333
3	14	72.01	0.0009466	0.468405	4.42917	-0.424166	-0.0032142	-0.538565	0.0172934	662.151	-0.361753	-2.64494	0.0015489	-0.134895	0.0450506
3	15	73.01	0.0007554	0.574544	2.23138	-0.44219	-0.0265556	-0.537434	0.0174465	604.038	-0.245418	-2.9651	0.0013436	-0.128965	0.0029447
3	15	74.01	0.0004752	-0.405786	2.33509	-0.571257	-0.0372867	-1.21586	0.020224	683.816	-0.41557	-1.19898	0.0017745	-0.1189	0.0027292
3	15	75.01	0.000113	-1.57295	2.34212	-0.686582	-0.0404614	-1.93521	0.0223806	734.504	-0.58134	2.22055	0.0022176	-0.100229	0.0024705
3	15	76.01	-0.000268	-2.73559	2.22299	-0.760916	-0.0414082	-2.61388	0.023414	743.969	-0.709125	5.87823	0.0026686	-0.0715386	0.0021768
3	15	77.01	-0.0006067	-3.68403	1.97528	-0.791461	-0.0411528	-3.17826	0.0233672	703.012	-0.789558	7.70431	0.0031296	-0.0382098	0.0018675
3	16	78.01	-0.0004726	-3.00691	1.16528	-0.594636	-0.0351224	-2.4937	0.0192309	404.074	-0.706609	3.03369	0.0023105	-0.033588	-0.0029663
3	16	79.01	-0.0004376	-3.05736	0.638696	-0.563176	-0.0423881	-2.22713	0.0189295	507.996	-0.748379	2.68234	0.001744	-0.0249832	-0.0119937
3	16	80.01	-0.0003699	-3.03635	-0.248814	-0.525567	-0.0455216	-1.94289	0.0184877	612.304	-0.7799	2.30468	0.0010832	-0.0144051	-0.0251494
3	16	81.01	-0.0002734	-2.92612	-1.39459	-0.480851	-0.0467608	-1.64226	0.0178267	711.092	-0.798646	1.90567	0.0003539	-0.0025397	-0.0314054
3	16	82.01	-0.0001632	-2.72199	-2.19297	-0.428795	-0.0472048	-1.32709	0.0167327	800.308	-0.804545	1.4937	-0.0003919	0.0093279	-0.0339815
3	16	83.01	-5.56e-05	-2.43719	-2.63635	-0.370506	-0.0470284	-0.998879	0.0146001	878.289	-0.799379	1.07879	-0.0011244	0.0199688	-0.03531
3	17	84.01	3.66e-05	-2.09744	-2.89501	-0.308853	-0.046382	-0.658681	0.0108646	943.92	-0.784559	0.67106	-0.0017761	0.0283555	-0.0360718
3	17	85.01	0.0005065	-1.2458	-3.04804	-0.267217	-0.0456722	-0.155182	0.0106011	924.511	-0.642382	0.244703	-0.0023045	0.0198688	-0.0356996
4	1	0.01	0.0010216	0.222201	4.6571	-0.72256	-0.0076326	1.32562	0.0014991	-127.195	4.42768	7.23692	0.0005748	0.0320057	0.0287132
4	1	1.01	0.0008233	0.137916	4.75898	-0.731977	-0.0078153	1.48802	0.0017532	-172.383	4.37824	6.3349	0.0005614	0.0226011	0.029553
4	1	2.01	0.000584	0.0503397	4.86166	-0.744435	-0.0079471	1.64867	0.0020248	-221.065	4.31406	5.22725	0.0005265	0.0093825	0.0298889
4	1	3.01	0.0003055	-0.038035	4.93346	-0.759983	-0.008018	1.80644	0.0023012	-272.578	4.22518	3.94115	0.0004737	-0.0068173	0.0296628
4	1	4.01	4.9e-06	-0.126944	4.94735	-0.778485	-0.008021	1.96068	0.0025745	-325.991	4.09243	2.53497	0.0004075	-0.0234082	0.0287986
4	1	5.01	-0.0002881	-0.2136	4.84397	-0.799582	-0.007954	2.11126	0.0028421	-380.002	3.90827	1.08754	0.000332	-0.0372131	0.0269209
4	1	6.01	-0.0005659	-0.296157	4.42617	-0.822754	-0.0078198	2.25853	0.0030852	-433.157	3.68976	-0.319808	0.000257	-0.0469018	0.0220286
4	2	7.01	-0.0047594	-0.373104	3.77957	-0.849036	-0.0076278	2.40458	-0.011897	-484.088	4.58976	-1.61458	0.0001823	-0.0529295	0.0128716
4	2	8.01	-0.00518	-0.451765	3.93465	-1.08893	-0.0079278	2.70841	-0.0155549	-552.443	4.6269	-1.76518	-0.0002567	-0.0646299	0.015712
4	2	9.01	-0.0056275	-0.542167	4.03447	-1.30138	-0.0081397	3.0468	-0.0197126	-628.878	4.6499	-1.9174	-0.0008159	-0.0775683	0.0178543
4	2	10.01	-0.0060873	-0.643055	4.08168	-1.43613	-0.0082156	3.41233	-0.0233238	-712.181	4.66431	-2.06671	-0.001481	-0.0914174	0.0188645
4	2	11.01	-0.0065311	-0.752416	4.08576	-1.53182	-0.0081003	3.78731	-0.0260004	-799.813	4.67945	-2.20789	-0.0022324	-0.10565	0.0192092
4	2	12.01	-0.0069231	-0.865506	4.04701	-1.6039	-0.0077324	4.14268	-0.0279738	-887.537	4.70291	-2.33536	-0.0030044	-0.119587	0.0191893
4	2	13.01	-0.0072404	-0.97625	3.9535	-1.64935	-0.007069	4.4392	-0.0294408	-968.818	4.73357	-2.44344	-0.0037178	-0.132506	0.0189382
4	2	14.01	-0.0074819	-1.0769	3.77825	-1.65452	-0.0060948	4.63998	-0.0305273	-1034.06	4.75934	-2.52774	-0.0043183	-0.143755	0.0185171
4	2	15.01	-0.0076543	-1.16014	3.4777	-1.59643	-0.00488	4.72319	-0.0312898	-1069.18	4.76639	-2.58489	-0.0047797	-0.152773	0.0179456
4	2	16.01	-0.0077684	-1.21992	3.02962	-1.4483	-0.0035841	4.68885	-0.0317466	-1053.21	4.73628	-2.61321	-0.0051008	-0.158983	0.0172643
4	2	17.01	-0.0078329	-1.25334	2.51734	-1.21746	-0.0023892	4.55499	-0.031881	-964.429	4.63209	-2.6127	-0.0052998	-0.161738	0.0164987
4	2	18.01	-0.0078649	-1.26082	2.05215	-0.968752	-0.0014034	4.34932	-0.0314781	-819.287	4.39074	-2.58572	-0.0053941	-0.160323	0.0156781
4	3	19.01	-0.0083798	-5.45299	0.0395533	-1.13563	-0.0006467	-8.80475	-0.0192075	197.813	2.75083	-0.0253495	-0.0056662	-0.120053	0.0047667
4	3	20.01	-0.0082887	-5.05905	0.0329509	-1.27169	0.001013	-8.98419	-0.018694	277.897	2.78256	-0.0135182	-0.0051296	-0.108752	0.0048604
4	3	21.01	-0.0081703	-4.5567	0.0258858	-1.33951	0.0029303	-9.09735	-0.017877	361.18	2.81466	-0.0028517	-0.0045325	-0.094008	0.004892
4	3	22.01	-0.0080057	-3.93213	0.0185626	-1.35107	0.0050043	-9.12951	-0.0165665	444.701	2.8458	0.004322	-0.0038886	-0.075368	0.0048602
4	3	23.01	-0.0077489	-3.19061	0.0113634	-1.30546	0.007094	-9.07856	-0.0144617	524.867	2.86604	0.0109512	-0.0032091	-0.0531245	0.004765
4	3	24.01	-0.0073388	-2.36603	0.0045184	-1.14962	0.0090189	-8.9552	-0.0113466	598.109	2.8157	0.0154115	-0.0025097	-0.0287647	0.0046175
4	4	25.01	-0.0068362	-9.36603	-0.0001202	-0.830715	0.0106583	-8.81078	-0.0078492	662.847	2.48592	12.627	-0.0017923	0.164176	0.0044328
4	4	26.01	-0.0073729	-12.341	0.137411	-0.90715	0.0127065	-12.0082	-0.0068165	814.881	2.35016	15.8241	-0.0009954	0.177965	0.0042052
4	4	27.01	-0.007707	-14.3618	0.279707	-0.971273	0.0148948	-14.1506	-0.0054566	937.416	2.21446	17.1687	-8.12e-05	0.191603	0.0038591
4	4	28.01	-0.0077881	-15.2496	0.411955	-1.02083	0.0169969	-14.9725	-0.0038697	1019.27	2.09605	17.3932	0.000967	0.203556	0.003406
4	4	29.01	-0.0075935	-15.5704	0.521701	-1.05457	0.0187461	-15.2874	-0.002245	1066.87	1.99631	17.1526	0.002221	0.212253	0.0028971
4	5	30.01	-0.0032173	-15.6403	0.602773	-1.07177	0.0200399	-15.4282	0.0164533	1096.01	0.11305	16.7629	0.0036703	0.216949	0.0023883
4	5	31.01	-0.0038165	-15.8977	0.696254	-1.04037	0.0191007	-15.8276	0.017247	1414.19	-0.0824542	19.6369	0.0053533	0.235237	0.0023835
4	5	32.01	-0.0040493	-16.1148	0.782049	-0.999171	0.0164219	-16.0878	0.0179096	1487.78	-0.263042	20.2743	0.0065157	0.246123	0.0023837
4	6	33.01	-0.000668	-16.2705	0.856242	-0.951523	-0.0072664	-16.2357	0.0183026	1514.29	-1.31421	20.4877	0.0248943	0.503851	0.0023839
4	6	34.01	-0.0001321	-17.5389	0.788799	-1.01172	-0.0147909	-17.3554	0.018021	1581.95	-1.40681	20.6151	0.0289279	0.806341	0.0018136
4	6	35.01	0.0005031	-17.9636	0.69641	-1.07899	-0.0203941	-17.7559	0.0176886	1629.2	-1.47925	20.955	0.0299864	0.948901	0.0010706
4	6	36.01	0.0011314	-17.8112	0.582956	-1.15168	-0.0221449	-17.6639	0.0171675	1665.49	-1.52874	21.7037	0.030342	0.94829	0.0002272
4	6	37.01	0.0016118	-17.1333	0.457532	-1.22567	-0.0227286	-16.9904	0.0163886	1692.64	-1.55697	22.8342	0.0306093	0.8231	-0.0005768
4	7	38.01	0.0019386	-15.9303	0.332651	-1.29357	-0.022902	-15.2094	0.0154444	1707.84	-1.57164	23.8767	0.0310837	0.484478	-0.0012546
4	7	39.01	0.0027628	-15.6386	0.312689	-1.30147	-0.0244079	-14.9622	0.0177952	1717.65	-1.77511	24.111	0.0387129	0.496635	-0.0015489
4	7	40.01	0.0035106	-15.2046	0.288788	-1.29237	-0.0256501	-14.5924	0.0190762	1725.02	-1.9204	24.1417	0.0398617	0.502997	-0.0018511
4	7	41.01	0.0040615	-14.5347	0.261225	-1.25558	-0.0265155	-14.0187	0.0194145	1715.46	-2.009	23.828	0.0401035	0.502811	-0.0021666
4	7	42.01	0.0044361	-13.4409	0.230501	-1.17784	-0.0269305	-13.0652	0.0190681	1655.54	-2.05463	22.8224	0.039687	0.494182	-0.002487
4	7	43.01	0.0046866	-11.6765	0.197361	-1.0517	-0.0267351	-11.4788	0.0179806	1454.14	-2.06699	19.4627	0.038797	0.467067	-0.0028135
4	8	44.01	0.0048511	1.77905	0.163465	-0.0940584	-0.0257796	1.4104	0.0108748	1724.65	-2.05109	17.0528	0.0380699	0.38394	-0.0031317
4	8	45.01	0.0047715	1.97523	0.206669	0.31338	-0.02522	1.29972	0.0119484	1744.98	-1.86268	15.8277	0.0379342	0.358202	-0.0022407
4	8	46.01	0.0045236	2.01335	0.251066	0.665838	-0.0242934	1.05813	0.0122993	1587.47	-1.52358	14.0695	0.0379472	0.296427	-0.0013555
4	8	47.01	0.0038648	1.88003	0.296494	0.848072	-0.0223683	0.738371	0.0123508	1219.46	-0.986401	11.8399	0.0375417	0.143085	-0.0004728
4	9	48.01	0.0025949	1.64719	0.340619	0.913252	-0.0182044	0.444312	0.0123493	777.324	-0.448105	9.43768	0.0209341	0.007754	0.0003686
4	9	49.01	0.0026398	2.22702	0.135482	0.895193	-0.0176697	0.816714	0.0119494	810.006	-0.564938	9.84218	0.0213223	0.0042944	4.46e-05
4	9	50.01	0.0027153	2.73022	-0.0995393	0.854759	-0.0169792	1.15696	0.0115066	825.131	-0.672232	9.83175	0.0213896	0.0002514	-0.0002648
4	9	51.01	0.0028132	3.14214	-0.336357	0.772025	-0.0161194	1.45109	0.0110442	821.862	-0.764835	9.34251	0.020773	-0.0036699	-0.0005902
4	10	52.01	0.0029238	9.18678	0.688102	0.642511	-0.0151087	1.69038	0.0106133	804.322	-0.840431	-9.17924	0.0188406	-0.532169	-0.0008968
4	10	53.01	0.0032324	8.15483	1.21742	0.634861	-0.0154779	1.45958	0.0127946	942.828	-0.841403	-5.79139	0.0187993	-0.527369	0.0004935
4	10	54.01	0.0034561	6.96	1.80235	0.591707	-0.0149196	1.17103	0.0146428	1060.52	-0.829789	-1.48193	0.0187304	-0.506625	0.0023828
4	10	55.01	0.0035759	5.60809	2.29414	0.508725	-0.0126024	0.850912	0.0158897	1140.45	-0.80631	2.65267	0.0183899	-0.456645	0.0044347
4	10	56.01	0.0035994	4.24096	2.62304	0.396648	-0.0077852	0.527	0.0165037	1180.3	-0.7732	5.79354	0.0171319	-0.359832	0.0061592
4	11	57.01	0.0023518	3.02995	2.83043	0.28501	0.014883	0.223288	0.0165519	1181.99	-0.0374551	7.99084	-0.0018386	-0.24198	0.0072912
4	11	58.01	0.0021624	2.9304	2.96725	0.17604	0.0137001	-0.0836276	0.01612	1127.7	0.0307235	8.15204	-0.0022484	-0.255132	0.0072528
4	11	59.01	0.0019634	2.81076	3.01674	0.0100664	0.0120412	-0.408392	0.0154205	1041.51	0.0984906	8.3126	-0.0026445	-0.267614	0.0070824
4	11	60.01	0.0017645	2.67291	2.90645	-0.146196	0.0099018	-0.734927	0.0143015	915.77	0.161956	8.46684	-0.0030277	-0.278812	0.0067539
4	12	61.01	0.0015668	2.52238	2.49134	-0.240302	0.0074893	-1.04519	0.0127461	773.494	0.216652	8.6327	-0.0033703	-0.288319	0.0062989
4	12	62.01	0.0010554	2.51499	3.72445	-0.2649	0.006865	-1.1349	0.0127373	744.506	0.0586824	10.1049	-0.0006822	-0.24054	0.0095557
4	12	63.01	0.0002849	2.40888	4.31833	-0.287165	0.0058802	-1.18708	0.0118933	653.315	-0.124125	10.027	0.0024468	-0.169975	0.0117951
4	12	64.01	-0.0004403	2.23031	4.41405	-0.305823	0.0047982	-1.19123	0.0100774	480.097	-0.286723	9.05224	0.0047116	-0.107645	0.0128011
4	13	65.01	-0.0009112	2.02059	4.38401	-0.319148	0.0038397	1.48512	0.0078609	296.239	-0.395173	7.56053	0.0060378	0.165163	0.0129079
4	13	66.01	-0.0011216	2.44644	4.76966	-0.230012	0.0047735	2.00082	0.006621	267.763	-0.330245	8.26457	0.0056797	0.17316	0.0119582
4	13	67.01	-0.0013385	2.87106	5.01032	-0.123763	0.0057514	2.52791	0.0049297	235.738	-0.245301	8.93061	0.0051936	0.178859	0.0108623
4	13	68.01	-0.0015501	3.28139	5.10201	-0.0028519	0.0066975	3.04427	0.0027065	200.324	-0.140118	9.50774	0.0045852	0.181438	0.0096517
4	13	69.01	-0.001746	3.66415	5.08738	0.125097	0.0075397	3.52749	3.59e-05	161.991	-0.0180523	9.93351	0.0038692	0.18087	0.0083551
4	13	70.01	-0.0019151	4.00648	4.94857	0.249652	0.0082028	3.95751	-0.0026504	121.359	0.112626	10.1361	0.0030797	0.177527	0.0070208
4	13	71.01	-0.0020542	4.29773	4.53055	0.362145	0.0086644	4.32014	-0.0049521	79.3481	0.240493	10.0391	0.0022602	0.171799	0.0056913
4	13	72.01	-0.0021584	4.53056	3.63121	0.458941	0.0089281	4.60742	-0.0067266	36.9911	0.353704	9.58565	0.0014546	0.164005	0.0043987
4	14	73.01	-0.0022326	4.7108	2.73351	0.540357	0.0090246	4.82924	-0.0080492	-792.992	0.443835	6.76104	0.0007134	0.15461	0.0031873
4	14	74.01	-0.0025835	5.74022	2.67387	0.637644	0.0097538	5.98921	-0.0089123	-808.565	0.411538	6.61814	0.0007501	0.147729	0.002935
4	14	75.01	-0.0028997	6.72674	2.55209	0.721272	0.010317	7.0582	-0.0096796	-816.467	0.376367	6.34403	0.0007649	0.138038	0.0026682
4	14	76.01	-0.0031272	7.42877	2.36049	0.776467	0.0106429	7.74414	-0.0102644	-814.169	0.339287	5.94486	0.0007512	0.124667	0.0023831
4	14	77.01	-0.0032222	7.69156	2.10282	0.797751	0.010672	7.99692	-0.0105927	-798.856	0.301365	5.44626	0.0007122	0.107222	0.0020872
4	14	78.01	-0.003159	7.52215	1.79812	0.787958	0.0103589	7.91515	-0.0106347	-767.466	0.263521	4.88804	0.0006436	0.0865401	0.0017849
4	14	79.01	-0.0029339	7.02215	1.47594	0.754031	0.0096986	7.59224	-0.0103867	-718.504	0.226632	4.31107	0.0005628	0.0647797	0.0014799
5	1	0.01	0.0021233	-3.56225	-0.343559	-0.279964	-0.0136503	-1.26306	-0.0001652	-1024.95	-5.78972	1.75666	0.0036913	-0.318014	-0.0010458
5	1	1.01	0.0021264	-3.56797	-0.344168	-0.280358	-0.0136811	-1.2651	-0.0001653	-1028.27	-5.78672	1.75938	0.0036959	-0.318153	-0.0010473
5	1	2.01	0.0021264	-3.56791	-0.344163	-0.280354	-0.0136807	-1.26508	-0.0001653	-1028.24	-5.78675	1.75935	0.0036959	-0.318151	-0.0010473
5	2	3.01	0.0021234	-3.56497	-0.342987	-0.279123	-0.0136522	-1.26476	-0.0001586	-298.474	-5.78915	1.75173	0.0036946	-0.317968	-0.0010487
5	2	4.01	0.0021389	-3.83139	-0.283149	-0.15839	-0.0138612	-1.43337	0.0005353	-544.241	-5.73219	1.25104	0.0040495	-0.313713	-0.0013536
5	2	5.01	0.0021526	-4.05867	-0.216754	0.0618635	-0.0139846	-1.58116	0.0012699	-754.498	-5.77553	0.733149	0.0044508	-0.309903	-0.0016763
5	2	6.01	0.0021603	-4.23544	-0.144355	0.27906	-0.0139879	-1.69266	0.0019928	-879.538	-5.8568	0.205414	0.0049012	-0.306829	-0.0020126
5	2	7.01	0.0021624	-4.35963	-0.066909	0.388628	-0.0138501	-1.75774	0.0026758	-953.102	-5.89586	-0.321883	0.0054024	-0.304653	-0.0023583
5	3	8.01	0.0021545	-4.43878	-1.97073	0.43621	-0.013586	-1.77733	0.0032804	-999.493	-5.92451	-0.827727	0.0059305	-0.30331	-0.0027197
5	3	9.01	0.0019978	-4.59125	-2.30329	0.529801	-0.0129609	-1.97229	0.0018846	-940.014	-5.92172	0.507383	0.0047993	-0.292359	-0.0035689
5	3	10.01	0.0017436	-4.57055	-2.59099	0.598131	-0.0121903	-2.1247	0.0001027	-828.205	-5.93698	1.89045	0.0037405	-0.271589	-0.0045421
5	3	11.01	0.0013607	-4.34382	-2.82066	0.624506	-0.011257	-2.21324	-0.0018958	-627.221	-5.98336	3.17889	0.0027563	-0.218668	-0.0056812
5	3	12.01	0.0008581	-3.91161	-3.00295	0.605808	-0.0101456	-2.22607	-0.003815	-341.44	-6.05251	4.27455	0.0018482	-0.0676415	-0.0070191
5	4	13.01	0.0017418	-1.84819	-3.57604	0.622558	-0.037678	-1.22379	-0.0039231	174.25	-4.5189	4.54238	0.0088234	0.0336742	-0.0105864
5	4	14.01	0.0010892	-2.07252	-3.39078	0.631527	-0.0366419	-1.6343	-0.0032314	750.152	-4.36079	8.62705	0.0092447	0.0520546	-0.0091666
5	4	15.01	0.0003998	-2.29393	-3.03368	0.639947	-0.0352519	-2.02674	-0.0025823	1109.5	-4.01649	10.6929	0.00967	0.0688314	-0.0073902
5	5	16.01	-0.00018	-2.4973	-2.45655	0.649385	-0.0336375	-2.38212	-0.0019925	1270.08	-3.60725	11.6084	0.0100993	0.0835531	-0.005397
5	5	17.01	0.0003289	-1.20065	-3.06333	0.824765	-0.0361208	-1.25209	-0.0019646	1154.37	-3.76359	10.8814	0.0109656	0.116659	-0.0036448
5	5	18.01	0.0008376	0.267591	-3.22135	0.943034	-0.0372203	0.0633796	-0.0018391	1002.49	-3.75816	9.9174	0.0113873	0.137503	-0.0014872
5	5	19.01	0.001269	1.70555	-3.20171	0.938809	-0.0356552	1.33525	-0.0016289	830.892	-3.58807	8.59372	0.0114912	0.135997	0.0006296
5	6	20.01	0.0016112	2.89723	-3.05693	0.808869	-0.0274542	2.35482	-0.0013805	1895.05	-0.418019	7.01169	0.0114179	0.545438	0.0023395
5	6	21.01	0.0020224	2.34936	-2.81212	0.967592	-0.0409127	1.96894	-0.0015155	1714.91	-0.408062	4.93457	0.0129423	0.53015	0.0046373
5	6	22.01	0.0023182	1.32804	-2.43894	0.947507	-0.0416444	1.20898	-0.0015844	1340.68	-0.38276	2.37259	0.013972	0.488859	0.0064505
5	6	23.01	0.0024544	0.205612	-1.88661	0.700576	-0.0416076	0.33157	-0.0015873	623.846	-0.344642	-0.297874	0.014396	0.379315	0.0078591
5	7	24.01	0.0024096	-0.588596	-1.25227	0.415956	-0.0415665	-0.312075	-0.001542	26.3268	-0.302548	-2.59231	0.014042	0.0099432	0.0089638
5	7	25.01	0.0026257	-0.174033	-1.39277	0.454421	-0.0413399	0.25416	-0.0022678	257.148	-0.603437	-1.81113	0.0141878	0.0174482	0.010331
5	7	26.01	0.0027234	0.377414	-1.5113	0.48022	-0.0408401	0.947889	-0.0030616	549.07	-0.934269	-0.886949	0.01428	0.0242026	0.0114341
5	7	27.01	0.0026898	1.02757	-1.59084	0.486969	-0.040024	1.7141	-0.0038883	791.148	-1.17574	0.136758	0.0142804	0.0302877	0.0121107
5	7	28.01	0.002539	1.68099	-1.6214	0.472389	-0.0388115	2.45087	-0.0047021	934.038	-1.30928	1.19327	0.0141256	0.0357485	0.0123173
5	7	29.01	0.0022992	2.22035	-1.60267	0.439476	-0.0369273	3.04756	-0.0054559	1006.91	-1.3615	2.20537	0.0136274	0.0406086	0.0120733
5	7	30.01	0.0020073	2.57157	-1.54249	0.394894	-0.033575	3.44417	-0.0061163	1036.14	-1.34756	3.1133	0.0120736	0.0448691	0.01142
5	8	31.01	0.0016989	2.72485	0.0878611	0.346028	-0.0284772	3.64378	-0.0066485	238.495	-1.28223	3.88382	0.008579	0.0487188	0.0104869
5	8	32.01	0.0013274	1.99127	0.220861	0.27941	-0.0287481	3.39234	-0.0069741	330.624	-1.25482	4.37015	0.0089077	0.0692783	0.0107644
5	8	33.01	0.0007935	0.958128	0.347453	0.17242	-0.0287449	2.94544	-0.0069486	417.79	-1.22957	4.80986	0.00902	0.0905269	0.0110504
5	8	34.01	0.0001037	-0.264193	0.466223	0.0326126	-0.0282322	2.30765	-0.0066031	472.109	-1.20732	5.16616	0.0089327	0.109846	0.0113555
5	8	35.01	-0.0006174	-1.45822	0.576225	-0.113805	-0.0268706	1.54569	-0.0060339	482.512	-1.18889	5.41163	0.0086781	0.12514	0.0116793
5	8	36.01	-0.0012212	-2.44059	0.676868	-0.236759	-0.0235549	0.773016	-0.005362	455.538	-1.17488	5.53676	0.0082991	0.136173	0.0120241
5	9	37.01	-0.0016419	-3.15369	0.767185	-0.952323	0.0104774	0.095065	-0.0046783	407.573	-1.16671	5.55371	-0.0001198	0.144277	0.0124056
5	9	38.01	-0.0017893	-3.57773	0.832569	-0.953752	0.0092739	-0.0725759	-0.0043505	437.877	-1.2482	5.79587	-0.0007632	0.169194	0.0142899
5	9	39.01	-0.0019055	-3.99614	0.898207	-0.957824	0.0079888	-0.24491	-0.0039713	463.983	-1.31648	6.04938	-0.0014022	0.188542	0.0159403
5	9	40.01	-0.0019813	-4.40009	0.963932	-0.964885	0.0066709	-0.418757	-0.0035466	486.209	-1.36866	6.31331	-0.0019087	0.201284	0.0172908
5	9	41.01	-0.0020194	-4.78119	1.02925	-0.974867	0.0053774	-0.591229	-0.0030956	505.19	-1.40605	6.58507	-0.0022445	0.21004	0.0183406
5	10	42.01	-0.0020152	-5.12346	1.08823	-0.987232	0.0041492	-0.752871	-0.0026331	520.294	-1.43102	6.86633	-0.0024464	0.216259	0.0190961
5	10	43.01	-0.0014752	-4.42703	0.519026	-1.00769	0.0042799	-0.165238	-0.0026318	351.652	-1.29094	7.61183	-0.0036756	0.205243	0.0168418
5	10	44.01	-0.0008475	-3.55506	-0.170368	-1.04149	0.0045025	0.466166	-0.0027397	106.024	-1.09273	8.07046	-0.0047656	0.188932	0.0118308
5	11	45.01	-0.00018	-2.56718	-0.742231	-1.09029	0.0048412	1.06494	-0.0029691	-134.307	-0.850777	7.9929	-0.0052927	0.138855	0.0030915
5	11	46.01	-0.0008319	-3.72922	-0.788798	-1.27104	0.0052437	-0.13849	-0.0020821	-277.939	-0.699371	7.76034	-0.0055814	0.155425	0.0032097
5	11	47.01	-0.0014632	-4.75121	-0.83979	-1.39792	0.0057023	-1.44887	-0.0010122	-419.897	-0.529379	7.50669	-0.0058577	0.154487	0.0033649
5	11	48.01	-0.0020084	-5.53107	-0.894061	-1.47332	0.0062165	-2.59878	0.000131	-541.039	-0.350163	7.23963	-0.0061178	0.136525	0.0035642
5	12	49.01	-0.0024401	-6.07892	-0.949195	-1.5154	0.0067896	-3.46266	0.0012387	-633.325	-0.172501	6.97673	-0.0063535	0.108633	0.0038161
5	12	50.01	-0.0026808	-5.73281	-0.879409	-1.5347	0.0062745	-3.36567	0.0023114	-723.517	0.151997	6.55135	-0.0065948	0.103836	0.003959
5	12	51.01	-0.0028336	-5.22832	-0.75967	-1.54005	0.0054482	-3.20029	0.0035097	-816.304	0.628028	6.01017	-0.0067505	0.0974732	0.0040508
5	12	52.01	-0.0028883	-4.55304	-0.59261	-1.52724	0.0042183	-2.96184	0.0047404	-906.879	1.14572	5.35667	-0.0067951	0.0891126	0.0040847
5	12	53.01	-0.0028488	-3.73097	-0.390821	-1.4932	0.0026258	-2.65398	0.005868	-987.252	1.50019	4.60274	-0.0067182	0.0785425	0.0040563
5	12	54.01	-0.0027252	-2.82499	-0.173224	-1.43526	0.0009513	-2.29055	0.0067929	-1046.93	1.72218	3.77293	-0.0065071	0.065942	0.003974
5	12	55.01	-0.0025346	-1.91542	0.0377713	-1.35079	-0.0004626	-1.89263	0.0074729	-1076.28	1.86951	2.90478	-0.0061793	0.0520493	0.0038463
5	13	56.01	-0.0031586	-0.406962	-1.64906	-0.985992	-0.0010259	-1.83819	-0.0035879	-998.73	1.74949	2.44516	-0.0038383	0.0789297	0.0012065
5	13	57.01	-0.003706	0.715262	-1.57946	-0.921084	-0.0018949	-0.823119	-0.0038382	-1098.82	2.16908	3.3074	-0.0024156	0.160419	0.0015448
5	13	58.01	-0.0040235	2.21411	-1.46182	-0.8252	-0.0028517	0.679436	-0.0036623	-1078.21	2.17702	4.20732	-0.0001506	0.237873	0.0018343
5	13	59.01	-0.0039785	3.91828	-1.28575	-0.682597	-0.0037518	2.54481	-0.0027967	-989.623	1.94823	5.02807	0.0028943	0.273087	0.0019719
5	13	60.01	-0.0035688	5.38381	-1.0518	-0.48281	-0.0044484	4.23376	-0.0013948	-862.016	1.45597	5.63521	0.0055101	0.289003	0.0019375
5	13	61.01	-0.0028891	6.27533	-0.782918	-0.245737	-0.004844	5.33528	-4.45e-05	-718.486	0.835865	5.93523	0.0071654	0.290434	0.0017834
5	14	62.01	-0.0035554	3.99938	-0.447898	0.193499	-0.0069647	2.91142	-0.0023581	-799.158	0.595745	4.76841	0.0046802	0.24739	0.0047547
5	14	63.01	-0.003392	4.55318	-0.739911	0.0797245	-0.0068394	3.80257	-0.0038576	-738.673	0.669263	5.73232	0.0049482	0.24903	0.0043378
5	14	64.01	-0.0032011	5.08303	-1.07051	-0.049759	-0.0065588	4.51276	-0.00581	-623.249	0.747707	6.69552	0.0051091	0.239428	0.0039759
5	14	65.01	-0.0029731	5.57986	-1.35794	-0.18007	-0.0060894	4.99611	-0.0085252	-428.002	0.82872	7.67057	0.0050869	0.21986	0.0036508
5	15	66.01	-0.0027045	6.04672	-1.55167	-0.293572	-0.0054507	5.30116	-0.0137177	-216.341	0.908679	8.65201	0.0047998	0.179277	0.0033152
5	15	67.01	-0.0027017	5.52787	-2.34536	-0.304962	-0.0046426	5.08615	-0.0186899	-212.504	1.06101	7.86056	0.004295	0.163321	-0.0019346
5	15	68.01	-0.0024595	4.69969	-2.88246	-0.301327	-0.0038585	4.5828	-0.021126	-199.736	1.14582	6.91364	0.0037149	0.134878	-0.0090474
5	15	69.01	-0.00205	3.57338	-3.22677	-0.28316	-0.0030971	3.71988	-0.0221101	-178.495	1.14301	5.85429	0.0030907	0.0873581	-0.0121261
5	16	70.01	-0.0015896	2.39312	-3.44617	0.464259	-0.0023638	2.70459	-0.0226404	-151.817	-0.887453	4.78267	0.0024687	0.0369061	-0.0133813
5	16	71.01	-0.0016085	2.32724	-3.41858	0.423349	-0.0030032	2.66795	-0.0222315	-156.87	-0.901078	4.56369	0.0025151	0.0465689	-0.0133581
5	16	72.01	-0.0016157	2.22896	-3.37075	0.379699	-0.0036639	2.59276	-0.0215885	-161.032	-0.907078	4.0699	0.0025525	0.0557281	-0.0130487
5	16	73.01	-0.0016047	2.09608	-3.26999	0.334018	-0.0043242	2.47031	-0.0205967	-164.161	-0.904252	3.24804	0.0025779	0.0627939	-0.0122453
5	16	74.01	-0.0015687	1.92829	-3.02706	0.287059	-0.0049761	2.29556	-0.0190239	-166.129	-0.892206	2.15804	0.0025963	0.0670825	-0.0104553
5	16	75.01	-0.0015055	1.73046	-2.41576	0.239595	-0.0055929	2.07046	-0.0163734	-166.837	-0.871381	1.0278	0.0026028	0.0688225	-0.0072096
5	17	76.01	-8.73e-05	1.16607	-2.51245	0.49967	-0.0073344	2.35195	-0.010002	190.007	-1.66169	3.66299	0.0048448	0.0710539	-0.0113343
5	17	77.01	-3.32e-05	1.36963	-2.97687	0.602625	-0.0049896	2.87552	-0.0106965	260.705	-2.485	7.05534	0.00485	0.0933494	-0.0132308
5	17	78.01	2.07e-05	1.55717	-3.07711	0.707361	-0.0021636	3.35754	-0.0108413	329.517	-2.59381	11.3072	0.0046295	0.113819	-0.0147051
5	17	79.01	8.72e-05	1.68775	-2.92662	0.809293	0.0007221	3.65856	-0.0103783	370.383	-2.62413	13.8376	0.0041075	0.129031	-0.015607
5	17	80.01	0.0001395	1.72337	-2.58555	0.90079	0.0033624	3.68798	-0.0093575	372.872	-2.62747	14.6987	0.0032591	0.138266	-0.0159332
5	17	81.01	0.0001717	1.65702	-2.13619	0.974165	0.0055065	3.48028	-0.0079642	347.574	-2.61406	14.1673	0.0022555	0.142698	-0.0157412
5	18	82.01	-0.000854	-0.288194	1.19987	1.02568	-0.0050755	-0.157194	0.0110912	310.315	-2.58918	11.8743	0.0013803	0.144053	-0.0151473
5	18	83.01	-0.0014	-2.8818	1.11031	1.04216	-0.008339	-2.04758	0.0148941	325.411	-2.58574	11.5147	0.0015865	0.163255	-0.0146473
5	18	84.01	-0.0020897	-7.34464	0.999851	1.0458	-0.0123781	-5.65482	0.0179845	333.858	-2.58438	11.1482	0.001767	0.174961	-0.0139743
5	18	85.01	-0.0027979	-11.5792	0.864413	1.02459	-0.0167123	-9.7032	0.0200829	334.138	-2.57207	10.7678	0.001893	0.179892	-0.0131579
5	18	86.01	-0.0033573	-13.2517	0.70593	0.956546	-0.0205987	-11.1901	0.0214934	325.877	-2.53582	10.3726	0.0019354	0.180205	-0.0122401
5	18	87.01	-0.0037122	-13.7514	0.535215	0.797769	-0.023668	-11.4769	0.0225095	310.041	-2.45989	9.96655	0.0018952	0.177323	-0.0112785
5	18	88.01	-0.0038911	-13.8213	0.369534	0.527809	-0.0258624	-11.3446	0.0232911	288.676	-2.33283	9.55449	0.0017879	0.172157	-0.0103058
5	19	89.01	-0.0013084	2.35618	0.226258	0.301005	-0.0272297	2.02593	0.0240681	264.253	-2.16289	9.13886	0.0016447	0.165597	-0.0093573
5	19	90.01	-0.0004516	4.27541	0.338895	0.232965	-0.0267326	3.5811	0.024675	243.46	-2.11211	8.22909	0.0022488	0.172139	-0.0089911
5	19	91.01	0.0005608	6.21803	0.428018	0.167952	-0.0259579	5.22294	0.0248927	222.042	-2.00912	7.0744	0.0028244	0.174978	-0.0083151
5	20	92.01	0.0015011	7.87273	0.483575	-0.483815	-0.0096037	6.70514	0.0250119	201.309	-0.516437	5.81139	0.0033557	0.174296	-0.0072376
5	20	93.01	0.0010704	7.01234	1.37164	-0.862616	-0.0221744	5.87992	0.0329943	293.191	-0.455431	5.74349	0.003846	0.160837	-0.0049472
5	20	94.01	0.0003964	4.21317	2.06589	-1.0246	-0.0244817	3.3396	0.0360352	371.801	-0.259163	5.3967	0.0041457	0.143542	-0.0012692
5	21	95.01	0.0010061	0.149831	2.28397	-1.0334	-0.0258344	-1.0039	0.0378538	416.782	-0.0420247	4.78647	0.0041901	0.124254	0.0033326
5	21	96.01	0.004092	2.86207	2.23506	-0.987882	-0.0255033	1.27007	0.0391895	534.588	-0.109645	3.91609	0.0047859	0.124454	0.0025786
5	21	97.01	0.0099	6.58656	2.18139	-0.923424	-0.0248364	4.59037	0.0415531	653.606	-0.174334	2.88408	0.0050809	0.123427	0.0016005
5	21	98.01	0.0114198	10.0679	2.11198	-0.818752	-0.0236542	8.02971	0.0425753	756.295	-0.234783	1.75494	0.0050408	0.120445	0.0005031
5	21	99.01	0.011778	12.2446	2.01657	-0.627648	-0.0215269	10.2501	0.0425943	825.607	-0.290259	0.614853	0.0047629	0.114671	-0.0005078
5	21	100.01	0.0117748	13.5509	1.88777	-0.317269	-0.0169542	11.535	0.041048	849.438	-0.340516	-0.453075	0.0043641	0.105532	-0.0014002
5	21	101.01	0.0116027	14.4071	1.72439	-0.0433356	-0.0073965	12.3333	0.0367033	819.686	-0.385833	-1.39716	0.0039264	0.0933875	-0.0020486
5	22	102.01	0.011394	14.9974	1.53876	0.120549	-0.0018574	12.8543	0.0327234	741.398	-0.424296	-2.17728	0.0034901	0.0800704	-0.0024427
5	22	103.01	0.0111013	13.6686	1.71795	-0.202984	0.0019725	11.3399	0.0357645	731.537	-0.188996	-1.49042	0.0028618	0.09399	-0.0007035
5	23	104.01	-0.0017157	5.39092	-1.52182	-0.460707	0.0054771	3.60469	0.0013694	701.912	0.0644348	-0.790799	0.0021416	0.0926723	-0.0207456
5	23	105.01	-0.0026282	4.72714	-1.74366	-0.474241	0.0053528	2.8752	-0.0006024	724.885	0.0255097	-0.292345	0.0023186	0.10569	-0.0219335
5	23	106.01	-0.0034688	3.87684	-1.94838	-0.486509	0.0052073	1.98553	-0.0030407	746.295	-0.0146354	0.212045	0.0024881	0.117899	-0.023008
5	23	107.01	-0.0039967	2.84169	-2.12185	-0.497136	0.0050419	0.975569	-0.0055829	765.854	-0.0560429	0.710376	0.0026466	0.128587	-0.0239028
5	23	108.01	-0.0042972	1.68972	-2.25902	-0.505866	0.0048583	-0.0593695	-0.0077399	783.412	-0.0981356	1.18781	0.0027914	0.137386	-0.0245966
5	23	109.01	-0.0044756	0.551442	-2.36272	-0.512594	0.004659	-1.01417	-0.0093161	798.896	-0.140555	1.63457	0.0029206	0.144288	-0.0250891
5	24	110.01	-0.0039079	-0.971626	-2.44086	-0.517392	0.0429175	-2.05927	-0.0304433	812.635	-0.181069	2.0416	0.0030313	0.149547	-0.0254315
5	24	111.01	-0.0055541	-0.919469	-2.67743	-0.528563	0.0412224	-2.0622	-0.0409098	853.406	-0.0405926	2.30825	0.002939	0.159003	-0.0298291
5	24	112.01	-0.0069072	-0.797877	-2.87963	-0.522672	0.0387025	-1.94105	-0.0423184	847.774	0.116164	2.567	0.0027904	0.166533	-0.033342
5	24	113.01	-0.00773	-0.619041	-3.05585	-0.494262	0.035517	-1.69416	-0.0427795	800.419	0.280632	2.80929	0.0025774	0.171463	-0.0357429
5	24	114.01	-0.0081381	-0.416427	-3.21638	-0.441149	0.0321946	-1.36476	-0.0428675	723.477	0.440959	3.02623	0.002303	0.173384	-0.0370895
5	24	115.01	-0.0083012	-0.226187	-3.36529	-0.367828	0.0290044	-1.01501	-0.0425397	629.29	0.586355	3.21156	0.0019779	0.172029	-0.0373828
5	24	116.01	-0.0083241	-0.0700277	-3.50087	-0.286114	0.0246842	-0.695278	-0.0415064	529.15	0.709609	3.36124	0.0016213	0.167244	-0.0363187

## Sheet: QTL_Explained variance
Chromosome	Marker	CentiMorgan	RHF	Area (CC)	Denstity (CC)	Perimiter (CC)	Roundness (CC)	Heterogeneity (CC)	Density (CC)	Area (NUC)	Denstity (NUC)	Perimiter (NUC)	Roundness (NUC)	Heterogeneity (NUC)	Density (NUC)
1	1	0.01	8.4e-06	0.0120622	0.0088703	0.0090502	0.0018626	0.038269	0.0028583	0.0145854	0.0036876	0.0027247	0.0012232	6.62e-05	0.0038671		QTL explained variance (%) profiles of measured trait values
1	1	1.01	4.86e-05	0.009931	0.0066863	0.0089889	0.0093737	0.048321	0.0016723	0.013187	0.0043316	0.0049767	0.0014636	0.0001543	0.0045351
1	1	2.01	0.000126	0.0066536	0.0041126	0.0080513	0.0300324	0.0587548	0.0006089	0.010564	0.004792	0.0080465	0.0016739	0.0002906	0.0050076		Legend
1	1	3.01	0.0002388	0.0026479	0.0016845	0.0061449	0.0511346	0.0685073	3.25e-05	0.0067884	0.0049468	0.0116853	0.001812	0.000472	0.0051591		Chromosome	Chromosome number
1	1	4.01	0.0003813	7.2e-05	0.0002008	0.0036694	0.0635721	0.0762685	0.0002033	0.0027516	0.0047511	0.015438	0.0018411	0.0006851	0.0049458		Marker	Marker number, cumulative from the start of the chromosmome (Alonso-Blanco et al. 1998)
1	1	5.01	0.0005423	0.0012938	0.0001631	0.0015432	0.0711001	0.0811331	0.0010955	0.0002863	0.0042557	0.0188353	0.0017487	0.0009055	0.0044231		CentiMorgan	Genetic distance (cM) from the start of the chromosome
1	1	6.01	0.0007076	0.0048009	0.001303	0.0003728	0.0751389	0.0830641	0.0024055	0.0002323	0.0035779	0.0215594	0.001555	0.0011042	0.0037135		RHF	Relative Heterochromatin Fraction, according to Tessadori et al. 2009
1	1	7.01	0.0008626	0.0081765	0.0029204	1.12e-05	0.073109	0.0827555	0.0037547	0.0015596	0.002848	0.0234664	0.0013032	0.0012533	0.0029525		Column E-P	Explained variance (%) profiles per measured trait of chromocenters (CC) and nuclei (NUC); For trait descriptions see Table 1
1	2	8.01	5.96e-05	0.0108349	0.0036682	2e-07	0.0568153	0.0967749	0.0056554	0.0020246	0.0059187	0.0171505	0.0008917	0.0004904	0.0060741
1	2	9.01	4.2e-06	0.0070811	0.0020747	0.001364	0.056353	0.140685	0.0043329	0.0028926	0.00383	0.0202181	0.0018015	0.0010136	0.0039582
1	2	10.01	0.0001574	0.003441	0.00054	0.0065848	0.0508385	0.140988	0.0021354	0.0031186	0.0016926	0.0217201	0.0028974	0.0016674	0.0017754
1	2	11.01	0.0005171	0.0009457	1.1e-06	0.0113093	0.0385285	0.128437	0.0004639	0.0022381	0.0003044	0.020065	0.003909	0.0023085	0.0003355
1	3	12.01	0.0009997	3.42e-05	0.0004158	0.0124937	0.0207529	0.107841	4e-07	0.0010991	2.05e-05	0.0149666	0.0046111	0.0027836	1.46e-05
1	3	13.01	0.0006541	5.32e-05	0.0003621	0.0177471	0.0225334	0.119526	3.62e-05	0.0002826	5.67e-05	0.0243229	0.00398	0.0025883	4.5e-05
1	3	14.01	0.0003457	7.75e-05	0.0002991	0.0233117	0.0232298	0.129653	0.0001362	5.4e-06	0.0001102	0.0313626	0.0032968	0.0023231	9.16e-05
1	3	15.01	0.000124	0.0001074	0.000232	0.0282072	0.0228045	0.135642	0.0002936	0.0004776	0.0001794	0.035678	0.002596	0.0020036	0.0001529
1	4	16.01	1.43e-05	0.000144	0.0001687	0.0318782	0.021449	0.138888	0.0004802	0.0014692	0.0001255	0.0384616	0.0019263	0.0016565	0.0001495
1	4	17.01	9.74e-05	0.0002911	0.0002673	0.0341405	0.021322	0.151191	0.0003943	0.001039	0.0012708	0.0436262	0.0015602	0.001544	0.0013664
1	4	18.01	0.0007267	0.0005	0.0003922	0.0322341	0.0204244	0.153448	0.0002555	0.0005633	0.0043668	0.0451355	0.0009811	0.0012992	0.0045925
1	4	19.01	0.002177	0.0007474	0.0005297	0.0258268	0.0186898	0.147802	0.0001069	0.0001772	0.0099091	0.0426412	0.0003273	0.0009399	0.0103262
1	4	20.01	0.0045198	0.0009906	0.0006548	0.0165507	0.0160962	0.130588	1.27e-05	4.8e-06	0.0169664	0.0362795	1e-07	0.0005445	0.0175812
1	4	21.01	0.0073142	0.0011843	0.0007395	0.0082379	0.0127502	0.105923	1.03e-05	6.6e-05	0.0232309	0.0265436	0.0003201	0.0002185	0.0239635
1	4	22.01	0.0096459	0.0013006	0.0007647	0.0031775	0.0090132	0.081392	7.92e-05	0.0002877	0.0265796	0.0163115	0.001001	4e-05	0.027297
1	5	23.01	0.0107688	0.0013143	0.0007309	0.00089	0.0022416	0.0455162	0.0001633	0.0005583	0.0261702	0.0088813	0.0015988	1.1e-06	0.0267236
1	6	24.01	0.0068744	1.15e-05	0.0010075	0.0026083	0.0033172	0.0368803	0.0001524	0.0004969	0.0051199	0.0058536	0.0019177	0.0006538	0.0052814
1	6	25.01	0.0054818	6.23e-05	0.0009276	0.0019938	0.0033597	0.0325856	0.0001667	0.0009563	0.0040155	0.0059619	0.0022798	0.0010496	0.0041339
1	6	26.01	0.0036113	0.0001594	0.0008084	0.001342	0.0033974	0.0271891	0.0001793	0.0015883	0.0026485	0.0059183	0.0026545	0.001566	0.0027169
1	6	27.01	0.0016032	0.0003046	0.0006636	0.0007379	0.0034352	0.0209614	0.0001895	0.0023518	0.0012744	0.0057072	0.0029552	0.0021627	0.0012964
1	6	28.01	0.0002537	0.0004941	0.0005101	0.0002781	0.0034758	0.0145761	0.000197	0.0031502	0.0002933	0.005327	0.0029958	0.0027376	0.0002897
1	6	29.01	4.79e-05	0.0007207	0.0003644	3.42e-05	0.0035201	0.0089145	0.0002014	0.0038942	2.8e-06	0.0047975	0.0025147	0.0031826	4.8e-06
1	6	30.01	0.0006259	0.0009705	0.0002393	2.05e-05	0.0035668	0.0046335	0.0002024	0.0045178	0.0003246	0.0041623	0.0015395	0.0034271	0.0003544
1	7	31.01	0.0014221	0.0012232	0.0001349	0.0095715	0.003605	0.0022594	0.0001925	0.0049352	0.0009178	0.0002566	0.0749994	0.0034596	0.0009803
1	8	32.01	0.0020468	0.0010827	0.0006808	0.0093356	0.0030386	0.0042359	0.0002301	0.0002419	0.0002348	0.0005012	0.0683566	0.0199764	0.0002578
1	8	33.01	0.0012212	0.0007288	0.0007609	0.0097342	0.0046698	0.0051069	0.0004223	7.3e-05	0.0016827	0.0011506	0.0994052	0.0251297	0.0017449
1	8	34.01	0.0004548	0.0004039	0.0008136	0.0097553	0.0066794	0.0060328	0.0007084	7e-07	0.0052834	0.0022766	0.122943	0.0295127	0.0053834
1	8	35.01	1.88e-05	0.0001497	0.0008209	0.0094123	0.008941	0.0069611	0.0010836	5.13e-05	0.0114009	0.0038513	0.137252	0.0325354	0.0115181
1	8	36.01	0.000215	1.3e-05	0.0007722	0.008758	0.0112429	0.0078484	0.0015058	0.000241	0.0188179	0.0055405	0.145404	0.0343126	0.0189363
1	8	37.01	0.0011305	2.93e-05	0.0006711	0.0078747	0.0133129	0.0086344	0.001902	0.0005707	0.0257699	0.0069535	0.149533	0.0351142	0.0258911
1	8	38.01	0.0024964	0.0002106	0.0005367	0.0068545	0.0148791	0.0092866	0.0021984	0.0010196	0.0314442	0.0079002	0.150757	0.0352058	0.0315722
1	8	39.01	0.0039371	0.0005371	0.0003963	0.0057878	0.0157357	0.0097821	0.0023512	0.0015601	0.0358185	0.0083598	0.149	0.0347305	0.0359536
1	8	40.01	0.0052164	0.0009613	0.0002724	0.0047519	0.0158119	0.0101118	0.0023552	0.002145	0.0391093	0.0083833	0.142008	0.0338468	0.0392495
1	9	41.01	0.0062144	0.0014179	0.000177	0.0038109	0.0152055	0.0102723	0.002235	0.0027289	0.0415158	0.0080546	0.128567	0.0326552	0.0416584
1	10	42.01	0.0062439	0.0014163	0.0001769	0.0038102	0.0152515	0.0102923	0.0022385	0.00274	0.0415451	0.008044	0.128591	0.0327785	0.0416878
1	10	43.01	0.00987	0.0011596	0.0001523	0.003691	0.0205236	0.0121388	0.0025567	0.0041234	0.0444349	0.0067922	0.13098	0.0465	0.0445954
1	10	44.01	0.0148758	0.0007145	0.0001055	0.0034582	0.0266515	0.0133523	0.0027078	0.0061598	0.0469925	0.0051407	0.132795	0.0616925	0.0471755
1	10	45.01	0.020945	0.0002182	4.65e-05	0.0031213	0.0320545	0.013761	0.0025114	0.0088631	0.0489074	0.0031805	0.133463	0.0759097	0.049119
1	10	46.01	0.0270757	3e-06	4.1e-06	0.0027045	0.0347403	0.0134128	0.0018811	0.0118084	0.0497861	0.0012788	0.132061	0.0874355	0.0500265
1	10	47.01	0.0318518	0.0004495	1.23e-05	0.0022429	0.0336234	0.0124372	0.0010304	0.0138921	0.0492126	0.0001217	0.127246	0.0957337	0.0494823
1	10	48.01	0.0341091	0.0015564	7.76e-05	0.0017765	0.0283806	0.010989	0.000354	0.0136732	0.0469286	0.0001864	0.116906	0.100874	0.0472201
1	10	49.01	0.0330309	0.0027477	0.0001655	0.0013429	0.0201963	0.0092467	4.37e-05	0.0106328	0.0430598	0.0011677	0.0983377	0.103172	0.0433595
1	10	50.01	0.0281177	0.0034089	0.000232	0.0009679	0.0123066	0.0074302	7.2e-06	0.0067761	0.0381682	0.0024176	0.0731392	0.10328	0.0384627
1	11	51.01	0.0190999	0.0615638	0.0028173	0.0004105	0.0007625	0.0070521	0.0030227	0.0052468	0.0332977	0.0028029	0.0532309	0.10311	0.0335755
1	11	52.01	0.0181099	0.0655087	0.0026317	0.0008905	0.0016852	0.0084575	0.003061	0.0105064	0.0330867	0.0020181	0.0540363	0.102903	0.0334091
1	11	53.01	0.0167489	0.0687789	0.0023722	0.0015736	0.0030236	0.0095925	0.0030218	0.0173983	0.0324832	0.0012439	0.0534262	0.101191	0.0328511
1	11	54.01	0.0150854	0.0709454	0.0020481	0.0024101	0.0047495	0.010288	0.0028949	0.0228294	0.0314606	0.0005842	0.05136	0.0976142	0.031872
1	11	55.01	0.0132239	0.0716587	0.0016811	0.003313	0.0067751	0.0105299	0.0026781	0.0254359	0.0299713	0.0001487	0.0479169	0.0915018	0.0304184
1	11	56.01	0.0112948	0.0707969	0.001303	0.0041897	0.0089624	0.0103778	0.0023856	0.0253479	0.0280516	0	0.0432891	0.0810707	0.0285228
1	11	57.01	0.0094201	0.0685153	0.0009487	0.004966	0.0111479	0.0099399	0.002043	0.0229149	0.0258285	0.0001185	0.0378205	0.0622235	0.0263113
1	12	58.01	0.0109914	0.0724522	0.0014215	0.0090009	0.0131745	0.0111358	0.0020282	0.0228736	9.95e-05	0.0003181	0.0001744	0.0326377	0.0001389
1	12	59.01	0.0102872	0.0857262	0.0010837	0.0079043	0.0141521	0.0118348	0.0014981	0.0221983	0.0003506	0.0003877	4.45e-05	0.0318339	0.0004209
1	12	60.01	0.0094103	0.0914152	0.000763	0.0064847	0.0150542	0.0124659	0.0009786	0.0213339	0.0007508	0.0004618	0	0.0305447	0.0008486
1	12	61.01	0.008402	0.0938198	0.0004834	0.0048592	0.0158425	0.0130055	0.0005365	0.0203569	0.0012525	0.000539	4.15e-05	0.0288796	0.0013712
1	13	62.01	0.0073695	0.094885	0.0002651	0.0033031	0.016558	0.0134158	0.000225	0.0193346	0.0018064	0.0006184	0.0001605	0.0054213	0.0019397
1	13	63.01	0.0082634	0.108295	0.0002515	0.0039997	0.024514	0.0121969	0.0002033	0.0177814	0.0051001	0.0007494	0.0024597	0.0101231	0.005333
1	13	64.01	0.0084676	0.113288	0.0001898	0.0045852	0.0302433	0.0105759	0.0001604	0.0148578	0.0093289	0.0008659	0.007555	0.0144045	0.0096287
1	13	65.01	0.007693	0.111598	0.0001054	0.0049567	0.0322186	0.008584	0.0001077	0.0110827	0.0132616	0.0009547	0.0127904	0.0173334	0.0135938
1	13	66.01	0.0060558	0.101885	3.88e-05	0.0050456	0.0298694	0.0063948	5.96e-05	0.0073309	0.0164295	0.0010075	0.016751	0.0186686	0.0167771
1	14	67.01	0.0025136	0.0568338	0.0135079	0.0025307	0.0251676	0.0033368	0.0071801	0.0029918	0.0260208	0.0012287	0.0215221	0.0289589	0.0264559
1	14	68.01	0.0028894	0.0609438	0.0170618	0.0018583	0.0471989	0.0029404	0.0094866	0.0033756	0.0287383	0.0011817	0.020493	0.0328098	0.0291618
1	14	69.01	0.0030802	0.0647779	0.0202299	0.0012481	0.0525559	0.0025152	0.0117611	0.0036353	0.0305324	0.0010714	0.0190092	0.0357296	0.0309367
1	14	70.01	0.0029849	0.0677107	0.0225767	0.0007401	0.0519455	0.0020754	0.0137263	0.0037027	0.0309529	0.0009159	0.0170154	0.0375943	0.0313212
1	14	71.01	0.002609	0.0685734	0.0239384	0.0003611	0.0470973	0.0016345	0.0152351	0.0035425	0.0296351	0.0007397	0.014548	0.0385149	0.0299354
1	14	72.01	0.0020623	0.0645276	0.0243744	0.0001199	0.03709	0.0012122	0.0162687	0.0031761	0.0264694	0.000566	0.0118118	0.0387106	0.0266591
1	15	73.01	0.0015173	0.0032076	0.0162071	1e-05	0.008532	0.0630925	0.0126008	0.0026789	0.0222696	0.0004156	0.0091567	0.0384367	0.0223368
1	15	74.01	0.0033226	0.0025782	0.0261105	0.0001671	0.0062041	0.0761642	0.0198884	0.0026581	0.0252484	0.0007551	0.0087994	0.0413515	0.0252642
1	15	75.01	0.0059094	0.0018152	0.0347547	0.0009417	0.0037557	0.0851044	0.0256913	0.0023134	0.0270743	0.0012066	0.0080676	0.0427124	0.027004
1	15	76.01	0.0087137	0.001036	0.0397865	0.0023807	0.0016493	0.0895995	0.0292554	0.001687	0.0270538	0.0016924	0.0070143	0.0418724	0.0268836
1	15	77.01	0.0110951	0.0004146	0.041415	0.0043128	0.000362	0.0909295	0.030909	0.000992	0.0249636	0.002086	0.0057501	0.0382425	0.024701
1	15	78.01	0.0127688	7.64e-05	0.0405636	0.0064277	1e-07	0.0899019	0.0311079	0.0004523	0.021197	0.0022806	0.0044214	0.0315248	0.0208684
1	16	79.01	0.0137009	1.1e-06	0.0381617	0.0084396	0.000251	0.0877685	0.0303687	0.0001498	0.0167421	0.002245	0.0031768	0.0230426	0.0163903
1	16	80.01	0.0132694	4.3e-06	0.03833	0.0097886	0.0002279	0.134275	0.0331571	4.57e-05	0.0253098	0.00183	0.0024332	0.0213977	0.0249807
1	16	81.01	0.0122287	2.78e-05	0.0375544	0.0106029	0.000206	0.146696	0.0337841	1.1e-06	0.0314534	0.0013176	0.0017477	0.0190822	0.031194
1	16	82.01	0.0105901	7.11e-05	0.0350808	0.010659	0.0001855	0.149586	0.0321487	2.08e-05	0.0348597	0.0008093	0.0011556	0.016071	0.0346635
1	16	83.01	0.0085021	0.0001329	0.0295783	0.0099013	0.0001666	0.146618	0.0276965	0.0001034	0.0366266	0.000402	0.0006802	0.0125435	0.0364833
1	17	84.01	0.0063341	0.0002149	0.0207729	0.0085219	0.0001495	0.130972	0.0205326	0.0002373	0.0374134	0.0001455	0.0003347	0.0677084	0.0373127
1	17	85.01	0.0082039	0.0007939	0.0218387	0.0099153	0.000182	0.130063	0.0206401	0.0001419	0.0356342	0.0001639	0.0002291	0.0711064	0.0355233
1	17	86.01	0.0096257	0.0017892	0.0220166	0.0113983	0.0001985	0.127409	0.0199401	5.83e-05	0.0333146	0.0001836	0.0001232	0.0749665	0.0331909
1	17	87.01	0.0104652	0.0030887	0.0212029	0.01292	0.0001916	0.122514	0.0182881	8.9e-06	0.0304982	0.0002046	4.27e-05	0.0784989	0.0303657
1	17	88.01	0.0108595	0.0044577	0.0195321	0.0143993	0.0001646	0.114062	0.0158259	2.4e-06	0.0272732	0.0002267	3.6e-06	0.0812463	0.0271432
1	18	89.01	0.0110156	0.0090489	0.0001644	0.0157641	0.0001297	0.0920876	0.000111	3.5e-05	0.0004857	0.0002567	5.6e-06	0.0837515	0.0004854
1	18	90.01	0.0185032	0.0126681	0.0012345	0.0186572	0.0002442	0.0896512	0.0007883	0.0003971	0.0002197	0.0016302	0.0001335	0.135042	0.0002163
1	18	91.01	0.0248488	0.0159707	0.0029985	0.0195846	0.0003828	0.0856198	0.0018659	0.0012104	3.14e-05	0.0045645	0.0004538	0.148835	2.88e-05
1	18	92.01	0.0259603	0.0186603	0.0044974	0.0188757	0.0005226	0.0796927	0.002768	0.0023464	2.25e-05	0.0083646	0.0009377	0.152413	2.61e-05
1	18	93.01	0.0216707	0.0207218	0.005309	0.017081	0.0006403	0.0720324	0.0032687	0.0035103	0.0002202	0.0116945	0.0014917	0.150616	0.0002341
1	19	94.01	0.0149457	0.0222229	0.0055647	0.0147006	0.0007195	0.0024273	0.0034257	0.004461	0.0005353	0.0139612	0.0020037	0.141944	0.0005605
1	20	95.01	0.0150049	0.0223683	0.005567	0.0146836	0.0007208	0.0024364	0.0034164	0.0044784	0.0005496	0.0139404	0.002018	0.141944	0.0005751
1	20	96.01	0.0218019	0.0404816	0.0056754	0.0128033	0.0008521	0.0034304	0.0024414	0.0064522	0.0040356	0.0114906	0.0038608	0.1418	0.0041057
1	20	97.01	0.0288954	0.0605226	0.0054498	0.0105515	0.0009713	0.0044838	0.0014471	0.0088307	0.0147731	0.0082945	0.0063511	0.140909	0.0148851
1	20	98.01	0.0336196	0.0755182	0.004863	0.0081056	0.001057	0.0054473	0.0006065	0.0114646	0.0268996	0.004733	0.0088469	0.138689	0.0269067
1	20	99.01	0.0349406	0.0852849	0.0039813	0.0057203	0.0010889	0.0061775	9.84e-05	0.0141743	0.0337993	0.0017318	0.010711	0.133904	0.033702
1	20	100.01	0.0331477	0.0916051	0.002963	0.0036439	0.0010558	0.006586	2.4e-05	0.0167051	0.0376404	0.0001823	0.0117474	0.123279	0.0374722
1	20	101.01	0.0285582	0.0958177	0.001997	0.0020394	0.0009634	0.0066492	0.0003453	0.0188642	0.0398584	0.0001288	0.01204	0.094313	0.0396363
1	21	102.01	0.0219845	0.0987759	0.001225	0.0009571	0.0008312	0.0064187	0.000898	0.0205091	0.0411104	0.0009494	0.0117464	0.023113	0.0408405
1	21	103.01	0.0220632	0.0989053	0.0012327	0.0009582	0.0008311	0.0064489	0.0008984	0.0206082	0.0412334	0.0009506	0.0119701	0.0232575	0.0409631
1	21	104.01	0.0220522	0.0988888	0.0012328	0.0009544	0.0008278	0.0064407	0.0008969	0.0206202	0.0412498	0.0009492	0.0121337	0.0232486	0.0409801
1	22	105.01	0.0287439	0.100592	0.0002146	4.6e-06	0.0016715	0.0030887	0.0055912	0.021946	0.0357718	0.003463	0.0072775	0.0071268	0.0356003
1	22	106.01	0.0348196	0.0988352	7.97e-05	6.18e-05	0.0053921	0.0038467	0.0044205	0.0195788	0.0388705	0.0030434	0.0059702	0.0067968	0.0387728
1	22	107.01	0.0374046	0.0960422	1.7e-06	0.0003832	0.0118978	0.0044201	0.0028447	0.0162599	0.0412439	0.0022653	0.004411	0.0059177	0.041207
1	22	108.01	0.0371948	0.0918344	5.83e-05	0.0010326	0.0174216	0.0046324	0.0012664	0.012203	0.0421624	0.0013653	0.0027317	0.0046726	0.0421777
1	22	109.01	0.0348687	0.085893	0.0002846	0.0019629	0.0204116	0.0043845	0.0002226	0.0078933	0.0401223	0.0006046	0.0012393	0.0033279	0.0401879
1	22	110.01	0.0308603	0.0782745	0.0006302	0.0029926	0.021505	0.0037246	3.21e-05	0.0041276	0.0330105	0.0001459	0.0002997	0.0021237	0.0331005
1	22	111.01	0.0258588	0.0695973	0.0009752	0.0038669	0.0213153	0.0028546	0.0005407	0.0015827	0.0219294	7e-07	1.5e-06	0.0012025	0.0219668
1	23	112.01	0.0189153	0.0549903	4.2e-05	0.0042718	0.019603	0.0041189	1.88e-05	0.0053898	0.0186255	0.0022324	0.0001979	0.00041	0.0187257
1	23	113.01	0.0207769	0.0570118	1.79e-05	0.0029546	0.0203597	0.003438	0.0002513	0.0081113	0.0199266	0.0015928	0.0001348	6.81e-05	0.0200156
1	23	114.01	0.0219309	0.0574317	0.0002357	0.0016468	0.0212782	0.0027432	0.0007612	0.0111228	0.0201928	0.0009691	7.29e-05	2.86e-05	0.0202782
1	23	115.01	0.0223584	0.0533362	0.0006895	0.0005933	0.02234	0.0020723	0.0014945	0.0139433	0.0189186	0.0004492	2.58e-05	0.0003685	0.0190128
1	24	116.01	0.022368	0.0006137	0.0013113	5.34e-05	0.0234439	0.0014706	0.0023241	0.0162332	0.0008865	0.0001187	2.3e-06	0.0009644	0.0009391
1	24	117.01	0.0261287	0.0004183	0.0009077	5.48e-05	0.0222431	0.0012179	0.0017454	0.0168143	0.0003548	0.00014	3.61e-05	0.0008916	0.0003829
1	24	118.01	0.0287167	0.0002347	0.0005431	5.19e-05	0.0206423	0.0009603	0.0011868	0.017232	4.33e-05	0.0001559	0.000195	0.0008102	5.07e-05
1	24	119.01	0.0299294	9.52e-05	0.0002577	4.5e-05	0.0185626	0.0007201	0.0007029	0.0174792	3.56e-05	0.0001639	0.0004877	0.0007288	3.18e-05
1	24	120.01	0.0299396	1.75e-05	7.65e-05	3.59e-05	0.0159635	0.000507	0.0003372	0.0175932	0.0003214	0.0001632	0.0009063	0.0006466	0.0003174
1	24	121.01	0.0289392	9e-07	3.1e-06	2.65e-05	0.0129465	0.0003331	0.0001084	0.0175853	0.0008196	0.0001548	0.0014265	0.0005697	0.0008239
1	25	122.01	0.0271711	3.01e-05	2.09e-05	1.91e-05	0.0098586	0.0001973	9.3e-06	0.0174512	0.0014264	0.0001398	0.0020112	0.0004973	0.0014431
1	25	123.01	0.0254493	2.7e-06	5.48e-05	0.0001358	0.0087917	1.95e-05	3e-07	0.0151466	0.0026036	5.5e-05	0.0026746	0.0005236	0.0026276
1	25	124.01	0.022859	6.2e-06	0.0001057	0.0003783	0.007695	4.37e-05	5.4e-06	0.0125653	0.0040285	8.1e-06	0.0033433	0.0005345	0.0040569
1	25	125.01	0.0191854	4.61e-05	0.0001686	0.0007264	0.0066057	0.0003471	2.76e-05	0.0098854	0.0054234	3.2e-06	0.0039127	0.0005275	0.0054473
1	25	126.01	0.0145798	0.0001162	0.0002338	0.0011124	0.0055579	0.0009185	6.37e-05	0.0072804	0.0065859	4.13e-05	0.0042885	0.0005046	0.0065948
1	25	127.01	0.0098707	0.0002021	0.0002906	0.0014484	0.0045786	0.0016303	0.0001051	0.0049464	0.0074714	0.0001199	0.004417	0.0004683	0.0074612
2	1	0.01	0.0213253	0.0116847	0.0104685	0.00332	0.0015032	0.0128247	0.0191958	0.0013231	5.37e-05	0.0023542	0.0401281	0.0022254	6.34e-05
2	1	1.01	0.0355304	0.0104039	0.0125667	0.0050103	0.0001498	0.0114595	0.0246208	0.0028077	1.94e-05	0.00357	0.0584906	0.0028905	2.79e-05
2	1	2.01	0.0466146	0.0082737	0.013338	0.006732	0.0002885	0.0092094	0.0270777	0.0049045	6e-07	0.0050729	0.0720298	0.0034498	3.7e-06
2	1	3.01	0.052403	0.0055434	0.0118942	0.0082175	0.0021485	0.0063304	0.0260078	0.0071893	1.06e-05	0.0066045	0.0794979	0.0036128	3.4e-06
2	1	4.01	0.0545444	0.002803	0.0083188	0.0091859	0.0054277	0.0034756	0.0215426	0.0091311	5.31e-05	0.0077165	0.0819404	0.0031879	3.21e-05
2	1	5.01	0.0540625	0.0008486	0.0043462	0.0094215	0.0095393	0.0013919	0.0149967	0.0103892	0.0001183	0.0080081	0.0799275	0.0023443	8.31e-05
2	1	6.01	0.0508756	4.85e-05	0.0017281	0.008887	0.0138782	0.0003207	0.0090399	0.010904	0.0001884	0.0073853	0.0716205	0.0014859	0.0001416
2	2	7.01	0.0001662	0.0001166	0.0005295	0.0078037	0.0179151	6.1e-06	0.0050778	0.0108151	0.0002457	0.006135	0.0493039	0.0147921	0.0001918
2	2	8.01	0.0001629	0.000133	0.0004522	0.0090443	0.0162859	6.6e-06	0.0055969	0.0160383	0.0001748	0.0050762	0.0575788	0.0238334	0.0001243
2	2	9.01	0.002153	0.0001337	0.0003401	0.0094403	0.0136311	8.37e-05	0.005873	0.0204897	9.14e-05	0.0037722	0.0628681	0.0333217	5.3e-05
2	2	10.01	0.0070267	0.0001096	0.0002159	0.0088944	0.0099153	0.0002669	0.0058151	0.0227948	2.42e-05	0.0023611	0.0646551	0.0398951	6.3e-06
2	2	11.01	0.0135764	6.81e-05	0.0001072	0.0076059	0.0056633	0.0005207	0.0053957	0.0232349	0	0.0011007	0.0624731	0.0430588	6.3e-06
2	2	12.01	0.0195509	3e-05	3.45e-05	0.0059151	0.0021804	0.0007644	0.0046769	0.0223172	2.33e-05	0.0002743	0.054869	0.0431472	5.09e-05
2	2	13.01	0.024057	8.5e-06	2.8e-06	0.0041999	0.0003958	0.0009131	0.0037911	0.0204278	7.56e-05	5e-07	0.0414169	0.0394527	0.0001171
2	3	14.01	0.0211056	1.3e-06	3.5e-06	0.0027703	2.2e-06	0.0009495	0.0028968	0.0179292	0.0001331	0.0052326	0.0278147	0.0313076	0.000181
2	3	15.01	0.0277982	0.0002092	2.2e-05	0.0035087	0.0001943	0.0014734	0.0024647	0.0175601	0.0003516	0.0103621	0.0274372	0.0470005	0.0004323
2	3	16.01	0.0325962	0.000857	5.89e-05	0.0040338	0.0007216	0.0020838	0.0018093	0.0162741	0.00068	0.0168886	0.0263215	0.0544391	0.0007968
2	3	17.01	0.0347238	0.0019202	0.0001115	0.0041234	0.0015994	0.0027006	0.0010663	0.0137951	0.0011108	0.023279	0.0242574	0.056668	0.0012659
2	3	18.01	0.0346706	0.003187	0.0001704	0.0036967	0.0028094	0.0032433	0.0004499	0.0100874	0.0016255	0.0284668	0.0209544	0.0569245	0.0018191
2	4	19.01	0.0482329	0.0043939	0.000219	0.002912	0.0294944	0.0036579	0.0001059	0.0060346	0.0021804	0.0096149	2.81e-05	0.0565768	0.0024104
2	4	20.01	0.0449806	0.0051139	2.73e-05	0.0024522	0.0293493	0.0035871	0.0003629	0.0057714	0.0014671	0.0075808	0.0001796	0.068644	0.001653
2	4	21.01	0.0380589	0.0058739	2.45e-05	0.0020088	0.0294531	0.0035149	0.0007794	0.0054443	0.0008328	0.0046221	0.0004424	0.0759192	0.0009674
2	4	22.01	0.0220035	0.0066481	0.0002297	0.0015982	0.0297629	0.0034471	0.0012923	0.0050521	0.0003573	0.0015586	0.0007719	0.0793801	0.0004398
2	5	23.01	0.0031134	0.0156531	0.0006123	0.0012421	0.0302478	0.0033765	0.0018056	0.0013063	8.65e-05	0.0326172	0.0011229	0.0807396	0.0001247
2	5	24.01	0.0378939	0.0166167	0.0014628	0.0019745	0.0330485	0.0031354	0.0030302	0.004062	0.0002968	0.0537753	0.0017299	0.0772302	0.0003667
2	5	25.01	0.0886061	0.0175766	0.0026121	0.0026219	0.0318533	0.0025833	0.0042632	0.0081688	0.0006483	0.0732573	0.0023005	0.0711739	0.0007493
2	5	26.01	0.108722	0.0184728	0.0036476	0.0029046	0.0272334	0.0018856	0.0049516	0.0123394	0.0011009	0.0856985	0.0025756	0.0603475	0.0012256
2	6	27.01	0.117282	0.0192811	0.0041565	0.0027129	0.0055737	0.0012154	0.0047083	0.0157057	0.0066121	0.0753858	0.056043	0.0420433	0.0063922
2	6	28.01	0.134565	0.0237304	0.0035521	0.0016734	0.0054989	0.0018207	0.0035038	0.0156953	0.0204422	0.0642322	0.0792243	0.044213	0.0201608
2	6	29.01	0.141106	0.0271652	0.0025282	0.0007169	0.0049679	0.0025666	0.0020383	0.0151066	0.0369043	0.0447822	0.0937285	0.0452769	0.0367037
2	6	30.01	0.141701	0.0284395	0.0014572	0.0001367	0.0039665	0.0034359	0.0008245	0.0134409	0.0474366	0.0201117	0.10073	0.0444396	0.0473061
2	7	31.01	0.183424	0.0270298	0.0006622	3.3e-06	0.0027575	0.004388	0.0001758	0.0029061	0.0532768	0.0051392	0.103326	0.0029231	0.0531895
2	7	32.01	0.223464	0.0236696	0.0005788	0.0002202	0.001881	0.0057226	0.0002654	0.0070426	0.067972	0.0225572	0.128711	0.0017833	0.0675983
2	7	33.01	0.24295	0.0195185	0.0004396	0.001054	0.000398	0.0069713	0.0003432	0.0120332	0.07241	0.0475278	0.142108	0.000868	0.0719121
2	7	34.01	0.245889	0.0149472	0.0002781	0.0023663	0.0001148	0.0079927	0.0003669	0.0164608	0.0678601	0.0620926	0.14445	0.0002646	0.0673194
2	8	35.01	0.213799	0.0105787	0.0001385	0.0038277	0.0007878	0.0086663	0.0003169	0.0198707	0.0540039	0.0695743	0.143836	0.0167579	0.0534831
2	8	36.01	0.215304	0.0116555	5.84e-05	0.0032778	0.0005278	0.0090216	1.37e-05	0.0114812	0.10273	0.0603249	0.224696	0.031066	0.101559
2	8	37.01	0.211321	0.0102966	0.001285	0.00195	0.0129929	0.008573	0.0012174	0.0019084	0.120832	0.0350808	0.241974	0.0395728	0.120222
2	8	38.01	0.189982	0.0066735	0.0033612	0.0006666	0.0213043	0.0065538	0.0038537	0.0028504	0.116326	0.0051255	0.23823	0.0442152	0.116131
2	9	39.01	0.0327295	0.0028253	0.0038717	7.24e-05	0.0204618	0.042404	0.0051999	0.0002693	0.0937986	0.0171072	0.194289	0.0472899	0.0940955
2	9	40.01	0.0422915	0.0019132	0.0042771	0.0002401	0.0207882	0.042179	0.0059873	0.0008681	0.0938866	0.0171762	0.23612	0.0550244	0.0942332
2	9	41.01	0.0481927	0.0010156	0.0044664	0.0005099	0.0205966	0.0414624	0.0064175	0.0019286	0.0930601	0.0171023	0.239569	0.0610344	0.0934485
2	9	42.01	0.0509182	0.0003183	0.004367	0.000872	0.0197354	0.0401758	0.0063754	0.0033104	0.0908987	0.0169106	0.242499	0.0654721	0.0913001
2	9	43.01	0.0515643	7.6e-06	0.0039758	0.0013042	0.0180376	0.038024	0.005892	0.0046526	0.0870846	0.016627	0.243943	0.068702	0.0874566
2	9	44.01	0.0509837	0.0001327	0.0033701	0.0017776	0.0154154	0.0345724	0.0051103	0.0056099	0.0816497	0.0162717	0.243852	0.0709879	0.0819762
2	10	45.01	0.0501313	0.0005583	0.0026729	0.0022382	0.0120788	0.0297745	0.0042035	0.0060106	0.0751792	0.0001003	0.187621	0.0728388	0.075486
2	10	46.01	0.0554315	0.0002828	0.0015484	0.0006706	0.0066348	0.0366813	0.0028998	0.0021597	0.0731955	5.17e-05	0.186332	0.0927907	0.0736179
2	10	47.01	0.0574626	7.11e-05	0.0003978	1.4e-06	0.0006405	0.0377322	0.0011024	1.32e-05	0.0729281	1.19e-05	0.176058	0.0947423	0.0734715
2	11	48.01	0.0241392	0.104652	0.081294	0.0005775	0.0287676	0.0338196	0.0737054	0.001712	0.0729765	0.0124098	0.106707	0.0589122	0.0735568
2	11	49.01	0.0244132	0.105159	0.0826457	0.0011288	0.0291455	0.0393388	0.0754979	0.0011572	0.0728567	0.0118478	0.10806	0.0588515	0.0734536
2	11	50.01	0.0246101	0.104671	0.0839051	0.0018855	0.0293913	0.0435952	0.077157	0.0006505	0.0722996	0.0110505	0.108676	0.0582758	0.0729131
2	11	51.01	0.0247302	0.103151	0.084994	0.0027755	0.0295122	0.046193	0.0785604	0.0002601	0.0712972	0.0100037	0.108569	0.0570338	0.071929
2	11	52.01	0.0247821	0.100656	0.0858277	0.0036807	0.02951	0.0475139	0.0796283	4.19e-05	0.0698622	0.0087269	0.107772	0.0549647	0.0705163
2	11	53.01	0.0247389	0.0973802	0.086332	0.0044959	0.0293815	0.0479525	0.080323	7.1e-06	0.0680495	0.007294	0.106324	0.0518961	0.0687317
2	12	54.01	0.0247371	0.0949057	0.0870577	0.0051861	0.0291637	0.0477922	0.0809916	0.0001256	6.16e-05	0.0032136	0.0001419	0.047889	9.22e-05
2	12	55.01	0.0349809	0.161675	0.133536	0.0083537	0.0323208	0.0528436	0.11273	0.0004008	4.7e-06	0.0060707	0.0001503	0.0460553	1.64e-05
2	12	56.01	0.0370118	0.163994	0.140485	0.0102869	0.0337329	0.0553526	0.121287	0.0008083	1.52e-05	0.0075234	0.0028214	0.0440893	4.5e-06
2	12	57.01	0.0326965	0.157063	0.14049	0.0094634	0.0338195	0.050561	0.123753	0.0013125	7.18e-05	0.0077686	0.0041318	0.041663	4.85e-05
2	13	58.01	0.0246499	0.0795603	0.138476	0.0430745	0.0330534	2.3e-05	0.125161	0.0308201	0.0001244	0.0075661	0.0415768	0.0025088	9.83e-05
2	13	59.01	0.0287891	0.0713533	0.137609	0.0461696	0.0350822	0.0003688	0.127311	0.038856	8.96e-05	0.0097601	0.0459936	0.0036879	6.52e-05
2	13	60.01	0.0315388	0.0596704	0.130361	0.0474581	0.0348725	0.0022545	0.120808	0.0392513	2.76e-05	0.0106426	0.04764	0.0047356	1.53e-05
2	13	61.01	0.0303123	0.0450474	0.0880309	0.0459914	0.0302806	0.004661	0.0787807	0.0321981	6e-07	0.0098841	0.0459922	0.0054725	1e-07
2	14	62.01	0.0241787	0.0303386	0.0362984	0.0416741	0.0204521	0.0061316	0.0328775	0.0202918	4.2e-06	0.0077819	0.0372949	0.0058523	8e-06
2	14	63.01	0.0259782	0.0261798	0.0397808	0.0507096	0.021505	0.0093647	0.0356357	0.0239551	5.91e-05	0.0102524	0.0619881	0.0100453	4.99e-05
2	14	64.01	0.0268704	0.0209493	0.0427919	0.0567802	0.0224163	0.0135856	0.0381025	0.0268268	0.0003594	0.0129722	0.0927341	0.0157558	0.0003423
2	14	65.01	0.0267061	0.014709	0.044906	0.0599249	0.0231174	0.0187431	0.0399707	0.0285118	0.0009843	0.0156033	0.113298	0.0214732	0.0009687
2	14	66.01	0.0253368	0.0080152	0.0456766	0.0612044	0.0235264	0.0244853	0.040858	0.0289648	0.0019594	0.0178007	0.123623	0.0258919	0.0019575
2	14	67.01	0.0226853	0.0024223	0.0446149	0.0612859	0.0235567	0.0302327	0.0402919	0.028273	0.0032119	0.0192915	0.128758	0.0289016	0.0032369
2	14	68.01	0.0186992	2.48e-05	0.041085	0.0605541	0.023134	0.0354196	0.0376107	0.0266061	0.0045698	0.0197907	0.130939	0.030835	0.0046314
2	14	69.01	0.0137505	0.001207	0.0344907	0.0592918	0.0222226	0.0397497	0.0320298	0.0241599	0.0058286	0.0187901	0.130607	0.0319152	0.0059305
2	14	70.01	0.0089255	0.0042818	0.0255715	0.0577257	0.0208399	0.0431551	0.0238959	0.0211745	0.0068375	0.0155121	0.125758	0.0323188	0.0069778
3	1	0.01	0.0041671	0.0579997	0.0312654	0.0032778	0.0011921	0.0017779	0.0486799	0.0006454	0.0001553	6e-07	0.0041083	0.0007701	0.0001497
3	1	1.01	0.0026617	0.0548842	0.0284091	0.0021924	0.0019506	0.001881	0.0459822	0.00185	0.0002978	5.3e-06	0.0027947	0.0004369	0.0002915
3	1	2.01	0.0011532	0.0499436	0.0250001	0.0010623	0.0028514	0.0019755	0.0421296	0.0033394	0.00048	1.58e-05	0.0016183	0.0001949	0.0004741
3	2	3.01	0.0002147	0.0803955	0.021601	0.0002818	0.0038035	0.0020529	0.0372878	0.0046254	0.0006796	3.25e-05	0.0007173	4.54e-05	0.0006756
3	2	4.01	4.34e-05	0.117586	0.0513297	0.000653	0.0010644	0.0015497	0.0729335	0.0052464	0.0001486	4.5e-06	0.0001141	0.0008738	0.0001436
3	2	5.01	3.6e-06	0.124814	0.0684591	0.001206	0.0002079	0.0010781	0.0926614	0.0057731	1.84e-05	2.8e-06	0.0041845	0.0061554	2.15e-05
3	2	6.01	0.0001143	0.127172	0.076094	0.0018144	0.0043326	0.0006712	0.102229	0.0061617	0.0004588	3.11e-05	0.0114402	0.0142626	0.0004792
3	2	7.01	0.000363	0.127319	0.0800152	0.0022786	0.0098148	0.0003529	0.107412	0.0063974	0.0013417	8.81e-05	0.0168907	0.0199996	0.0013839
3	3	8.01	4.7e-05	0.128998	0.0959098	0.0054562	0.0224268	0.0001967	0.119424	0.0042029	0.0025326	0.0021607	0.0216569	0.0231662	0.0025956
3	3	9.01	3.08e-05	0.12816	0.137059	0.0046814	0.059036	0.0001937	0.141893	0.0045704	0.0034459	0.0016645	0.0382618	0.0486666	0.0034634
3	3	10.01	1.69e-05	0.126955	0.152082	0.0036468	0.0836818	0.000183	0.149499	0.0049246	0.0044813	0.001045	0.053567	0.0595624	0.004439
3	3	11.01	7e-06	0.12518	0.155818	0.0024508	0.0955211	0.0001656	0.153136	0.0052615	0.0056048	0.0004707	0.0633772	0.0651205	0.0054932
3	3	12.01	1.4e-06	0.122739	0.155804	0.0013243	0.10141	0.0001433	0.152571	0.005578	0.006766	0.000109	0.0692177	0.0686332	0.0065824
3	4	13.01	0	0.119712	0.154228	0.0153489	0.104152	0.000117	0.148191	0.005889	0.0078734	1e-07	0.0727633	0.0709869	0.0076231
3	4	14.01	9.62e-05	0.116517	0.152778	0.0135116	0.101944	2.63e-05	0.147253	0.0086996	0.005617	4.87e-05	0.0722494	0.070925	0.005387
3	4	15.01	0.000402	0.110496	0.150267	0.0112875	0.0986773	2e-07	0.14532	0.0113129	0.0030176	0.0001949	0.0704708	0.0696977	0.0028331
3	4	16.01	0.0008962	0.0983703	0.145589	0.0088155	0.0943069	3.57e-05	0.141147	0.0131568	0.0007873	0.0004371	0.067006	0.0668746	0.0006891
3	4	17.01	0.0015029	0.0721854	0.133626	0.0063484	0.0887163	0.0001276	0.129068	0.0141996	8e-07	0.000754	0.061488	0.0622413	7e-06
3	5	18.01	0.002125	0.036757	0.0832397	0.0042299	0.163059	0.0002622	0.0682253	0.0146839	0.0005983	0.0011175	0.0912202	0.0793943	0.0006741
3	5	19.01	0.0022652	0.0428814	0.0934963	0.0091346	0.165092	6.2e-05	0.0780181	0.0143288	0.0006748	0.0027167	0.117405	0.0766567	0.000753
3	5	20.01	0.0023519	0.0458926	0.0994836	0.0156384	0.164903	1.51e-05	0.0823486	0.0128145	0.0007178	0.0050841	0.122299	0.0721875	0.000793
3	5	21.01	0.0023753	0.0443495	0.102349	0.0215609	0.159749	0.0003044	0.0828059	0.0100958	0.0007109	0.0079129	0.124091	0.0650241	0.0007781
3	5	22.01	0.0023293	0.0375433	0.100569	0.0255767	0.137042	0.0008058	0.0782623	0.0067521	0.0006517	0.0107011	0.125879	0.054435	0.0007063
3	6	23.01	1.96e-05	0.0013472	0.0548057	0.0180951	0.0777488	0.0005501	0.0412591	0.001332	0.0040028	0.0013203	0.0756121	0.048435	0.004063
3	6	24.01	0.0003518	0.0014104	0.0814393	0.0410066	0.105234	0.001102	0.0665487	0.002018	0.0040169	0.0023707	0.0791787	0.0447315	0.0040964
3	6	25.01	0.0011456	0.0013472	0.0855004	0.062437	0.107811	0.0018677	0.0700868	0.0024717	0.0029228	0.0030788	0.0707291	0.0317267	0.0030038
3	6	26.01	0.0021855	0.0011804	0.0855029	0.0752354	0.0906467	0.0026725	0.0699762	0.0022819	0.0012895	0.0028909	0.0503461	0.0082742	0.0013389
3	7	27.01	0.0031875	0.0114336	0.0060203	0.100805	0.0047545	0.0005627	0.00468	0.0004012	0.0002685	0.0001746	6.57e-05	0.0113854	0.0002964
3	7	28.01	0.0023573	0.0097088	0.0073315	0.100022	0.0057213	0.0002192	0.0052981	0.0005044	6.6e-05	9.44e-05	0.000171	0.0120633	7.9e-05
3	7	29.01	0.0015368	0.0075348	0.0083843	0.0986675	0.0062756	6.7e-06	0.0057563	0.0006196	6e-07	3.36e-05	0.0003265	0.0126897	0
3	7	30.01	0.0008279	0.005095	0.0090746	0.0967779	0.0062511	0.0001264	0.0060181	0.0007462	9.78e-05	2.8e-06	0.0005277	0.0132414	8.67e-05
3	7	31.01	0.0003205	0.0028163	0.0093916	0.0944752	0.0056319	0.00059	0.0060794	0.0008829	0.0003564	5.7e-06	0.0007665	0.0137023	0.0003388
3	7	32.01	5.15e-05	0.001163	0.0093897	0.0919696	0.0046033	0.001163	0.0059649	0.0010252	0.0007472	3.84e-05	0.0010327	0.0140643	0.0007273
3	8	33.01	6.8e-06	6.5e-06	0.0092308	0.089514	0.0034576	0.0016441	0.0057693	0.0011667	0.0012133	9.3e-05	0.0013174	0.0143055	0.0011939
3	8	34.01	1.11e-05	1.59e-05	0.0195839	0.089987	0.0011361	0.0007792	0.01271	0.0004815	0.0006493	0.0006299	0.0020051	0.0122277	0.0006381
3	8	35.01	1.61e-05	2.96e-05	0.0306206	0.0887568	5e-07	0.0001293	0.0211731	7.49e-05	9.49e-05	0.001838	0.0026211	0.0094796	9.13e-05
3	8	36.01	2.12e-05	4.52e-05	0.038122	0.0843985	0.0015049	4.58e-05	0.0281653	2.25e-05	0.0001136	0.0035292	0.0028429	0.0060556	0.0001174
3	8	37.01	2.47e-05	5.95e-05	0.0423291	0.0747192	0.0049155	0.0005793	0.0328045	0.0003204	0.0008717	0.0051476	0.002595	0.0025873	0.000879
3	8	38.01	2.59e-05	6.94e-05	0.0444566	0.0563165	0.0084207	0.0014673	0.0356024	0.0009004	0.0017695	0.0062465	0.002065	0.0005145	0.0017715
3	9	39.01	2.55e-05	7.57e-05	0.0453229	9.6e-05	0.0112886	0.0006087	0.0371344	0.0016399	0.002328	0.0066761	0.0015082	1.3e-06	0.0023185
3	9	40.01	0.0001548	0.0003948	0.0451912	0.0004635	0.0106091	0.0021082	0.0356284	0.0009609	0.0017529	0.0058309	0.0026769	1.86e-05	0.0017573
3	9	41.01	0.0004995	0.0011066	0.0437938	0.0036147	0.009548	0.0052106	0.0331138	0.000314	0.0010068	0.0041337	0.0041654	7.21e-05	0.0010206
3	9	42.01	0.0010974	0.0021797	0.0406874	0.0096959	0.0081885	0.0099298	0.0292365	3e-07	0.0003254	0.0017019	0.0057762	0.0001684	0.0003393
3	9	43.01	0.0017293	0.0033022	0.0353975	0.0166856	0.0066595	0.014609	0.0237669	0.0003387	6.4e-06	4.18e-05	0.0072658	0.0002712	9.4e-06
3	9	44.01	0.0020624	0.0041385	0.0277802	0.0223868	0.0051143	0.0177933	0.0170751	0.0013228	0.000143	0.0005944	0.0084505	0.0003238	0.0001283
3	9	45.01	0.0020098	0.0045632	0.0189341	0.0260243	0.003697	0.019422	0.0104843	0.0025407	0.0005488	0.0018359	0.0092477	0.0003164	0.0005169
3	10	46.01	0.0001395	0.0032041	0.0102802	0.0174581	0.0047765	0.0127305	0.0041017	0.0059765	0.0001371	0.0036164	0.0015928	0.0006022	0.0001149
3	10	47.01	0.0001248	0.0049862	0.0083715	0.0223411	0.0031957	0.014723	0.0032825	0.0044926	0.0003596	0.0048332	0.0018634	0.0006983	0.0003213
3	10	48.01	9.88e-05	0.006887	0.0062215	0.0252754	0.0017425	0.0164744	0.0024289	0.0025529	0.0006976	0.0061359	0.0021296	0.0007979	0.000642
3	10	49.01	6.8e-05	0.0084515	0.0040553	0.0261926	0.0006484	0.0177836	0.001627	0.0007746	0.0011497	0.0074481	0.0023706	0.0009025	0.001076
3	10	50.01	3.96e-05	0.0092981	0.0022012	0.0249289	7.94e-05	0.0184941	0.0009579	1.33e-05	0.0017019	0.0086971	0.0025602	0.001008	0.0016105
3	11	51.01	1.72e-05	0.0092818	0.0051468	0.0212331	3.94e-05	0.0185755	0.005523	0.0002524	0.0023028	0.0098032	0.0026514	0.0011125	0.0021959
3	11	52.01	0.0001945	0.0083844	0.0072379	0.0187025	5.54e-05	0.0181762	0.0072693	0.0021022	0.000803	0.0088776	0.000866	0.0015308	0.0007556
3	11	53.01	0.0011855	0.0068481	0.008697	0.0130642	0.0004649	0.0159	0.0079381	0.005837	4.48e-05	0.0072083	9.4e-06	0.0019067	3.86e-05
3	11	54.01	0.0023575	0.0047643	0.0089786	0.0060612	0.001222	0.0113212	0.0073111	0.0073347	0.0002246	0.0049092	0.0005657	0.0021515	0.0002275
3	12	55.01	0.0029602	0.0027289	0.008242	0.0016449	0.0021735	0.0061784	0.0059777	0.0059456	0.0012107	0.0027129	0.0021768	0.0022277	0.0011951
3	12	56.01	0.0022085	0.0028517	0.0056916	0.0019093	0.0013269	0.0046314	0.0045931	0.005959	0.0018693	0.0035129	0.0027921	0.0029689	0.0018661
3	12	57.01	0.0014197	0.0029726	0.002922	0.0021405	0.0006003	0.0028737	0.0030734	0.0056221	0.0026253	0.0041928	0.0033834	0.0037956	0.002641
3	12	58.01	0.0007147	0.0030905	0.0007874	0.0022932	0.0001295	0.0012941	0.0016675	0.0048233	0.0034081	0.0046383	0.003867	0.0046855	0.0034466
3	12	59.01	0.0002321	0.0032041	4.9e-06	0.0023182	3.6e-06	0.0002993	0.0006462	0.0035404	0.0041456	0.0048035	0.0041752	0.0056071	0.0042078
3	13	60.01	1.91e-05	0.0033134	0.0003693	0.0021716	0.0002011	1e-07	0.0001219	0.002115	0.0048054	0.0047242	0.0042775	0.006513	0.0048902
3	13	61.01	0.0001937	0.0035626	0.0002552	0.0008864	0.0004956	2.1e-06	0.0001713	0.0018623	0.0081517	0.0070245	0.0037304	0.0062885	0.0082911
3	13	62.01	0.0014611	0.00365	0.0001098	2.07e-05	0.0009208	1.17e-05	0.0002076	0.0013452	0.0120535	0.0092594	0.0023869	0.0055089	0.0122444
3	13	63.01	0.0036181	0.0035497	1.3e-05	0.0006587	0.0013457	3.01e-05	0.0002073	0.0006928	0.0156706	0.0106147	0.0008729	0.0042529	0.0158812
3	13	64.01	0.005182	0.0032811	8.7e-06	0.0024619	0.0016083	5.66e-05	0.0001709	0.0001903	0.018374	0.0107755	9e-05	0.0028007	0.0185635
3	14	65.01	0.005542	0.0029031	6.2e-05	0.0569606	0.0016505	0.0036768	0.0001227	0.0485244	0.0200043	0.0099108	2.93e-05	0.0015599	0.0201431
3	14	66.01	0.0050232	0.0039691	3.17e-05	0.0685654	0.0020794	0.0029956	0.0001228	0.049548	0.019075	0.0088694	8.12e-05	0.0014206	0.0192258
3	14	67.01	0.0044188	0.0052258	1.07e-05	0.0752906	0.0025497	0.0021398	0.0001222	0.0504997	0.0178928	0.0075942	0.0001631	0.0012638	0.0180553
3	14	68.01	0.0037497	0.0066366	7e-07	0.0784461	0.0030481	0.0011757	0.0001209	0.0513867	0.016473	0.0061463	0.000277	0.0010964	0.0166458
3	14	69.01	0.0030486	0.0081323	2.5e-06	0.0797625	0.0035585	0.0003469	0.000119	0.052206	0.0148474	0.0046373	0.0004227	0.0009237	0.0150279
3	14	70.01	0.0023571	0.0096336	1.61e-05	0.0801129	0.0040634	3.1e-06	0.0001166	0.0529415	0.0130631	0.0032121	0.0005978	0.0007578	0.013247
3	14	71.01	0.0017169	0.0110591	4.05e-05	0.0798989	0.0045456	0.0001577	0.0001135	0.0535466	0.0111848	0.0020046	0.000798	0.0006026	0.0113662
3	14	72.01	0.0011691	0.0123414	7.4e-05	0.0793154	0.004989	0.0005612	0.0001101	0.0540216	0.009292	0.0010925	0.001016	0.0004619	0.0094646
3	15	73.01	0.0007344	0.0134868	0.0001107	0.0259391	0.0054095	0.0479479	0.0001088	0.054521	0.007514	0.000498	0.0012313	0.0003455	0.0076727
3	15	74.01	0.0002977	0.0198229	5.59e-05	0.0282504	0.0090958	0.106296	0.0005653	0.0764667	0.0098671	0.0014816	0.0002051	0.000612	0.0100892
3	15	75.01	1.71e-05	0.0240172	0.0008405	0.0282643	0.0130088	0.126252	0.0014386	0.0940661	0.0115214	0.0029748	0.0006996	0.0009602	0.0117839
3	15	76.01	9.68e-05	0.0247067	0.0025097	0.0253628	0.0156259	0.131539	0.0026087	0.102702	0.0118314	0.0045142	0.0047698	0.0013812	0.0121009
3	15	77.01	0.0004953	0.0227503	0.0044463	0.0199487	0.0163725	0.129373	0.003799	0.102442	0.0104683	0.0056872	0.0078651	0.0018657	0.010709
3	16	78.01	0.0002912	0.0093745	0.0027084	0.0066079	0.0092861	0.097147	0.0021783	0.0685173	0.0032595	0.0046388	0.0012085	0.0010226	0.0034232
3	16	79.01	0.000251	0.0077369	0.002775	0.0020065	0.0084105	0.143677	0.0017438	0.0666574	0.0051692	0.0051623	0.0009584	0.0005866	0.0053344
3	16	80.01	0.0001797	0.0059234	0.0026957	0.0003071	0.0073464	0.1642	0.0013201	0.0637971	0.0074866	0.0055249	0.0007121	0.0002261	0.0076247
3	16	81.01	9.8e-05	0.0040711	0.0024488	0.0095814	0.0061227	0.171684	0.000929	0.0594656	0.0100012	0.0056761	0.000486	2.39e-05	0.0100818
3	16	82.01	3.47e-05	0.0023861	0.0020553	0.0232521	0.0048079	0.173592	0.0005913	0.0524347	0.0124747	0.0056095	0.0002954	2.88e-05	0.0124755
3	16	83.01	4e-06	0.0010921	0.0015813	0.0330663	0.0035122	0.170472	0.0003228	0.0397313	0.0147225	0.0053549	0.0001511	0.000232	0.0146349
3	17	84.01	1.7e-06	0.0003165	0.0011102	0.0393893	0.002366	0.16124	0.0001337	0.021531	0.0166115	0.0049468	5.68e-05	0.0005633	0.0164407
3	17	85.01	0.0003338	0.0001343	0.0003995	0.0444661	0.0018353	0.15812	7.6e-06	0.020806	0.0165632	0.003276	8.1e-06	0.0009778	0.0163953
4	1	0.01	0.0010854	0.0006995	1.51e-05	0.099172	0.012209	0.0045237	0.0006117	0.0003166	0.0003939	0.148019	0.008153	5.93e-05	0.0003083
4	1	1.01	0.0007487	0.0003662	6e-06	0.107216	0.0129113	0.0048283	0.0008001	0.0004405	0.0007307	0.14498	0.00631	5.9e-05	0.000618
4	1	2.01	0.0003905	8.64e-05	8e-07	0.113929	0.0136305	0.0050421	0.0010075	0.0005891	0.0011996	0.140658	0.0043255	5.34e-05	0.0010639
4	1	3.01	0.0001084	4.4e-06	5e-07	0.118279	0.0143671	0.005146	0.0012273	0.0007525	0.0017997	0.134293	0.0024636	4.4e-05	0.001648
4	1	4.01	0	0.0001909	5.3e-06	0.119423	0.0151129	0.0051287	0.0014517	0.0009184	0.0025101	0.124542	0.0010145	3.28e-05	0.0023508
4	1	5.01	9.3e-05	0.0005948	1.49e-05	0.115082	0.0158488	0.0049895	0.0016727	0.001075	0.003286	0.110456	0.0001844	2.16e-05	0.0031296
4	1	6.01	0.0003414	0.0010707	2.82e-05	0.0972009	0.0165477	0.0047387	0.0018826	0.0011967	0.004062	0.0923504	1.56e-05	1.27e-05	0.0039175
4	2	7.01	0.03482	0.0014697	4.34e-05	0.0691538	0.0172553	0.0044012	0.0020772	0.0221979	0.0047665	0.177993	0.0003881	6.2e-06	0.0046412
4	2	8.01	0.0413757	0.001963	6.45e-05	0.0779116	0.0292757	0.0049029	0.0026585	0.0406975	0.0063522	0.186371	0.0004792	1.26e-05	0.0061964
4	2	9.01	0.0487344	0.0025688	9.35e-05	0.0838569	0.042276	0.0052883	0.0033701	0.0686101	0.008359	0.193369	0.0005796	0.0001287	0.0081686
4	2	10.01	0.0566307	0.0032635	0.0001314	0.0871583	0.0510855	0.0054736	0.0042054	0.0977416	0.0108007	0.198929	0.0006857	0.0004284	0.0105724
4	2	11.01	0.0644955	0.0039854	0.0001785	0.0883315	0.0569963	0.0053717	0.0051196	0.121033	0.0136132	0.203306	0.0007915	0.0009792	0.0133452
4	2	12.01	0.0715455	0.0046446	0.0002326	0.0874923	0.060783	0.0049119	0.006016	0.138418	0.0166133	0.206908	0.0008899	0.0017757	0.0163068
4	2	13.01	0.0771826	0.0051288	0.0002891	0.08426	0.0621728	0.0040956	0.0067449	0.150994	0.019459	0.209829	0.0009727	0.0027096	0.01912
4	2	14.01	0.0811905	0.0053585	0.0003407	0.0777258	0.0602647	0.0030195	0.0071528	0.159672	0.0216245	0.211574	0.0010327	0.0036271	0.0212657
4	2	15.01	0.0835174	0.0053004	0.0003793	0.0665907	0.053775	0.0019084	0.007147	0.164857	0.0223895	0.211359	0.0010642	0.0043924	0.0220304
4	2	16.01	0.0842126	0.0049872	0.000398	0.0509874	0.0419824	0.0010087	0.0067362	0.166533	0.0208732	0.207821	0.0010642	0.0049268	0.0205394
4	2	17.01	0.0832799	0.004492	0.0003936	0.0351701	0.0275804	0.0004367	0.0060157	0.164104	0.0166146	0.197935	0.001033	0.0052199	0.0163411
4	2	18.01	0.0809279	0.0039073	0.0003675	0.0230575	0.015795	0.0001459	0.0051196	0.154215	0.0111779	0.175682	0.0009744	0.0052877	0.0109896
4	3	19.01	0.0847362	0.001917	0.009234	7.5e-06	0.0308046	3.05e-05	0.0291177	0.0751878	0.0009239	0.0627786	1e-07	0.0061344	0.0010139
4	3	20.01	0.0832937	0.0019444	0.0078868	5.3e-06	0.0400705	7.41e-05	0.0308877	0.0714481	0.0018337	0.0633375	0	0.0050609	0.0019623
4	3	21.01	0.081117	0.0019614	0.0063193	3.3e-06	0.0453334	0.0006097	0.0321599	0.0655016	0.003091	0.0633846	0	0.003952	0.0032583
4	3	22.01	0.0778298	0.0019678	0.0046191	1.7e-06	0.0466308	0.0017319	0.0328264	0.0562753	0.0046412	0.0627727	0	0.0028842	0.0048442
4	3	23.01	0.0726425	0.001962	0.0029608	7e-07	0.0437578	0.0033617	0.032866	0.0426196	0.0063631	0.0610891	0	0.0019265	0.0065958
4	3	24.01	0.0645132	0.001946	0.0015689	1e-07	0.0338037	0.0052235	0.0323467	0.0256327	0.0080942	0.0559999	0	0.0011413	0.0083496
4	4	25.01	0.0543948	0.0019261	0.0321998	0	0.0171845	0.0070106	0.0316328	0.0117539	0.0097161	0.0391826	0.027041	0.0005565	0.0099887
4	4	26.01	0.0596986	0.0027462	0.0567848	0.0001	0.020987	0.0099234	0.0598313	0.0091052	0.0152181	0.0362839	0.0423116	0.0001668	0.0155454
4	4	27.01	0.0620517	0.003544	0.0769562	0.0004278	0.0243453	0.0132374	0.0830105	0.0059669	0.0204578	0.032877	0.0491662	1.1e-06	0.0208139
4	4	28.01	0.0607257	0.0041454	0.086678	0.0009442	0.0269702	0.0163509	0.0927822	0.0030398	0.0242035	0.0292623	0.0498553	0.0001392	0.0245746
4	4	29.01	0.0550902	0.0044434	0.0904095	0.0015212	0.0286859	0.0184578	0.0966622	0.001022	0.0262565	0.0254857	0.0477054	0.0006629	0.0266372
4	5	30.01	0.0066284	0.0044493	0.0912475	0.0020182	0.0294084	0.0190355	0.0982816	0.0356208	0.0272027	5.5e-05	0.0444586	0.0015966	0.0275952
4	5	31.01	0.0095608	0.0056301	0.0947414	0.0027233	0.02793	0.0176314	0.103744	0.0414169	0.0453051	3.12e-05	0.0613828	0.0036096	0.0459397
4	5	32.01	0.0110943	0.0067765	0.0973089	0.003454	0.0259261	0.0136592	0.10695	0.0454806	0.0500519	0.0003332	0.0653204	0.0055154	0.0506685
4	6	33.01	0.0004029	0.0077906	0.0990525	0.0041442	0.0235716	0.0043289	0.108717	0.0477229	0.0517649	0.0104804	0.0666003	0.129862	0.0523677
4	6	34.01	1.66e-05	0.0078591	0.117427	0.0035622	0.0263078	0.0178506	0.127323	0.0508506	0.055758	0.013194	0.0671456	0.170182	0.0563919
4	6	35.01	0.0002495	0.0076958	0.12322	0.0028028	0.029111	0.0332884	0.133409	0.0524355	0.0576617	0.015546	0.0682151	0.178482	0.0582414
4	6	36.01	0.0012759	0.0073055	0.120487	0.0019739	0.0318249	0.0388796	0.131317	0.0518707	0.0581195	0.0173078	0.0705034	0.178147	0.0586042
4	6	37.01	0.0025729	0.0067243	0.10981	0.0012152	0.0341957	0.0406569	0.119794	0.0489741	0.0573651	0.0184043	0.0739835	0.174904	0.0577394
4	7	38.01	0.0036491	0.0060316	0.091322	0.0006381	0.0358956	0.0408939	0.0925516	0.0444978	0.0553752	0.0189614	0.0771474	0.172268	0.0556514
4	7	39.01	0.0078027	0.0081041	0.0882756	0.0005603	0.0367988	0.0469595	0.0898578	0.0608394	0.0559181	0.0244221	0.0794817	0.258831	0.0561425
4	7	40.01	0.0130181	0.0095155	0.0835707	0.0004726	0.0365747	0.052052	0.0855871	0.0708295	0.0559403	0.0286339	0.079831	0.274075	0.0561209
4	7	41.01	0.0177205	0.0098236	0.0762109	0.0003806	0.0346683	0.0556655	0.0787849	0.0739173	0.0547063	0.0312962	0.07735	0.277725	0.0548548
4	7	42.01	0.021285	0.0091493	0.0644377	0.00029	0.0305268	0.0574789	0.0676305	0.0716916	0.0504863	0.0326551	0.0698213	0.268649	0.0505979
4	7	43.01	0.0237805	0.0078437	0.0469774	0.0002069	0.0241993	0.0568704	0.050418	0.0639832	0.038936	0.0329482	0.0486007	0.250634	0.0389368
4	8	44.01	0.025424	0.0062773	0.0005904	0.0001374	9.7e-05	0.0532532	0.0004591	0.0163832	0.0412781	0.0323225	0.0392219	0.23257	0.0408321
4	8	45.01	0.0254416	0.0031205	0.0008427	0.0002258	0.0013281	0.0533463	0.0004382	0.0213163	0.0477512	0.0269166	0.0349051	0.238747	0.0471599
4	8	46.01	0.022506	0.0002289	0.0009521	0.0003342	0.0068074	0.0509772	0.0003101	0.0238235	0.0424189	0.01818	0.0281575	0.241895	0.0418512
4	8	47.01	0.0154522	0.0008333	0.0008641	0.000456	0.0118001	0.0437199	0.000155	0.0247183	0.0270824	0.0076331	0.0200317	0.23791	0.0266798
4	9	48.01	0.0061811	0.0033115	0.0006671	0.0005739	0.0142115	0.0274904	5.55e-05	0.0247399	0.0115977	0.0015347	0.0125077	0.0730233	0.011419
4	9	49.01	0.0070149	0.0036439	0.0012985	9.08e-05	0.0145152	0.0258877	0.000199	0.0233307	0.0125633	0.0025009	0.0138117	0.0765082	0.0123641
4	9	50.01	0.0078999	0.0039667	0.0020454	4.86e-05	0.0137019	0.0238289	0.0004181	0.021687	0.0129913	0.003603	0.0139533	0.0773326	0.0127821
4	9	51.01	0.0088113	0.0042748	0.0027995	0.0005452	0.0113188	0.0213219	0.0006802	0.0199012	0.0128307	0.0047176	0.012752	0.0732483	0.0126226
4	10	52.01	0.0097035	0.0045621	0.0189832	0.0024342	0.0077556	0.0184842	0.0009447	0.018166	0.0122104	0.0057369	0.0086651	0.0604065	0.0120128
4	10	53.01	0.0118153	0.0047797	0.0165648	0.007559	0.008081	0.0192871	0.0007296	0.0267217	0.0175164	0.0058257	0.003774	0.0620183	0.0173491
4	10	54.01	0.0134132	0.0044143	0.0130594	0.0162016	0.0073989	0.0178398	0.0004797	0.0348587	0.0224389	0.0057361	0.0002692	0.0623866	0.0223024
4	10	55.01	0.0142212	0.0033643	0.0089989	0.0254906	0.0057033	0.0127262	0.0002553	0.0403221	0.025674	0.0054758	0.0009148	0.0599025	0.0255409
4	10	56.01	0.0142068	0.0019726	0.005357	0.0324278	0.0035749	0.0048512	9.74e-05	0.0422424	0.0266448	0.0050791	0.0044815	0.0508884	0.0264947
4	11	57.01	0.0054625	0.0008715	0.0027893	0.0368465	0.0018788	0.0122963	1.72e-05	0.040825	0.0253009	1.04e-05	0.0085489	0.0004677	0.0251205
4	11	58.01	0.0047376	0.0010881	0.0026152	0.040103	0.0007449	0.010432	2.4e-06	0.0384481	0.0232514	7.3e-06	0.0091444	0.0007264	0.0230956
4	11	59.01	0.0039822	0.0012777	0.0023911	0.0409573	2.5e-06	0.0079946	5.68e-05	0.0346045	0.0200882	7.63e-05	0.0096852	0.0010314	0.0199675
4	11	60.01	0.0032541	0.0014147	0.0021284	0.0374593	0.0005437	0.0052717	0.0001804	0.0287708	0.0157354	0.0002089	0.0101572	0.0013727	0.0156538
4	12	61.01	0.0025745	0.0014918	0.0018482	0.0264953	0.0014886	0.0028784	0.0003553	0.0213562	0.0111973	0.0003748	0.0106149	0.0017128	0.0111449
4	12	62.01	0.0012501	0.002335	0.002009	0.0619389	0.0018235	0.002913	0.0004404	0.0238605	0.0111895	2.89e-05	0.015711	7.84e-05	0.0110304
4	12	63.01	9.64e-05	0.0031948	0.001938	0.0827364	0.0021248	0.0024507	0.0004905	0.0227996	0.0091282	0.0001336	0.0161489	0.0010898	0.0088721
4	12	64.01	0.0002379	0.0039161	0.0016893	0.0877765	0.0023488	0.0018034	0.0004881	0.0175787	0.0051695	0.0007232	0.0135162	0.0042	0.0049081
4	13	65.01	0.00103	0.0043892	0.0013658	0.0880946	0.0024469	0.0012353	0.0008271	0.0111044	0.0020306	0.0013733	0.0095382	0.0069863	0.0018626
4	13	66.01	0.0015809	0.0075215	0.0020715	0.102601	0.0012943	0.0019253	0.0015464	0.0079491	0.0016836	0.0009668	0.011667	0.0062866	0.0015204
4	13	67.01	0.0022683	0.0119468	0.0029278	0.1121	0.00038	0.0028033	0.0025255	0.0044425	0.001314	0.0005334	0.01384	0.0053156	0.0011619
4	13	68.01	0.0030479	0.0167258	0.0038944	0.115958	2e-07	0.0037923	0.0037216	0.0013462	0.0009479	0.0001725	0.0158319	0.0041668	0.0008134
4	13	69.01	0.0038548	0.0202853	0.0049084	0.115526	0.0003921	0.0047718	0.0050431	2e-07	0.0006142	2.8e-06	0.017347	0.0029671	0.0005033
4	13	70.01	0.0046035	0.0216359	0.005891	0.110132	0.0015526	0.005586	0.0063658	0.0012783	0.0003388	0.0001061	0.0180463	0.0018685	0.000256
4	13	71.01	0.0052379	0.0205483	0.0067611	0.0943182	0.003224	0.0061449	0.007563	0.0043996	0.0001411	0.000465	0.0176015	0.0009939	8.92e-05
4	13	72.01	0.0057006	0.0174006	0.0074484	0.0625241	0.0050751	0.0064152	0.0085291	0.0079862	2.96e-05	0.0009587	0.0158416	0.000404	9.1e-06
4	14	73.01	0.0060002	0.0133638	0.0079379	0.0354891	0.0068589	0.0064296	0.0092432	0.011251	0.0098013	0.0014304	0.0059483	9.48e-05	0.0102682
4	14	74.01	0.0083395	0.0171429	0.0119863	0.0354414	0.0099404	0.0076645	0.0144617	0.0144934	0.0111095	0.0012824	0.0060234	0.0001056	0.0115222
4	14	75.01	0.0107178	0.0197824	0.0165538	0.0332224	0.0131036	0.0086913	0.0202042	0.0176658	0.0120831	0.0011096	0.0057758	0.0001101	0.0124182
4	14	76.01	0.0125281	0.0204236	0.0201324	0.0289317	0.0155305	0.0093116	0.0243009	0.0202586	0.0126001	0.0009259	0.0052388	0.000106	0.0128442
4	14	77.01	0.013185	0.0190227	0.0214198	0.0231125	0.0166757	0.0093563	0.0257913	0.0217753	0.0125425	0.0007445	0.0044999	9.47e-05	0.0126928
4	14	78.01	0.012385	0.0159725	0.0202605	0.0167754	0.0164666	0.0087272	0.0250292	0.0219477	0.0118155	0.000576	0.003676	7.65e-05	0.0118826
4	14	79.01	0.0102589	0.0120462	0.0173724	0.0110312	0.0151725	0.0074761	0.0226492	0.0207331	0.0104294	0.0004281	0.0028727	5.76e-05	0.0104315
5	1	0.01	0.0048306	0.0012342	0.0041372	0.000391	0.0011197	0.0112114	0.0005709	4.4e-06	0.0152434	0.223345	0.0003439	0.0015229	0.0152652
5	1	1.01	0.004852	0.0012408	0.0041538	0.0003934	0.001127	0.0112837	0.0005733	4.4e-06	0.0153849	0.22443	0.0003457	0.0015316	0.015407
5	1	2.01	0.0048518	0.0012407	0.0041536	0.0003934	0.0011269	0.011283	0.0005732	4.4e-06	0.0153835	0.224418	0.0003457	0.0015315	0.0154056
5	2	3.01	0.0048322	0.0012362	0.0041431	0.0003896	0.0011135	0.011212	0.0005724	4.1e-06	0.0019141	0.223352	0.000342	0.0015256	0.0019183
5	2	4.01	0.0049978	0.0014446	0.0047264	0.0002626	0.0003794	0.0112974	0.0007301	4.74e-05	0.0066073	0.22664	0.0001772	0.0018226	0.0066011
5	2	5.01	0.0051089	0.001648	0.0052063	0.0001507	6.11e-05	0.0111525	0.0008763	0.0002701	0.01305	0.237498	6.12e-05	0.0021606	0.0130169
5	2	6.01	0.0051486	0.0018298	0.0055301	6.47e-05	0.0012907	0.0107149	0.0009837	0.0006673	0.0179816	0.243589	4.8e-06	0.002537	0.0179222
5	2	7.01	0.0051206	0.0019668	0.0056731	1.33e-05	0.0025459	0.0099491	0.001031	0.0011968	0.0212531	0.243881	1.16e-05	0.0029455	0.0211738
5	3	8.01	0.0050071	0.0078217	0.0056474	0.0164812	0.0032229	0.0088919	0.0010161	0.001777	0.0234316	0.241728	7.51e-05	0.0033555	0.0233379
5	3	9.01	0.0042035	0.0104981	0.006176	0.0223506	0.0049978	0.0080523	0.0012757	0.0005795	0.0205945	0.243393	2.96e-05	0.0024111	0.0205126
5	3	10.01	0.0030906	0.01197	0.0061918	0.0277647	0.0065577	0.0070138	0.0014968	1.7e-06	0.0158045	0.242753	0.0004268	0.0015688	0.0157305
5	3	11.01	0.0017891	0.0118922	0.0056107	0.0320486	0.007253	0.0058172	0.0016292	0.000556	0.0088925	0.238611	0.0012337	0.0008916	0.0088249
5	3	12.01	0.000664	0.0105424	0.0045271	0.0351722	0.0068606	0.0045282	0.0016408	0.002173	0.0025559	0.226604	0.002251	0.0004111	0.002513
5	4	13.01	0.002486	0.0131978	0.0009965	0.0505555	0.007449	0.0908964	0.00049	0.0022449	0.0003442	0.129635	0.0024303	0.0125813	0.0003698
5	4	14.01	0.0010379	0.0133856	0.0012903	0.0469028	0.0082563	0.0883696	0.0009035	0.0015976	0.0074495	0.126043	0.0092358	0.0140336	0.0075343
5	4	15.01	0.0001482	0.0127263	0.0016095	0.0394189	0.0089301	0.0843372	0.0014176	0.0010516	0.0176429	0.115921	0.014393	0.0153478	0.0176964
5	5	16.01	3.13e-05	0.0112793	0.0019241	0.0274907	0.0095152	0.07925	0.0019759	0.0006332	0.0237994	0.100646	0.0170112	0.0165364	0.0238259
5	5	17.01	0.0001132	0.0210138	0.0004598	0.0452859	0.0151877	0.0920141	0.0005666	0.0006606	0.0213595	0.113379	0.0162653	0.0210703	0.0213677
5	5	18.01	0.0007703	0.0299879	2.32e-05	0.0518988	0.0195097	0.0976659	1.5e-06	0.0006097	0.0172604	0.115902	0.0143473	0.0237781	0.017236
5	5	19.01	0.0018007	0.0366571	0.0009366	0.0525966	0.0192341	0.0914146	0.0006612	0.0004959	0.0125381	0.109255	0.0111832	0.0249094	0.0124788
5	6	20.01	0.0028838	0.0412761	0.0026559	0.0488432	0.014317	0.0590747	0.0020352	0.0003645	0.0543638	0.0010002	0.0075421	0.0250168	0.0539393
5	6	21.01	0.0050926	0.0381273	0.0018675	0.0422326	0.019926	0.137749	0.0015136	0.0004625	0.0457443	0.0010141	0.0038052	0.0342496	0.0452573
5	6	22.01	0.0072053	0.0314274	0.0006263	0.0323583	0.0187395	0.14767	0.0005962	0.0005214	0.0294065	0.0009315	0.0008915	0.0407619	0.0288884
5	6	23.01	0.0084383	0.0186056	1.55e-05	0.0195016	0.010119	0.150663	4.61e-05	0.0005296	0.0066962	0.0007749	1.41e-05	0.0432471	0.0064631
5	7	24.01	0.0082834	0.0063714	0.0001285	0.0084976	0.0033759	0.151728	4.12e-05	0.0004967	1.21e-05	0.0006028	0.001062	0.0407052	6.8e-06
5	7	25.01	0.0098394	0.0080436	1.12e-05	0.010602	0.0042448	0.150082	2.76e-05	0.001068	0.0012678	0.0026511	0.0005305	0.0415295	0.0011947
5	7	26.01	0.0105599	0.0095266	5.26e-05	0.0125281	0.0049107	0.146249	0.0003847	0.001925	0.0062712	0.0068365	0.0001292	0.0418892	0.0060962
5	7	27.01	0.0102553	0.0104573	0.0003867	0.0138789	0.0051614	0.139806	0.0012531	0.0030534	0.0137239	0.0113089	3.1e-06	0.0415482	0.0134988
5	7	28.01	0.0090758	0.0106123	0.0010201	0.0143712	0.0049091	0.13014	0.0025379	0.0043678	0.0196201	0.0143857	0.000234	0.0401554	0.0194012
5	7	29.01	0.0073667	0.0099627	0.001748	0.0139521	0.0042494	0.115749	0.0038759	0.0057238	0.0229725	0.0158406	0.0007868	0.0367774	0.0227867
5	7	30.01	0.0055311	0.0086899	0.002298	0.0127872	0.0033933	0.0932561	0.0048858	0.0069696	0.0241905	0.0157827	0.0015272	0.0283822	0.0240527
5	8	31.01	0.0038839	0.0006258	0.0025259	3.06e-05	0.0025467	0.0647288	0.0053972	0.0079508	0.0011158	0.0145367	0.0022945	0.0140932	0.0011096
5	8	32.01	0.0024256	0.0008443	0.0013685	0.0002071	0.0016931	0.066591	0.004744	0.0090373	0.0022126	0.014192	0.0029885	0.0155057	0.0022051
5	8	33.01	0.0008743	0.0009811	0.0003208	0.000539	0.0006509	0.066587	0.0036067	0.0092197	0.0036223	0.0137845	0.0036887	0.0160306	0.0036156
5	8	34.01	1.48e-05	0.0009573	2.46e-05	0.0010056	2.32e-05	0.0637396	0.0022161	0.0085201	0.0047109	0.0133332	0.0043008	0.0156601	0.0047056
5	8	35.01	0.0005148	0.0007886	0.0007456	0.0015701	0.0002773	0.0567758	0.000985	0.0072391	0.0049874	0.0128576	0.0047339	0.0145205	0.0049834
5	8	36.01	0.0019527	0.0005668	0.0020595	0.0021881	0.0011595	0.0423487	0.0002411	0.0057699	0.0044901	0.0123717	0.0049314	0.0128337	0.0044878
5	9	37.01	0.0033989	0.0003799	0.0033596	0.0028108	0.0260264	0.0056194	3.5e-06	0.0043911	0.0036202	0.0119118	0.0048928	1.8e-06	0.0036198
5	9	38.01	0.0041285	0.00124	0.004321	0.0034069	0.0261887	0.0046052	2.1e-06	0.0038462	0.0043262	0.0138897	0.0054263	8.13e-05	0.0043405
5	9	39.01	0.0047494	0.0025522	0.0053614	0.0040375	0.0263523	0.0035394	2.35e-05	0.0032312	0.0049825	0.0154888	0.0059769	0.0002919	0.0050085
5	9	40.01	0.0051718	0.0040518	0.0064352	0.0046889	0.0265276	0.0025244	6.84e-05	0.0025851	0.0055651	0.0165771	0.0065387	0.0005663	0.0055983
5	9	41.01	0.0053769	0.0054865	0.0074918	0.005343	0.0267084	0.001654	0.0001353	0.001965	0.0060637	0.0171444	0.0071017	0.0008079	0.0060992
5	10	42.01	0.0053275	0.0067528	0.0084575	0.0059251	0.0268741	0.0009784	0.0002171	0.0014108	0.0064446	0.0172278	0.0076643	0.0009771	0.0064791
5	10	43.01	0.002856	0.0089568	0.0064149	0.0014063	0.0275886	0.0010639	1.07e-05	0.0014061	0.002968	0.013867	0.0090543	0.0021059	0.0030242
5	10	44.01	0.0009128	0.0100952	0.004049	0.0001536	0.0285781	0.0011609	8.38e-05	0.0014469	0.0002644	0.0095492	0.0095468	0.003317	0.0002935
5	11	45.01	3.85e-05	0.0095299	0.0019752	0.0028561	0.0299258	0.0012773	0.0004143	0.0015285	0.0004029	0.0052421	0.0085928	0.0037808	0.0003627
5	11	46.01	0.0008692	0.0106854	0.004337	0.0031718	0.0415065	0.0016061	7.3e-06	0.0007555	0.0017763	0.0036609	0.008266	0.004516	0.0016795
5	11	47.01	0.0027832	0.0115853	0.0071897	0.003456	0.0500899	0.0019752	0.0008199	0.0001766	0.0040969	0.0021309	0.0077662	0.0052054	0.0039392
5	11	48.01	0.0053151	0.0121612	0.0097924	0.0036751	0.0548522	0.0023788	0.0026582	2.9e-06	0.0067616	0.000925	0.0071198	0.0058232	0.0065545
5	12	49.01	0.007848	0.0124378	0.0117495	0.0037854	0.0567566	0.0028108	0.0046862	0.0002462	0.0091154	0.0002169	0.0063784	0.0063414	0.0088736
5	12	50.01	0.0099675	0.0126311	0.0107446	0.0033748	0.0577448	0.0025344	0.0044576	0.0008875	0.0119848	0.0001744	0.0057779	0.0071401	0.0116161
5	12	51.01	0.0115343	0.0123724	0.009127	0.0025691	0.0573574	0.001983	0.0040315	0.0020868	0.0152086	0.0030357	0.0049432	0.0077361	0.0146886
5	12	52.01	0.0122612	0.0114856	0.0070122	0.0015659	0.0553153	0.0012151	0.0034296	0.0038228	0.0185318	0.0100721	0.0039443	0.0080348	0.0178491
5	12	53.01	0.0120763	0.0098181	0.0047207	0.0006683	0.0515029	0.0004737	0.0027128	0.0057936	0.0215228	0.0170335	0.0028864	0.0079889	0.0206947
5	12	54.01	0.0110672	0.0074633	0.0026788	0.0001259	0.0459636	6.13e-05	0.001972	0.0075708	0.0236232	0.0220614	0.0018943	0.0075697	0.0227041
5	12	55.01	0.0094613	0.0049718	0.0012023	5.6e-06	0.0389285	1.4e-05	0.0013	0.0088158	0.0243179	0.0254624	0.0010791	0.0068444	0.0233988
5	13	56.01	0.013098	0.0042685	5.25e-05	0.0108862	0.0193819	6.18e-05	0.0011371	0.002098	0.0190808	0.018337	0.0007335	0.0025567	0.0184491
5	13	57.01	0.0185044	0.0036297	0.0001626	0.0102586	0.0169495	0.0002164	0.0002295	0.0023729	0.0246055	0.0281999	0.001391	0.0010196	0.0238346
5	13	58.01	0.0218942	0.0026865	0.0015359	0.0089447	0.0134253	0.0004987	0.0001553	0.0021149	0.0246566	0.0284304	0.0022917	3.9e-06	0.0239651
5	13	59.01	0.021268	0.0015859	0.0046678	0.0069763	0.0089084	0.0008705	0.002128	0.0011957	0.0214038	0.022825	0.0032812	0.0014341	0.0208612
5	13	60.01	0.0168734	0.000634	0.0084823	0.0046524	0.0042337	0.0012226	0.0056772	0.0002849	0.0165842	0.0126884	0.0040776	0.0050525	0.0162145
5	13	61.01	0.0107581	0.0001058	0.0110995	0.0025351	0.0010175	0.001435	0.0086665	3e-07	0.0116331	0.0040507	0.004418	0.0082756	0.0114189
5	14	62.01	0.0147377	0.0007426	0.0042037	0.0007735	0.0005801	0.0027431	0.0022955	0.0006911	0.0140514	0.0020949	0.0026294	0.0035081	0.0138579
5	14	63.01	0.0132618	0.0011292	0.0056086	0.0020513	0.0001053	0.0026817	0.0041281	0.0017641	0.012107	0.0027317	0.0039861	0.0042383	0.0118972
5	14	64.01	0.011371	0.0015099	0.0069419	0.0040515	4.16e-05	0.0024347	0.0058802	0.0036184	0.0086385	0.0034452	0.005518	0.0046961	0.0084314
5	14	65.01	0.00911	0.0017866	0.0080326	0.0060176	0.0005245	0.002017	0.0070032	0.0065977	0.0040448	0.0042009	0.0071235	0.0046755	0.0038995
5	15	66.01	0.0066749	0.0018997	0.0087581	0.0071274	0.0012769	0.0015061	0.0073474	0.0254365	0.0010012	0.00495	0.008675	0.0040412	0.0009401
5	15	67.01	0.0071509	0.0016437	0.007434	0.0184603	0.0013806	0.0011311	0.0070915	0.0504617	0.0009732	0.0069518	0.0075695	0.0033719	0.0009074
5	15	68.01	0.0061965	0.0013351	0.0054609	0.0292466	0.00134	0.0007932	0.0059869	0.0658574	0.0008576	0.0080819	0.0061524	0.002605	0.0007938
5	15	69.01	0.0043858	0.0010055	0.0032136	0.0370167	0.0011664	0.0005087	0.0040951	0.0727967	0.0006764	0.0077723	0.0046034	0.0018473	0.0006212
5	16	70.01	0.0026032	0.0007034	0.0014607	0.0421155	0.0051117	0.0002893	0.0022385	0.0764832	0.0004782	0.0068491	0.003179	0.0011984	0.0004354
5	16	71.01	0.0025789	0.0009473	0.001373	0.0423295	0.0042942	0.0004684	0.0021582	0.0747987	0.0005069	0.0070288	0.0029047	0.0012369	0.0004679
5	16	72.01	0.0025057	0.0012184	0.0012454	0.0417267	0.0034766	0.0006953	0.0020096	0.0714054	0.0005284	0.0070571	0.002314	0.0012602	0.0004948
5	16	73.01	0.0023681	0.0015004	0.0010832	0.0395238	0.0026962	0.0009599	0.0017893	0.0655274	0.0005411	0.0069183	0.001472	0.0012643	0.0005139
5	16	74.01	0.0021564	0.0017747	0.0008964	0.0337912	0.0019862	0.0012517	0.0015066	0.0557839	0.000544	0.0066149	0.000646	0.0012539	0.0005239
5	16	75.01	0.0018794	0.0020227	0.0007012	0.0211325	0.0013731	0.0015461	0.0011872	0.0403229	0.0005363	0.0061676	0.0001449	0.001224	0.0005238
5	17	76.01	6.5e-06	0.0007182	0.0003325	0.0241754	0.0053191	0.0028637	0.0016527	0.0153241	0.0006522	0.0203996	0.001737	0.0038056	0.0006356
5	17	77.01	1e-06	0.0010052	0.000465	0.0366638	0.0080555	0.0013961	0.0025178	0.018328	0.0012658	0.0501096	0.0066453	0.0039795	0.0012595
5	17	78.01	4e-07	0.0013084	0.0006002	0.0413148	0.0113161	0.0002759	0.0034516	0.0193628	0.0020634	0.056305	0.0171127	0.0037426	0.0020878
5	17	79.01	7.9e-06	0.001561	0.0006942	0.0390298	0.0148335	3.2e-05	0.0040829	0.0180865	0.002644	0.0589436	0.0254848	0.0030095	0.0027112
5	17	80.01	2.11e-05	0.0016935	0.0007028	0.0317945	0.018157	0.0007122	0.00411	0.014934	0.0027058	0.0599312	0.0287711	0.0019135	0.0028077
5	17	81.01	3.29e-05	0.0016689	0.0006215	0.0226272	0.0208036	0.0019371	0.0036042	0.0109583	0.0023604	0.0595479	0.0268995	0.0009147	0.0024787
5	18	82.01	0.0008803	0.0015147	1.78e-05	0.003664	0.0224948	0.0017528	7.4e-06	0.013481	0.0018766	0.057927	0.0189441	0.0003385	0.0019939
5	18	83.01	0.0023531	0.0025727	0.0018843	0.0034725	0.0239439	0.0047201	0.0012803	0.0264595	0.0022056	0.059529	0.0183087	0.0004561	0.0023485
5	18	84.01	0.0051657	0.0038966	0.0127863	0.0030182	0.0246407	0.0102167	0.0098169	0.040812	0.0024344	0.0603403	0.017426	0.0005735	0.0025986
5	18	85.01	0.0090157	0.0053093	0.0319168	0.0023572	0.0240343	0.0180298	0.0283089	0.0524442	0.002516	0.0599749	0.0163193	0.0006637	0.0026946
5	18	86.01	0.0124718	0.0065749	0.0410793	0.0016076	0.021227	0.0262226	0.0367334	0.0607769	0.0024339	0.0581499	0.0150348	0.000696	0.0026172
5	18	87.01	0.0144481	0.0075011	0.0429469	0.000927	0.0149233	0.0328134	0.0374956	0.06654	0.0022105	0.0544882	0.0136302	0.0006664	0.0023886
5	18	88.01	0.0147901	0.0080066	0.0414363	0.0004354	0.0065416	0.0366985	0.0350102	0.0703232	0.0018972	0.0488108	0.0121607	0.0005893	0.0020604
5	19	89.01	0.0015724	0.0081241	0.0013376	0.0001582	0.0021074	0.0375559	0.0012083	0.0734784	0.0015529	0.0417412	0.0106762	0.0004933	0.001696
5	19	90.01	0.0001855	0.0082427	0.004331	0.0003714	0.0013169	0.0351889	0.0036356	0.0823871	0.0013293	0.03956	0.0089347	0.000954	0.001477
5	19	91.01	0.0002769	0.0082868	0.008879	0.0006046	0.0007061	0.0311968	0.0073666	0.0859131	0.0011087	0.0354524	0.0068423	0.0015361	0.0012574
5	20	92.01	0.0018952	0.0082351	0.013717	0.0007714	0.004491	0.0071883	0.011539	0.0872565	0.0009085	0.0016268	0.0047716	0.0021883	0.0010552
5	20	93.01	0.0008971	0.0058937	0.01047	0.0059986	0.0156832	0.0390086	0.0085482	0.14384	0.0019018	0.0013414	0.0045642	0.002809	0.0021285
5	20	94.01	0.0001076	0.003084	0.0036453	0.0129135	0.0229857	0.0461059	0.0026579	0.159009	0.0029815	0.0004425	0.0038922	0.0031402	0.0032616
5	21	95.01	0.0007825	0.0008308	8e-06	0.0151827	0.0238806	0.0498573	0.0003967	0.162087	0.0036201	1.14e-05	0.0029014	0.0030395	0.0039013
5	21	96.01	0.0136508	0.0018428	0.0029944	0.0155145	0.0225083	0.0497295	0.0006494	0.167222	0.0062652	8.33e-05	0.0020298	0.004176	0.0066999
5	21	97.01	0.0784373	0.003296	0.0161712	0.0154097	0.0201011	0.0482006	0.0086441	0.175368	0.0096962	0.0002232	0.0011444	0.0048998	0.0103019
5	21	98.01	0.10209	0.0049595	0.0381325	0.0147647	0.016019	0.0446795	0.0266813	0.177602	0.0132465	0.0004228	0.0004371	0.0049799	0.0139974
5	21	99.01	0.108599	0.006516	0.0565174	0.0135086	0.0094692	0.0378408	0.0435419	0.174508	0.0159258	0.0006662	5.49e-05	0.0045603	0.0167564
5	21	100.01	0.10952	0.0077226	0.0690841	0.0116608	0.0024104	0.0239684	0.0550464	0.163346	0.0168696	0.0009337	3.02e-05	0.0038999	0.0176944
5	21	101.01	0.107728	0.0084732	0.0777141	0.0093873	4.43e-05	0.0045786	0.0626716	0.13745	0.0155986	0.0012067	0.0002875	0.003191	0.0163057
5	22	102.01	0.104987	0.00877	0.0836442	0.0070427	0.0003345	0.000287	0.0676608	0.109682	0.0125369	0.0014531	0.0006948	0.0025288	0.013023
5	22	103.01	0.0999661	0.0089177	0.0699516	0.0082611	0.0009882	0.0003289	0.0529131	0.117972	0.0125857	0.0002944	0.0003311	0.0017463	0.0131066
5	23	104.01	0.003788	0.009179	0.0111736	0.0108554	0.0051405	0.002531	0.0054393	0.0002938	0.0116768	3.4e-05	9.2e-05	0.0009777	0.0122235
5	23	105.01	0.0089583	0.010477	0.0086207	0.0143511	0.0055022	0.002418	0.0034873	5.72e-05	0.0126332	5.3e-06	1.29e-05	0.0011549	0.0131982
5	23	106.01	0.0156534	0.0117925	0.0058124	0.0179496	0.0058337	0.002284	0.0016748	0.0014576	0.0135329	1.8e-06	6.9e-06	0.001336	0.014113
5	23	107.01	0.0207797	0.0130852	0.0031254	0.0212554	0.0061227	0.0021323	0.0004066	0.0048928	0.0143545	2.55e-05	7.88e-05	0.0015141	0.0149484
5	23	108.01	0.0239951	0.0143087	0.0011035	0.0240152	0.0063595	0.0019669	1.5e-06	0.0093445	0.015082	7.74e-05	0.000223	0.0016821	0.0156872
5	23	109.01	0.0259844	0.0154128	0.0001171	0.0261619	0.0065385	0.0017925	0.0004415	0.0134489	0.0157042	0.0001562	0.0004263	0.001834	0.0163178
5	24	110.01	0.0102127	0.016382	0.0001976	0.027802	0.0066611	0.0763601	0.0010419	0.0935751	0.0162307	0.0002541	0.0006693	0.0019625	0.0168507
5	24	111.01	0.0236214	0.0187903	0.0001919	0.0350924	0.0071234	0.0741738	0.0011182	0.221237	0.01804	1.31e-05	0.000873	0.0018409	0.018805
5	24	112.01	0.0400284	0.0199538	0.0001544	0.0416996	0.0070715	0.069779	0.0010462	0.250169	0.0179231	0.0001098	0.0010949	0.0016496	0.0187292
5	24	113.01	0.0529444	0.0197169	9.82e-05	0.0474518	0.006368	0.0634319	0.000832	0.262878	0.0160948	0.0006483	0.0013221	0.001393	0.0168557
5	24	114.01	0.0608341	0.0182135	4.64e-05	0.0524399	0.0050693	0.0561066	0.0005573	0.268458	0.0132311	0.0016031	0.0015387	0.0010957	0.0138904
5	24	115.01	0.0650763	0.015614	1.42e-05	0.0567188	0.0034937	0.0482084	0.0003147	0.268547	0.0100352	0.0028147	0.0017297	0.0007918	0.0105642
5	24	116.01	0.0669678	0.0122066	1.4e-06	0.0602625	0.0020781	0.0359232	0.000149	0.262246	0.0070729	0.0040677	0.0018825	0.0005181	0.0074672

## Sheet: Raw data NILs
Line ID	NUC/CC	trait n	Area	Density	Perimeter	Roundness	Heterogeneity
LCN2-11	NUC		54791	49.5065	861.97	1.09	0.314066		Raw measured data of Near Isogenic lines (NILs) nucleus and chromocenter morphometric traits
LCN2-11	NUC		54128	39.0346	889.524	1.17455	0.0668785
LCN2-11	NUC		47217	35.0492	876.996	1.31766	0.0971048		Legend
LCN2-11	NUC		45756	26.7812	842.091	1.24744	0.0376781		Line ID	Parental lines (Cvi-0, Ler, and number (LCN) of NIL lines described in Keurentjes et al., 2007
LCN2-11	NUC		45191	47.5648	846.221	1.2738	0.199531		NUC/CC	Indicates whether the trait values indicated in columns D-H is from a nucleus (NUC) or chromocenter (CC)
LCN2-11	NUC		43646	42.457	788.623	1.14664	0.0726985		trait n	Number of objects (chromocenters) measured per nucleus
LCN2-11	NUC		40622	49.701	754.467	1.12673	0.124514		Column D-H	Measured trait values. For trait descriptions see Table 1
LCN2-11	NUC		40275	43.1463	760.319	1.15326	0.176313
LCN2-11	NUC		36508	58.0988	703.366	1.08235	0.327353
LCN2-11	NUC		36127	61.9248	818.162	1.49297	0.311097
LCN2-11	NUC		33270	68.011	757.873	1.38917	0.388759
LCN2-11	NUC		31196	61.7513	665.586	1.13974	0.404828
LCN2-11	NUC		28949	47.0235	658.91	1.20539	0.113683
LCN2-11	NUC		27764	54.6147	654.034	1.24121	0.194208
LCN2-11	NUC		25863	55.6427	648.046	1.3086	0.101922
LCN2-11	NUC		25094	77.3945	573.613	1.05496	0.325735
LCN2-11	NUC		25068	71.4742	572.615	1.05822	0.303375
LCN2-11	NUC		24848	89.5825	573.964	1.06685	0.441283
LCN2-11	NUC		24232	49.3622	573.962	1.0966	0.220865
LCN2-11	NUC		23213	61.0325	596.725	1.235	0.268815
LCN2-11	NUC		19438	87.9709	519.838	1.12456	0.387591
LCN2-11	NUC		17628	63.148	488.384	1.09038	0.255559
LCN2-11	NUC		17455	79.2001	512.894	1.22077	0.347923
LCN2-11	CC	3	560	184.236	82.8999	1.06496	0.760714
LCN2-11	CC	4	542	146.12	83.7523	1.13843	0.714022
LCN2-11	CC	5	534	203.624	80.718	1.06628	0.561798
LCN2-11	CC	3	485	184.885	81.7658	1.22063	0.571134
LCN2-11	CC	5	480	138.988	97.0069	1.73178	0.633333
LCN2-11	CC	3	479	158.025	76.6821	1.08219	0.768267
LCN2-11	CC	5	454	197.205	102.819	2.08552	0.370044
LCN2-11	CC	8	448	148.192	84.1498	1.38856	0.589286
LCN2-11	CC	2	445	189.463	79.5706	1.25716	0.539326
LCN2-11	CC	3	435	197.492	76.0004	1.16284	0.56092
LCN2-11	CC	8	422	166.898	72.1323	1.08539	0.691943
LCN2-11	CC	1	411	165.105	70.4454	1.07874	0.737226
LCN2-11	CC	7	402	182.042	86.8615	1.72084	0.609453
LCN2-11	CC	6	392	184.077	69.7771	1.08754	0.711735
LCN2-11	CC	4	391	180.386	68.9841	1.09979	0.687979
LCN2-11	CC	5	388	186.129	84.2591	1.63884	0.523196
LCN2-11	CC	2	388	179.776	68.223	1.07271	0.744845
LCN2-11	CC	3	387	169.563	68.9907	1.10049	0.687338
LCN2-11	CC	9	385	88.9403	69.844	1.12091	0.592208
LCN2-11	CC	1	383	120.817	77.2033	1.37614	0.462141
LCN2-11	CC	2	373	200.046	68.7857	1.11819	0.490617
LCN2-11	CC	2	344	160.017	65.167	1.11257	0.723837
LCN2-11	CC	8	332	163.961	63.2417	1.08873	0.701807
LCN2-11	CC	4	327	182.024	64.9453	1.15647	0.376147
LCN2-11	CC	2	325	155.206	64.1173	1.13526	0.729231
LCN2-11	CC	6	302	163.159	71.1966	1.51867	0.63245
LCN2-11	CC	5	298	135.339	60.979	1.13858	0.634228
LCN2-11	CC	8	292	188.794	57.5942	1.03901	0.671233
LCN2-11	CC	3	292	130.86	59.7074	1.10029	0.513699
LCN2-11	CC	7	288	123.705	57.4921	1.03567	0.614583
LCN2-11	CC	6	286	189.888	61.6229	1.19369	0.56993
LCN2-11	CC	2	286	118.077	60.1874	1.13754	0.576923
LCN2-11	CC	6	285	127.993	58.1584	1.0694	0.635088
LCN2-11	CC	1	275	146.255	58.0809	1.1206	0.498182
LCN2-11	CC	7	274	135.153	60.5533	1.21867	0.547445
LCN2-11	CC	8	270	166.9	56.768	1.08568	0.57037
LCN2-11	CC	4	269	128.007	56.246	1.07669	0.542751
LCN2-11	CC	8	268	113.246	57.8103	1.12552	0.38806
LCN2-11	CC	5	264	191.03	55.9637	1.08133	0.598485
LCN2-11	CC	6	263	167.932	56.9263	1.10942	0.505703
LCN2-11	CC	1	261	170.598	56.5648	1.1244	0.678161
LCN2-11	CC	6	260	56.0038	57.6154	1.14514	0.142308
LCN2-11	CC	8	253	141.735	53.1403	1.01555	0.636364
LCN2-11	CC	3	250	187.112	58.7579	1.25907	0.592
LCN2-11	CC	9	247	148.024	54.3862	1.09133	0.558704
LCN2-11	CC	4	247	174.202	55.4767	1.14112	0.48583
LCN2-11	CC	7	242	118.831	55.8915	1.16945	0.582645
LCN2-11	CC	5	242	189.45	53.3313	1.0647	0.607438
LCN2-11	CC	9	241	114.232	53.9917	1.09574	0.560166
LCN2-11	CC	4	241	132.992	53.224	1.07767	0.518672
LCN2-11	CC	4	241	126.768	55.7638	1.19111	0.518672
LCN2-11	CC	2	239	138.665	53.9062	1.11107	0.535565
LCN2-11	CC	2	237	124.865	55.2454	1.17615	0.295359
LCN2-11	CC	1	234	147.303	55.3727	1.19597	0.358974
LCN2-11	CC	1	234	136.466	53.0445	1.12321	0.632479
LCN2-11	CC	4	233	192.944	52.5637	1.08943	0.429185
LCN2-11	CC	4	232	137.31	53.4605	1.12692	0.461207
LCN2-11	CC	3	232	152.509	62.2138	1.54552	0.413793
LCN2-11	CC	2	228	137.654	51.8874	1.05808	0.635965
LCN2-11	CC	3	227	185.634	51.9521	1.12697	0.585903
LCN2-11	CC	10	225	177.622	52.0435	1.10485	0.675555
LCN2-11	CC	2	224	128.75	51.9762	1.10341	0.473214
LCN2-11	CC	6	222	104.982	53.332	1.16288	0.337838
LCN2-11	CC	7	220	139.05	53.6164	1.20059	0.322727
LCN2-11	CC	6	220	127.909	51.3668	1.11652	0.468182
LCN2-11	CC	4	219	180.466	51.9889	1.12406	0.410959
LCN2-11	CC	1	218	110.372	51.8289	1.13528	0.256881
LCN2-11	CC	2	217	160.447	52.2429	1.18775	0.612903
LCN2-11	CC	9	214	135.126	49.6298	1.06962	0.504673
LCN2-11	CC	7	214	154.121	52.8858	1.20626	0.584112
LCN2-11	CC	3	212	148.076	50.3913	1.11444	0.382076
LCN2-11	CC	5	212	126.717	49.6498	1.06532	0.400943
LCN2-11	CC	5	211	141.062	62.5362	1.76309	0.199052
LCN2-11	CC	6	210	148.376	49.9126	1.1019	0.0666666
LCN2-11	CC	10	210	152.857	52.608	1.22648	0.442857
LCN2-11	CC	4	202	100.223	48.1489	1.05062	0.381188
LCN2-11	CC	5	202	120.723	48.4695	1.05963	0.376238
LCN2-11	CC	5	201	129.92	46.552	1.03127	0.502487
LCN2-11	CC	6	200	167.295	47.3858	1.03694	0.585
LCN2-11	CC	2	199	172.593	49.76	1.14854	0.623116
LCN2-11	CC	1	198	62.3232	48.608	1.09953	0.111111
LCN2-11	CC	8	194	148.381	47.6314	1.11915	0.381443
LCN2-11	CC	6	193	138.596	52.1059	1.26884	0.316062
LCN2-11	CC	8	191	74.7382	48.2823	1.11715	0.251309
LCN2-11	CC	2	190	134.584	47.3254	1.0938	0.652632
LCN2-11	CC	3	187	168.733	47.91	1.13679	0.513369
LCN2-11	CC	1	187	171.979	48.2116	1.16372	0.598931
LCN2-11	CC	3	186	115.022	45.6485	1.04565	0.430107
LCN2-11	CC	1	186	110.855	53.2438	1.42069	0.413979
LCN2-11	CC	8	185	162.184	46.3515	1.08028	0.6
LCN2-11	CC	6	183	130.049	46.1086	1.05812	0.371585
LCN2-11	CC	5	182	198.978	47.1836	1.1593	0.483517
LCN2-11	CC	9	181	119.337	46.172	1.09755	0.497238
LCN2-11	CC	1	179	141.458	46.0118	1.10544	0.379888
LCN2-11	CC	1	178	136.702	54.3254	1.59915	0.55618
LCN2-11	CC	8	178	127.129	48.4773	1.24605	0.522472
LCN2-11	CC	4	178	169.719	45.8739	1.11231	0.634831
LCN2-11	CC	5	176	129.773	50.0868	1.32306	0.090909
LCN2-11	CC	5	174	161.465	46.5055	1.15465	0.454023
LCN2-11	CC	11	173	156.289	45.1577	1.09841	0.589595
LCN2-11	CC	8	173	191.751	45.0222	1.10534	0.479769
LCN2-11	CC	4	171	180.509	44.7165	1.09706	0.409357
LCN2-11	CC	6	171	144.281	49.0633	1.30239	0.461988
LCN2-11	CC	7	171	179.006	44.7313	1.08133	0.356725
LCN2-11	CC	9	170	167.006	49.2823	1.40095	0.370588
LCN2-11	CC	11	169	122.166	46.4517	1.17687	0.420118
LCN2-11	CC	5	166	177.187	44.0808	1.06906	0.524096
LCN2-11	CC	1	164	180.018	44.158	1.11178	0.432927
LCN2-11	CC	6	164	103.585	47.1647	1.27736	0.146342
LCN2-11	CC	2	161	200.863	43.7538	1.10873	0.552795
LCN2-11	CC	6	161	140.317	43.5421	1.14756	0.453416
LCN2-11	CC	8	161	150.807	43.4669	1.13508	0.63354
LCN2-11	CC	9	161	115.764	43.4453	1.11158	0.428571
LCN2-11	CC	1	160	162.1	43.1554	1.1287	0.54375
LCN2-11	CC	5	158	175.962	42.9633	1.09937	0.297468
LCN2-11	CC	8	158	103.823	43.3922	1.13775	0.253165
LCN2-11	CC	2	156	185.955	43.6478	1.18134	0.24359
LCN2-11	CC	9	155	113.993	43.9668	1.24698	0.316129
LCN2-11	CC	2	155	69.0129	44.6443	1.20869	0.0451612
LCN2-11	CC	2	154	190.032	41.7784	1.07695	0.525974
LCN2-11	CC	3	154	201.786	43.1855	1.13339	0.551948
LCN2-11	CC	9	154	176.396	42.8697	1.11794	0.396104
LCN2-11	CC	9	152	112.546	43.9363	1.20602	0.18421
LCN2-11	CC	10	151	155.298	42.7998	1.1614	0.529801
LCN2-11	CC	4	150	136.373	43.0918	1.19288	0.0133333
LCN2-11	CC	7	147	140.225	43.4326	1.20924	0.190476
LCN2-11	CC	6	147	144.354	41.4883	1.12338	0.0204081
LCN2-11	CC	8	147	143.585	41.4215	1.1133	0.251701
LCN2-11	CC	7	146	173.096	40.7595	1.06629	0.143836
LCN2-11	CC	11	146	134.829	41.6281	1.10393	0.424658
LCN2-11	CC	6	145	96.3586	42.8857	1.19071	0.303448
LCN2-11	CC	8	144	113.424	43.4274	1.26308	0.0902777
LCN2-11	CC	12	144	155.653	41.8347	1.13038	0.513889
LCN2-11	CC	8	144	128.361	39.8112	1.06685	0.472222
LCN2-11	CC	9	143	152.518	40.8955	1.13428	0.083916
LCN2-11	CC	7	142	101.359	40.7585	1.1082	0.0774647
LCN2-11	CC	7	140	132.093	40.3048	1.10805	0.492857
LCN2-11	CC	4	139	70.9856	41.1563	1.13191	0.0647482
LCN2-11	CC	1	136	181.368	39.935	1.11515	0.610294
LCN2-11	CC	6	136	137.235	39.2566	1.0682	0.330882
LCN2-11	CC	5	136	120.25	40.2416	1.16081	0.294118
LCN2-11	CC	7	135	188.378	40.1673	1.19049	0.4
LCN2-11	CC	7	134	103.172	39.5637	1.11451	0.0298507
LCN2-11	CC	5	134	134.776	38.8015	1.10042	0.156716
LCN2-11	CC	10	133	161.338	39.426	1.13874	0.443609
LCN2-11	CC	1	132	127.046	39.0518	1.15626	0.333333
LCN2-11	CC	7	131	134.237	38.0294	1.08887	0
LCN2-11	CC	2	130	137.085	39.1935	1.15367	0
LCN2-11	CC	1	130	127.831	38.0203	1.13441	0.369231
LCN2-11	CC	3	130	180.531	39.8814	1.20193	0.346154
LCN2-11	CC	3	129	153	40.7608	1.24485	0.155039
LCN2-11	CC	4	128	114.398	40.0745	1.25242	0.0234375
LCN2-11	CC	11	128	121.93	38.3501	1.11626	0.4375
LCN2-11	CC	3	127	167.528	38.0487	1.13023	0.244094
LCN2-11	CC	3	127	139.89	37.8203	1.10109	0.393701
LCN2-11	CC	3	126	117.897	40.0478	1.23761	0.293651
LCN2-11	CC	4	126	145.675	37.4312	1.06624	0.380952
LCN2-11	CC	4	126	138.524	39.9957	1.3197	0.0238095
LCN2-11	CC	1	125	90.32	38.3085	1.13981	0.264
LCN2-11	CC	7	124	140.927	38.5908	1.16568	0
LCN2-11	CC	4	122	150.754	37.2244	1.1332	0.278689
LCN2-11	CC	7	121	106.752	37.5006	1.13806	0.14876
LCN2-11	CC	1	119	107.101	37.7473	1.15227	0.218487
LCN2-11	CC	5	119	160.605	38.6273	1.25149	0.327731
LCN2-11	CC	5	117	179.658	36.6615	1.10076	0.162393
LCN2-11	CC	1	116	157.957	35.7795	1.10299	0.0603448
LCN2-11	CC	1	116	128.681	38.3842	1.28743	0.224138
LCN2-11	CC	4	113	90.3274	35.4136	1.08773	0.141593
LCN2-11	CC	7	112	114.875	34.6045	1.0325	0.214286
LCN2-11	CC	9	112	171.241	35.1848	1.06839	0.3125
LCN2-11	CC	2	111	99.4505	35.132	1.09725	0.153153
LCN2-11	CC	10	107	208.29	34.7742	1.12878	0.271028
LCN2-11	CC	4	106	92.2925	35.1297	1.13588	0.0943396
LCN2-11	CC	2	102	115.373	33.354	1.16167	0.382353
LCN2-11	CC	5	101	143.941	34.1042	1.14267	0.316832
LCN2-11	CC	9	99	119.606	33.5066	1.11348	0.181818
LCN2-11	CC	1	97	185.969	33.0775	1.13197	0.0721649
LCN2-11	CC	10	97	147.732	33.6299	1.1827	0
LCN2-11	CC	7	95	153.147	32.6594	1.14445	0.0315789
LCN2-11	CC	4	94	118.649	33.2508	1.19501	0.117021
LCN2-11	CC	10	94	167.968	36.3782	1.36423	0
LCN2-11	CC	6	92	165.435	32.6071	1.23817	0.195652
LCN2-11	CC	3	92	99.4565	31.9755	1.14394	0.0434782
LCN2-11	CC	3	91	98.8352	33.1296	1.23597	0
LCN2-11	CC	11	89	126.629	30.5547	1.08281	0.438202
LCN2-11	CC	3	89	147.382	32.117	1.14536	0.235955
LCN2-11	CC	3	88	126.489	31.3844	1.16553	0.318182
LCN2-11	CC	8	86	153.57	31.5924	1.17957	0
LCN2-11	CC	2	85	100.882	33.2059	1.37041	0
LCN2-11	CC	7	85	122.894	29.9202	1.08762	0
LCN2-11	CC	4	83	155.868	30.1606	1.10283	0.361446
LCN2-11	CC	5	83	122.422	29.9835	1.08213	0.240964
LCN2-11	CC	7	81	111.272	29.866	1.13797	0.0617284
LCN2-11	CC	3	79	127.911	32.2838	1.39851	0
LCN2-11	CC	6	76	151.118	30.1336	1.29227	0
LCN2-11	CC	2	75	160.36	28.9657	1.16341	0.4
LCN2-11	CC	9	73	117.945	27.7028	1.11404	0
LCN2-11	CC	6	72	144.069	28.8177	1.20339	0.0277777
LCN2-11	CC	6	71	116.422	28.287	1.20615	0.0140845
LCN2-11	CC	7	71	79.6479	27.9479	1.1564	0
LCN2-11	CC	7	67	101.97	26.5863	1.07823	0
LCN2-11	CC	10	63	146.365	25.394	1.11759	0
LCN2-11	CC	2	62	119.661	26.2646	1.21876	0.193548
LCN2-11	CC	5	58	164.086	25.1266	1.16952	0
LCN2-11	CC	6	53	112.906	23.6856	1.15458	0
LCN2-11	CC	1	45	130.6	21.9073	1.3342	0
LCN2-4	NUC		58198	36.0636	880.861	1.07071	0.0502422
LCN2-4	NUC		54399	45.7558	870.11	1.11231	0.106601
LCN2-4	NUC		48810	35.1793	1044.97	1.79942	0.0449498
LCN2-4	NUC		45157	44.4654	774.028	1.0655	0.12585
LCN2-4	NUC		43670	31.8935	812.922	1.21647	0.0402793
LCN2-4	NUC		40706	39.8425	778.875	1.19719	0.0754925
LCN2-4	NUC		36540	58.0044	754.179	1.25312	0.18815
LCN2-4	NUC		36222	49.8981	767.043	1.30853	0.354536
LCN2-4	NUC		33165	35.3619	754.809	1.37447	0.0450776
LCN2-4	NUC		29697	40.4947	692.077	1.30117	0.118362
LCN2-4	NUC		28035	45.3259	620.586	1.10628	0.157125
LCN2-4	NUC		26441	51.9963	616.697	1.16009	0.236564
LCN2-4	NUC		25249	57.7405	603.718	1.15109	0.373124
LCN2-4	NUC		24648	47.3429	622.587	1.26741	0.204925
LCN2-4	NUC		23805	56.0762	574.955	1.11995	0.227935
LCN2-4	NUC		23099	41.9524	565.782	1.11882	0.140612
LCN2-4	NUC		23017	40.1741	563.916	1.11287	0.103054
LCN2-4	NUC		21484	57.0679	525.754	1.0365	0.246044
LCN2-4	NUC		20664	77.539	551.009	1.18699	0.332124
LCN2-4	NUC		19106	48.7122	503.156	1.0705	0.212446
LCN2-4	NUC		18990	44.5143	495.358	1.04446	0.113007
LCN2-4	NUC		18426	53.4303	487.223	1.04215	0.20889
LCN2-4	NUC		17876	69.5451	479.705	1.03719	0.26846
LCN2-4	NUC		15061	85.3371	460.883	1.14246	0.298918
LCN2-4	NUC		9398	74.5663	346.037	1.02964	0.383486
LCN2-4	CC	5	484	162.969	79.727	1.15051	0.628099
LCN2-4	CC	2	481	150.11	79.2231	1.13954	0.756757
LCN2-4	CC	4	431	184.186	72.7501	1.08747	0.737819
LCN2-4	CC	1	425	177.626	74.112	1.13722	0.684706
LCN2-4	CC	3	399	157.692	75.8926	1.2745	0.601504
LCN2-4	CC	7	393	168.384	80.7132	1.48686	0.753181
LCN2-4	CC	3	360	171.872	64.3968	1.03508	0.758333
LCN2-4	CC	7	340	122.721	85.2442	1.99399	0.45
LCN2-4	CC	6	330	152.294	63.1607	1.08255	0.772727
LCN2-4	CC	6	318	178.676	62.8346	1.11004	0.710692
LCN2-4	CC	4	312	152.721	61.3633	1.09028	0.740385
LCN2-4	CC	5	307	184.303	59.3565	1.04468	0.680782
LCN2-4	CC	6	303	139.597	61.0576	1.12032	0.514852
LCN2-4	CC	6	301	169.605	60.1003	1.08855	0.697674
LCN2-4	CC	9	295	168.186	67.0345	1.37955	0.471186
LCN2-4	CC	8	287	166.439	65.0345	1.3436	0.54007
LCN2-4	CC	3	283	123.392	60.5956	1.15233	0.466431
LCN2-4	CC	7	283	150.364	59.2348	1.11588	0.710247
LCN2-4	CC	4	278	179.302	59.9996	1.15437	0.654676
LCN2-4	CC	3	278	156.666	57.5716	1.06791	0.629496
LCN2-4	CC	4	275	143.716	59.3237	1.15144	0.410909
LCN2-4	CC	2	275	136.553	58.8822	1.12061	0.472727
LCN2-4	CC	8	272	177.71	59.823	1.20031	0.709559
LCN2-4	CC	10	266	192.256	56.4014	1.08491	0.646617
LCN2-4	CC	5	262	135.756	56.929	1.14504	0.541985
LCN2-4	CC	3	260	107.192	56.3951	1.09608	0.411538
LCN2-4	CC	7	255	167.545	55.9253	1.11847	0.635294
LCN2-4	CC	7	251	114.12	57.3073	1.19509	0.505976
LCN2-4	CC	8	247	106.381	55.17	1.12759	0.453441
LCN2-4	CC	2	246	177.565	54.9401	1.15789	0.52439
LCN2-4	CC	9	245	140.914	53.1821	1.07776	0.481633
LCN2-4	CC	4	241	139.822	54.63	1.12312	0.46888
LCN2-4	CC	2	238	114.147	52.3803	1.07159	0.407563
LCN2-4	CC	4	230	156.357	52.3012	1.08245	0.526087
LCN2-4	CC	6	226	190.708	53.4614	1.14173	0.610619
LCN2-4	CC	1	223	172.377	52.9732	1.13194	0.713005
LCN2-4	CC	5	221	118	51.1523	1.10347	0.457014
LCN2-4	CC	2	213	138.333	51.116	1.18559	0.460094
LCN2-4	CC	8	211	144.867	49.8471	1.09285	0.649289
LCN2-4	CC	1	211	124.379	51.7214	1.14118	0.2891
LCN2-4	CC	1	209	144.727	49.5104	1.12421	0.660287
LCN2-4	CC	1	208	141.284	49.0206	1.06789	0.625
LCN2-4	CC	5	205	205.79	49.324	1.08688	0.453659
LCN2-4	CC	1	200	169.255	50.4976	1.16959	0.65
LCN2-4	CC	3	200	115.025	50.6651	1.18524	0.16
LCN2-4	CC	3	200	128.035	47.1061	1.03668	0.575
LCN2-4	CC	9	198	81.6111	48.0541	1.06476	0.368687
LCN2-4	CC	9	197	121.67	47.1853	1.06804	0.614213
LCN2-4	CC	8	197	135.183	48.4975	1.13712	0.532995
LCN2-4	CC	8	197	180.513	47.7619	1.07451	0.664975
LCN2-4	CC	6	195	98.5487	47.6956	1.07826	0.364103
LCN2-4	CC	3	194	175.294	47.7223	1.09331	0.654639
LCN2-4	CC	7	187	129.909	46.5394	1.09598	0.417112
LCN2-4	CC	4	187	118.369	51.7187	1.37388	0.379679
LCN2-4	CC	3	186	169.134	46.943	1.08526	0.586021
LCN2-4	CC	4	186	182.984	48.0275	1.15072	0.66129
LCN2-4	CC	7	186	127.328	46.6608	1.08939	0.521505
LCN2-4	CC	3	186	149.489	46.4612	1.07727	0.591398
LCN2-4	CC	7	185	137.887	47.1285	1.11475	0.432432
LCN2-4	CC	6	184	117.092	47.7683	1.13134	0.347826
LCN2-4	CC	5	179	130.978	46.9611	1.13243	0.547486
LCN2-4	CC	7	179	152.637	47.4603	1.21113	0.519553
LCN2-4	CC	3	178	168.472	46.0564	1.11562	0.477528
LCN2-4	CC	4	178	175.371	44.0864	1.02959	0.679775
LCN2-4	CC	3	177	129.367	45.0715	1.10629	0.615819
LCN2-4	CC	5	177	76.3333	44.89	1.0653	0.186441
LCN2-4	CC	8	175	127.926	45.8483	1.11839	0.44
LCN2-4	CC	9	175	110.914	49.0433	1.26827	0.165714
LCN2-4	CC	9	172	147.558	44.6165	1.07144	0.72093
LCN2-4	CC	3	172	196.07	43.727	1.05991	0.575581
LCN2-4	CC	5	171	90.3918	44.8662	1.13586	0.116959
LCN2-4	CC	1	169	164.751	44.6706	1.11293	0.662722
LCN2-4	CC	7	168	82.1607	45.4767	1.14179	0.136905
LCN2-4	CC	9	166	136.078	43.7027	1.12087	0.524096
LCN2-4	CC	3	164	159.232	43.0257	1.07268	0.719512
LCN2-4	CC	3	162	151.352	43.2809	1.0981	0.537037
LCN2-4	CC	3	159	117.704	42.8648	1.0989	0.295598
LCN2-4	CC	5	158	129.12	44.141	1.16909	0.297468
LCN2-4	CC	4	157	118.981	43.3195	1.1287	0.611465
LCN2-4	CC	4	157	198.745	42.0635	1.06756	0.535032
LCN2-4	CC	4	156	174.218	42.8966	1.1776	0.608974
LCN2-4	CC	6	156	194.385	42.1692	1.10385	0.608974
LCN2-4	CC	4	155	109.8	42.8798	1.11882	0.470968
LCN2-4	CC	4	155	159.29	41.8348	1.07282	0.522581
LCN2-4	CC	11	154	136.383	41.5271	1.06484	0.584416
LCN2-4	CC	2	153	110.993	43.6784	1.19594	0.352941
LCN2-4	CC	4	153	107.431	44.7708	1.27393	0.130719
LCN2-4	CC	5	153	164.366	42.1866	1.0907	0.588235
LCN2-4	CC	3	153	116.046	42.0816	1.12474	0.411765
LCN2-4	CC	6	152	102.02	42.0555	1.11605	0.105263
LCN2-4	CC	6	152	195.132	41.3247	1.077	0.276316
LCN2-4	CC	5	151	132.344	41.1318	1.07228	0.410596
LCN2-4	CC	10	151	170.828	42.2401	1.12798	0.569536
LCN2-4	CC	5	150	166.46	42.154	1.13264	0.64
LCN2-4	CC	1	149	99.3289	41.8728	1.12685	0.154362
LCN2-4	CC	4	148	144.804	42.2045	1.15084	0.398649
LCN2-4	CC	6	148	118.905	40.5267	1.06428	0.506757
LCN2-4	CC	2	148	88.277	41.962	1.14371	0.0945946
LCN2-4	CC	2	144	167.139	41.6602	1.14366	0.375
LCN2-4	CC	1	143	149.818	40.257	1.08972	0.503497
LCN2-4	CC	1	143	97.7343	40.5201	1.1022	0.573426
LCN2-4	CC	7	143	171.392	40.6111	1.10989	0.608392
LCN2-4	CC	5	143	135.511	41.395	1.13489	0.461539
LCN2-4	CC	2	141	158.901	39.8417	1.12478	0.638298
LCN2-4	CC	4	141	114.05	40.6598	1.12324	0.496454
LCN2-4	CC	2	140	146.864	40.0237	1.11494	0.542857
LCN2-4	CC	8	138	151.5	39.4572	1.08216	0.57971
LCN2-4	CC	9	138	189.92	40.1088	1.07804	0.42029
LCN2-4	CC	6	138	101.725	40.9301	1.12686	0.333333
LCN2-4	CC	7	138	111.935	40.5939	1.12053	0.355073
LCN2-4	CC	5	137	141.927	39.4638	1.11221	0.364963
LCN2-4	CC	6	136	123.323	40.4352	1.1303	0.25
LCN2-4	CC	1	135	108.259	39.3758	1.06747	0.333333
LCN2-4	CC	3	135	123.111	39.4116	1.11356	0.274074
LCN2-4	CC	7	135	100.148	39.1405	1.08674	0.0666666
LCN2-4	CC	2	133	159.075	39.7506	1.13993	0.593985
LCN2-4	CC	4	132	106.242	39.9173	1.15753	0.393939
LCN2-4	CC	1	131	80.8931	40.4679	1.23073	0
LCN2-4	CC	8	131	134.87	38.9359	1.11388	0.374046
LCN2-4	CC	5	131	112.901	39.001	1.12063	0.427481
LCN2-4	CC	1	130	147.638	38.1328	1.10088	0.507692
LCN2-4	CC	7	128	135.914	41.7831	1.31495	0.304688
LCN2-4	CC	5	128	105.625	38.7615	1.14079	0.289062
LCN2-4	CC	5	128	148.742	37.4045	1.10492	0.273438
LCN2-4	CC	4	127	104.583	39.1044	1.14021	0.220472
LCN2-4	CC	9	126	130.611	38.6992	1.1292	0.428571
LCN2-4	CC	8	126	172.524	38.069	1.11412	0.380952
LCN2-4	CC	4	125	99.608	36.4036	1.05312	0.072
LCN2-4	CC	8	125	85.848	38.8111	1.18583	0.008
LCN2-4	CC	2	123	92.2032	36.9823	1.04735	0.146342
LCN2-4	CC	9	123	132.529	37.6709	1.14374	0.373984
LCN2-4	CC	2	122	86.3033	37.1151	1.12672	0.0655737
LCN2-4	CC	7	122	94.3115	37.2745	1.10044	0.393443
LCN2-4	CC	11	121	80.8099	40.5559	1.32136	0.363636
LCN2-4	CC	1	120	131.217	37.2659	1.13153	0.433333
LCN2-4	CC	3	120	96.05	38.214	1.21719	0.075
LCN2-4	CC	6	117	122.145	36.7542	1.20055	0.111111
LCN2-4	CC	7	115	90.9217	35.7167	1.08621	0.156522
LCN2-4	CC	4	114	143.447	39.2811	1.32446	0.0789473
LCN2-4	CC	1	113	122.708	36.5066	1.235	0.469027
LCN2-4	CC	1	112	128.527	34.9642	1.07002	0.491071
LCN2-4	CC	3	111	116.964	36.7463	1.18351	0.018018
LCN2-4	CC	6	110	167.454	35.318	1.15365	0.509091
LCN2-4	CC	1	109	140.716	36.6351	1.23591	0.40367
LCN2-4	CC	4	109	100.734	35.2893	1.14164	0.137615
LCN2-4	CC	5	108	149.148	34.5572	1.07617	0.37963
LCN2-4	CC	1	108	113	35.1015	1.17287	0.0462962
LCN2-4	CC	6	108	104.611	34.7364	1.12067	0.194444
LCN2-4	CC	7	107	117.084	35.2994	1.19167	0.0654205
LCN2-4	CC	5	105	89.6571	44.8431	1.98581	0
LCN2-4	CC	7	105	160.143	35.317	1.19147	0.142857
LCN2-4	CC	1	104	91.9039	34.4054	1.14218	0.182692
LCN2-4	CC	1	102	102.52	33.9445	1.17553	0.333333
LCN2-4	CC	5	102	81.6471	34.2651	1.15407	0
LCN2-4	CC	6	100	115	35.678	1.34092	0.08
LCN2-4	CC	6	100	110.38	33.7335	1.1497	0
LCN2-4	CC	1	100	98.34	33.8142	1.16135	0.3
LCN2-4	CC	2	100	126.79	34.3264	1.17371	0.15
LCN2-4	CC	8	99	90.5859	33.871	1.11448	0.040404
LCN2-4	CC	3	98	98.1939	33.7193	1.1439	0
LCN2-4	CC	1	97	108.237	32.6762	1.09872	0.164948
LCN2-4	CC	4	96	92.8229	33.5077	1.18799	0.0104166
LCN2-4	CC	2	96	97.9167	32.6543	1.09587	0.135417
LCN2-4	CC	5	93	140.269	31.2278	1.04808	0
LCN2-4	CC	3	93	92	32.3713	1.12858	0
LCN2-4	CC	3	93	74.6667	32.7204	1.16998	0.0107526
LCN2-4	CC	2	91	137.593	32.0758	1.13146	0.208791
LCN2-4	CC	8	90	142.233	32.8732	1.21548	0.222222
LCN2-4	CC	1	89	94.764	32.9655	1.24231	0.0449438
LCN2-4	CC	2	88	108.261	30.2119	1.05205	0.0795454
LCN2-4	CC	8	86	121.244	31.2544	1.19209	0.104651
LCN2-4	CC	2	86	116.361	31.1701	1.19202	0.372093
LCN2-4	CC	2	86	91.1744	31.0025	1.15306	0
LCN2-4	CC	2	85	155.859	29.9093	1.12574	0.141177
LCN2-4	CC	5	83	155.06	29.4342	1.0712	0.349398
LCN2-4	CC	1	83	116.47	29.5315	1.08792	0.0602409
LCN2-4	CC	2	83	113.506	30.5021	1.17209	0.120482
LCN2-4	CC	11	81	89.6173	30.1963	1.22292	0
LCN2-4	CC	5	81	126.444	30.8768	1.22257	0.037037
LCN2-4	CC	2	80	89.6125	29.2227	1.185	0.0625
LCN2-4	CC	3	80	158.988	31.6463	1.28686	0.175
LCN2-4	CC	6	79	127.215	30.0513	1.14984	0.0506329
LCN2-4	CC	4	79	140.975	31.6561	1.29346	0.113924
LCN2-4	CC	1	79	88.7215	31.3736	1.35438	0
LCN2-4	CC	3	79	90.076	29.837	1.14213	0
LCN2-4	CC	8	78	97.141	29.4652	1.12952	0
LCN2-4	CC	2	78	123.962	29.1155	1.07314	0.115385
LCN2-4	CC	5	78	86.0385	29.8752	1.1764	0
LCN2-4	CC	2	77	98.7403	29.1654	1.14945	0.116883
LCN2-4	CC	7	76	110.908	29.8614	1.24127	0
LCN2-4	CC	6	76	110.934	29.0682	1.1494	0
LCN2-4	CC	6	76	140.421	29.5163	1.16519	0.0526315
LCN2-4	CC	6	71	135.62	29.3094	1.25113	0.028169
LCN2-4	CC	5	71	164.465	28.0406	1.18056	0.056338
LCN2-4	CC	7	69	80.3478	28.7051	1.22817	0
LCN2-4	CC	10	66	116.167	28.0445	1.30655	0.348485
LCN2-4	CC	9	65	56.2	24.9133	1.02929	0
LCN2-4	CC	6	60	150.65	24.8963	1.10565	0
LCN2-4	CC	7	59	90.3729	27.6362	1.33741	0
LCN2-4	CC	7	56	108.5	24.8463	1.24897	0
LCN2-4	CC	8	56	138.071	23.8067	1.06959	0.125
LCN2-4	CC	4	55	94.8364	23.6488	1.17721	0.0545454
LCN2-4	CC	6	53	92.6792	23.7301	1.09297	0
LCN2-4	CC	10	49	95.5306	22.6105	1.25339	0
LCN2-4	CC	2	46	101.283	20.9647	1.11132	0
LCN2-4	CC	6	43	147.163	21.0644	1.20543	0.139535
LCN2-4	CC	7	39	76.6667	21.0932	1.31948	0
LCN2-5	NUC		66720	37.169	962.078	1.11195	0.0735611
LCN2-5	NUC		61125	59.0627	915.938	1.10271	0.233865
LCN2-5	NUC		55250	46.0303	949.939	1.29131	0.0796199
LCN2-5	NUC		45931	54.8649	781.342	1.06761	0.246914
LCN2-5	NUC		44246	51.689	874.319	1.38947	0.336121
LCN2-5	NUC		39478	53.5057	798.971	1.30035	0.14864
LCN2-5	NUC		38311	55.3704	758.453	1.20485	0.26324
LCN2-5	NUC		37719	58.1981	717.241	1.09919	0.289642
LCN2-5	NUC		36203	57.0194	733.254	1.19346	0.246913
LCN2-5	NUC		33675	45.615	699.285	1.16643	0.106488
LCN2-5	NUC		33286	64.1735	684.001	1.13049	0.147299
LCN2-5	NUC		32930	41.3234	743.379	1.34803	0.0931369
LCN2-5	NUC		32695	44.0014	650.045	1.04039	0.0927358
LCN2-5	NUC		31961	54.8826	745.112	1.40355	0.197397
LCN2-5	NUC		31501	71.8216	690.867	1.22249	0.216914
LCN2-5	NUC		30889	57.2905	677.755	1.19463	0.158827
LCN2-5	NUC		28120	48.42	613.522	1.0801	0.115469
LCN2-5	NUC		27356	49.5531	601.27	1.06486	0.0974923
LCN2-5	NUC		26832	73.8332	636.331	1.21486	0.373286
LCN2-5	NUC		26425	91.7994	593.035	1.07335	0.348344
LCN2-5	NUC		25658	78.8115	575.904	1.04035	0.378478
LCN2-5	NUC		25610	53.4503	634.204	1.27159	0.11394
LCN2-5	NUC		24852	47.5951	582.607	1.10245	0.118099
LCN2-5	NUC		23650	75.5495	567.384	1.09809	0.257125
LCN2-5	NUC		22989	51.7066	550.362	1.06521	0.159207
LCN2-5	NUC		19789	70.6364	517.692	1.09275	0.350346
LCN2-5	NUC		19325	41.46	508.23	1.081	0.0682018
LCN2-5	NUC		15122	74.6414	440.787	1.04182	0.410065
LCN2-5	NUC		14633	85.8994	439.813	1.07357	0.203718
LCN2-5	CC	2	823	153.253	133.452	1.85908	0.763062
LCN2-5	CC	6	613	137.666	140.62	2.92619	0.128874
LCN2-5	CC	7	570	147.926	93.9391	1.32831	0.677193
LCN2-5	CC	6	514	139.428	80.1977	1.08181	0.725681
LCN2-5	CC	2	513	169.811	88.2682	1.32422	0.65692
LCN2-5	CC	3	470	179.089	76.5721	1.08984	0.77234
LCN2-5	CC	6	446	153.581	79.0673	1.23429	0.717489
LCN2-5	CC	5	388	114.722	80.2766	1.50794	0.10567
LCN2-5	CC	3	350	169.286	64.6077	1.06139	0.708571
LCN2-5	CC	5	341	135.645	64.5213	1.09691	0.601173
LCN2-5	CC	6	338	200.772	83.5315	1.88853	0.227811
LCN2-5	CC	6	334	165.802	63.4134	1.08798	0.745509
LCN2-5	CC	4	321	175.221	65.5498	1.19887	0.423676
LCN2-5	CC	6	310	139.594	61.2895	1.07791	0.706452
LCN2-5	CC	5	309	189.977	64.5238	1.19773	0.588997
LCN2-5	CC	2	309	177.136	61.8164	1.09526	0.718447
LCN2-5	CC	4	304	167.332	60.8978	1.08882	0.618421
LCN2-5	CC	1	303	113.165	67.719	1.35543	0.346535
LCN2-5	CC	7	300	190.583	61.6977	1.1496	0.65
LCN2-5	CC	2	294	171.395	60.0656	1.10073	0.70068
LCN2-5	CC	1	276	191.413	57.1792	1.06982	0.663044
LCN2-5	CC	2	276	180.507	58.6313	1.12031	0.663044
LCN2-5	CC	7	267	187.034	56.7089	1.09794	0.64794
LCN2-5	CC	8	266	154.538	61.4451	1.28342	0.383459
LCN2-5	CC	5	265	165.596	63.0387	1.39591	0.607547
LCN2-5	CC	3	264	178.633	56.163	1.09644	0.700758
LCN2-5	CC	4	264	186.462	57.914	1.17278	0.628788
LCN2-5	CC	1	263	98.1179	58.3972	1.15905	0.346008
LCN2-5	CC	3	257	144.237	57.728	1.18581	0.533074
LCN2-5	CC	3	256	206.527	56.8301	1.15064	0.550781
LCN2-5	CC	5	254	120.539	55.2473	1.11241	0.633858
LCN2-5	CC	3	253	175.64	55.2075	1.09164	0.561265
LCN2-5	CC	7	251	147.996	57.4553	1.2002	0.501992
LCN2-5	CC	6	250	181.808	54.227	1.07423	0.644
LCN2-5	CC	9	242	115.616	53.4563	1.07828	0.491735
LCN2-5	CC	2	240	163.037	53.5759	1.09218	0.616667
LCN2-5	CC	7	240	174.721	54.0011	1.11589	0.758333
LCN2-5	CC	6	240	137.746	56.9477	1.20376	0.645833
LCN2-5	CC	7	238	132.038	59.3082	1.36764	0.495798
LCN2-5	CC	6	237	144.055	54.2476	1.15415	0.540084
LCN2-5	CC	2	237	190.025	56.7972	1.22219	0.594937
LCN2-5	CC	7	234	111.786	54.5385	1.17687	0.517094
LCN2-5	CC	2	228	143.825	53.5683	1.16755	0.688596
LCN2-5	CC	9	228	117.224	55.4093	1.23462	0.43421
LCN2-5	CC	5	225	106.871	57.0189	1.36547	0.324444
LCN2-5	CC	1	224	166.076	52.9191	1.12362	0.665179
LCN2-5	CC	6	223	103.744	53.5617	1.18879	0.38565
LCN2-5	CC	8	220	138.714	51.6349	1.09796	0.404546
LCN2-5	CC	2	218	80.1055	59.4374	1.53008	0.0871559
LCN2-5	CC	3	218	186.206	54.681	1.28144	0.637615
LCN2-5	CC	1	216	169.222	51.4178	1.12264	0.657407
LCN2-5	CC	9	215	124.563	56.2843	1.34252	0.330233
LCN2-5	CC	7	214	90.0748	51.704	1.13661	0.373832
LCN2-5	CC	3	207	151.42	50.173	1.09691	0.599034
LCN2-5	CC	4	205	153.941	49.2833	1.09767	0.565854
LCN2-5	CC	3	203	153.601	48.2721	1.06536	0.640394
LCN2-5	CC	9	203	106.325	54.567	1.36558	0.147783
LCN2-5	CC	2	202	174.144	48.8321	1.08107	0.628713
LCN2-5	CC	6	201	147.05	52.8769	1.27434	0
LCN2-5	CC	8	200	176.13	48.4359	1.1239	0.61
LCN2-5	CC	1	200	151.83	51.4109	1.20065	0.425
LCN2-5	CC	1	199	107.784	48.8669	1.10091	0.477387
LCN2-5	CC	5	199	91.5075	48.5793	1.11051	0.18593
LCN2-5	CC	1	199	112.427	57.6906	1.54132	0.120603
LCN2-5	CC	10	195	104.954	52.6009	1.32994	0.123077
LCN2-5	CC	8	188	117.41	47.5475	1.11926	0.611702
LCN2-5	CC	2	188	87.3883	63.1129	2.09629	0
LCN2-5	CC	2	188	99.9574	51.4083	1.2982	0.340425
LCN2-5	CC	5	187	136.834	47.9053	1.13804	0.459893
LCN2-5	CC	5	185	119.616	57.738	1.7493	0.140541
LCN2-5	CC	4	184	145.957	45.7239	1.04773	0.353261
LCN2-5	CC	6	183	171.372	46.6946	1.13632	0.650273
LCN2-5	CC	8	183	159.235	47.6797	1.14963	0.464481
LCN2-5	CC	1	182	117.39	53.6393	1.45795	0.214286
LCN2-5	CC	4	182	175.852	47.8139	1.18767	0.494505
LCN2-5	CC	9	181	140.287	47.3121	1.15263	0.375691
LCN2-5	CC	6	181	179.497	48.9448	1.20085	0.502762
LCN2-5	CC	4	180	127.283	46.6219	1.14287	0.25
LCN2-5	CC	2	179	95.486	46.5021	1.13419	0.24581
LCN2-5	CC	5	178	124.663	47.1632	1.18655	0.494382
LCN2-5	CC	5	178	169.511	45.5612	1.07576	0.679775
LCN2-5	CC	4	177	184.757	45.8538	1.11762	0.644068
LCN2-5	CC	5	177	109.542	45.6235	1.09969	0.237288
LCN2-5	CC	10	176	185.028	45.6188	1.08842	0.625
LCN2-5	CC	4	176	120.068	45.2135	1.09424	0.4375
LCN2-5	CC	7	175	173.897	46.3321	1.12068	0.497143
LCN2-5	CC	4	175	170.309	45.9523	1.11498	0.537143
LCN2-5	CC	1	175	153.531	44.817	1.06233	0.485714
LCN2-5	CC	5	174	185.488	45.6688	1.17501	0.534483
LCN2-5	CC	3	173	147.41	47.1206	1.18606	0.641618
LCN2-5	CC	2	173	91.2948	44.5805	1.05612	0.248555
LCN2-5	CC	3	169	207.254	44.2674	1.10748	0.177515
LCN2-5	CC	4	169	97.3018	47.064	1.2628	0.224852
LCN2-5	CC	1	167	165.263	44.6263	1.12897	0.54491
LCN2-5	CC	2	167	127.168	44.7347	1.11298	0.281437
LCN2-5	CC	8	166	111.337	43.5821	1.06652	0.289157
LCN2-5	CC	3	166	135.819	44.1015	1.11705	0.445783
LCN2-5	CC	8	164	126.622	48.1164	1.32293	0.262195
LCN2-5	CC	2	163	108.117	44.1048	1.16498	0.490797
LCN2-5	CC	2	162	147.339	42.3906	1.04505	0.518518
LCN2-5	CC	3	159	150.572	44.9624	1.223	0.534591
LCN2-5	CC	6	158	131.81	42.1585	1.06321	0.462025
LCN2-5	CC	5	157	121.586	50.9973	1.58944	0.11465
LCN2-5	CC	6	156	104.68	43.1857	1.14518	0.339744
LCN2-5	CC	9	153	100.804	44.3533	1.21484	0.281046
LCN2-5	CC	2	153	119.196	42.9166	1.16132	0.352941
LCN2-5	CC	4	153	74.0196	49.8081	1.57673	0.0784313
LCN2-5	CC	8	152	101.395	51.8954	1.72043	0.164474
LCN2-5	CC	4	152	136.855	49.4447	1.5466	0.0723684
LCN2-5	CC	9	152	154.112	42.7641	1.14815	0.467105
LCN2-5	CC	2	151	117.96	42.3645	1.16801	0.430464
LCN2-5	CC	4	150	100.727	42.6974	1.14696	0.213333
LCN2-5	CC	7	150	103.293	42.2324	1.12311	0.386667
LCN2-5	CC	2	147	120.612	43.2715	1.24921	0.0408163
LCN2-5	CC	5	146	115.747	39.353	1.03129	0.342466
LCN2-5	CC	1	146	148.986	43.7993	1.25045	0.506849
LCN2-5	CC	5	146	115.308	41.3072	1.12942	0.582192
LCN2-5	CC	4	146	123.343	42.4777	1.16961	0.321918
LCN2-5	CC	9	145	169.655	42.371	1.20224	0.275862
LCN2-5	CC	4	143	136.671	44.8296	1.37752	0.006993
LCN2-5	CC	3	142	126.127	41.2941	1.13145	0.0492957
LCN2-5	CC	7	142	133.789	41.1394	1.16551	0.450704
LCN2-5	CC	2	142	106	41.6847	1.16797	0.309859
LCN2-5	CC	3	142	137.873	39.7405	1.07149	0.5
LCN2-5	CC	8	141	193.695	41.551	1.17804	0.531915
LCN2-5	CC	10	139	115.381	39.6109	1.10604	0.345324
LCN2-5	CC	2	139	164.813	40.7335	1.14787	0.618705
LCN2-5	CC	6	139	93.554	40.3969	1.10209	0.151079
LCN2-5	CC	3	138	91.2391	53.3946	2.11593	0.0507246
LCN2-5	CC	6	138	94.1522	41.3842	1.1621	0.268116
LCN2-5	CC	9	137	106.934	42.2071	1.26433	0.145985
LCN2-5	CC	6	136	180.86	40.5009	1.12286	0.580882
LCN2-5	CC	7	135	139.341	38.4362	1.04811	0.422222
LCN2-5	CC	4	135	148.637	39.9565	1.14672	0.444444
LCN2-5	CC	7	134	139.716	38.2847	1.03717	0.365672
LCN2-5	CC	8	134	189.709	39.199	1.14948	0.552239
LCN2-5	CC	7	134	126.395	39.8695	1.15432	0
LCN2-5	CC	8	134	130.418	39.9857	1.18081	0.238806
LCN2-5	CC	1	133	120.993	38.3283	1.04886	0.43609
LCN2-5	CC	5	133	153.09	39.0923	1.11145	0.413534
LCN2-5	CC	8	133	71.3308	39.7188	1.13926	0.112782
LCN2-5	CC	1	133	167.571	40.8351	1.21137	0.413534
LCN2-5	CC	10	133	92.0226	40.6542	1.16952	0.218045
LCN2-5	CC	1	132	155.083	38.6968	1.14427	0.431818
LCN2-5	CC	1	132	133.462	45.3931	1.45717	0.0833333
LCN2-5	CC	7	131	106.603	38.7219	1.14134	0.267176
LCN2-5	CC	2	129	127.078	39.4149	1.1602	0.310078
LCN2-5	CC	3	129	135.938	39.5023	1.15378	0.48062
LCN2-5	CC	9	129	109.845	38.5651	1.11129	0.310078
LCN2-5	CC	2	128	131.516	38.6658	1.1277	0.398438
LCN2-5	CC	4	124	150.548	39.3771	1.20592	0.104839
LCN2-5	CC	6	124	162.766	37.0009	1.08826	0.443548
LCN2-5	CC	8	122	104.902	37.1312	1.10699	0.163934
LCN2-5	CC	5	121	145.347	40.163	1.2847	0.247934
LCN2-5	CC	10	120	124.517	35.7936	1.03477	0.2
LCN2-5	CC	7	120	113.642	36.8118	1.10412	0
LCN2-5	CC	2	120	101.583	37.6244	1.17752	0.1
LCN2-5	CC	1	118	103.5	37.3629	1.14772	0.262712
LCN2-5	CC	5	117	98.5043	36.2392	1.07786	0.08547
LCN2-5	CC	2	117	125.444	37.0163	1.14576	0.034188
LCN2-5	CC	4	116	72.3103	39.3331	1.29707	0.0086206
LCN2-5	CC	3	115	130.922	36.1116	1.12052	0.243478
LCN2-5	CC	6	115	131.661	35.6206	1.07114	0.330435
LCN2-5	CC	11	115	134.913	36.5511	1.13959	0.243478
LCN2-5	CC	8	114	151.158	36.06	1.15151	0.0789473
LCN2-5	CC	6	114	196.921	35.684	1.06851	0.526316
LCN2-5	CC	5	113	176.478	37.6975	1.22977	0.486726
LCN2-5	CC	2	112	120.518	36.2525	1.19468	0.196429
LCN2-5	CC	1	112	120.446	36.4079	1.22358	0.419643
LCN2-5	CC	5	110	136.018	35.3429	1.08983	0.0636363
LCN2-5	CC	5	110	119.736	35.6975	1.11914	0.172727
LCN2-5	CC	7	109	101.147	41.464	1.57333	0.12844
LCN2-5	CC	1	109	83.0367	36.3811	1.18235	0.0550458
LCN2-5	CC	4	109	134.56	35.062	1.10298	0.376147
LCN2-5	CC	3	108	130.296	34.8986	1.13337	0.175926
LCN2-5	CC	3	107	161.906	36.6157	1.23381	0.0093457
LCN2-5	CC	9	104	112.692	37.4076	1.34365	0.076923
LCN2-5	CC	3	103	92.9223	34.8306	1.22527	0.0873786
LCN2-5	CC	4	103	120.99	33.5379	1.11924	0.262136
LCN2-5	CC	9	103	149.786	35.5618	1.2302	0.368932
LCN2-5	CC	7	103	124.369	34.6946	1.14412	0.15534
LCN2-5	CC	8	103	117.447	35.3489	1.1867	0.145631
LCN2-5	CC	6	102	120.294	38.1725	1.4629	0.156863
LCN2-5	CC	1	102	135.755	35.0915	1.23348	0.186275
LCN2-5	CC	5	102	167.716	35.196	1.1979	0.0294117
LCN2-5	CC	5	100	130.04	36.4967	1.35365	0.24
LCN2-5	CC	3	99	149.576	35.979	1.31017	0
LCN2-5	CC	3	98	106.908	33.7294	1.1582	0.0918367
LCN2-5	CC	8	98	127.092	35.9522	1.33511	0
LCN2-5	CC	7	98	142.031	33.5378	1.15122	0.0714285
LCN2-5	CC	7	97	90.3815	34.5106	1.2625	0
LCN2-5	CC	4	97	158.629	33.1706	1.11816	0.113402
LCN2-5	CC	1	97	121.495	33.5806	1.18203	0
LCN2-5	CC	5	97	145.351	32.5531	1.15016	0.391753
LCN2-5	CC	6	96	124.708	33.3773	1.19959	0.145833
LCN2-5	CC	7	96	153.615	36.2925	1.35683	0.03125
LCN2-5	CC	2	95	145.2	33.2111	1.13661	0.242105
LCN2-5	CC	6	95	150	31.9458	1.07328	0
LCN2-5	CC	6	93	122.409	32.8169	1.20329	0.376344
LCN2-5	CC	3	92	154.946	33.274	1.28127	0.347826
LCN2-5	CC	7	91	97.1099	33.3939	1.26098	0.087912
LCN2-5	CC	1	90	118.667	31.8868	1.11028	0.0222222
LCN2-5	CC	6	90	97.4556	32.289	1.15253	0
LCN2-5	CC	5	89	120.854	31.0661	1.08233	0.0674157
LCN2-5	CC	6	89	108.27	31.8343	1.12857	0
LCN2-5	CC	3	88	89.2614	38.9509	1.82659	0
LCN2-5	CC	5	88	134.182	32.5859	1.23355	0.125
LCN2-5	CC	1	86	119.488	35.8364	1.51496	0
LCN2-5	CC	1	85	106.424	29.4209	1.05163	0.152941
LCN2-5	CC	6	84	153.238	30.8825	1.14703	0.130952
LCN2-5	CC	4	80	138.075	30.9961	1.2133	0.175
LCN2-5	CC	4	79	138.291	31.943	1.33841	0.0379746
LCN2-5	CC	5	78	166.641	30.9758	1.30801	0.128205
LCN2-5	CC	1	77	99.3896	29.5481	1.20165	0
LCN2-5	CC	3	76	131.79	28.8627	1.15319	0.144737
LCN2-5	CC	7	75	177.773	28.7128	1.21492	0.466667
LCN2-5	CC	4	73	143.329	28.9516	1.15501	0.0273972
LCN2-5	CC	1	72	115.25	28.4572	1.20235	0.180556
LCN2-5	CC	6	72	124.819	27.8254	1.10352	0
LCN2-5	CC	7	72	157.694	29.6243	1.26688	0.0972222
LCN2-5	CC	3	71	147.831	28.0657	1.14488	0.239437
LCN2-5	CC	7	70	122.171	28.5671	1.23339	0.0142857
LCN2-5	CC	1	70	122.743	26.9637	1.24088	0.1
LCN2-5	CC	8	70	120.329	28.6021	1.26001	0.0857142
LCN2-5	CC	3	69	119.957	26.8127	1.07157	0.0724637
LCN2-5	CC	4	68	83.4265	25.986	1.04231	0
LCN2-5	CC	1	67	152.328	27.8907	1.19619	0
LCN2-5	CC	3	66	115.349	28.5361	1.26543	0
LCN2-5	CC	8	65	100.077	26.7716	1.23876	0
LCN2-5	CC	1	63	104.476	26.5064	1.19665	0
LCN2-5	CC	8	63	106.222	27.5713	1.32467	0
LCN2-5	CC	4	61	159.525	25.1067	1.08457	0.131148
LCN2-5	CC	4	57	138.035	24.7325	1.19372	0
LCN2-5	CC	2	55	129.927	23.5467	1.21157	0.0363636
LCN2-5	CC	5	53	142.208	22.9746	1.18459	0
LCN2-5	CC	4	48	121.292	21.2981	1.24294	0
LCN2-6	NUC		80905	39.5969	1122.91	1.24672	0.121365
LCN2-6	NUC		61984	56.255	1017.96	1.34649	0.363739
LCN2-6	NUC		56050	58.9877	864.318	1.06901	0.29595
LCN2-6	NUC		53981	44.0633	887.834	1.17683	0.128008
LCN2-6	NUC		52540	44.2937	884.348	1.19786	0.100895
LCN2-6	NUC		51461	46.6694	890.102	1.23747	0.279163
LCN2-6	NUC		48064	56.7144	851.01	1.21128	0.236601
LCN2-6	NUC		46610	60.9079	805.549	1.11616	0.469642
LCN2-6	NUC		42780	48.2466	821.989	1.23725	0.259607
LCN2-6	NUC		41971	58.8202	800.152	1.22704	0.430559
LCN2-6	NUC		36370	55.8385	814.066	1.4649	0.348199
LCN2-6	NUC		36248	44.9276	727.783	1.17699	0.156119
LCN2-6	NUC		34855	78.8983	697.741	1.1246	0.567523
LCN2-6	NUC		34488	65.102	722.742	1.22188	0.422698
LCN2-6	NUC		31425	84.3439	719.16	1.32149	0.49642
LCN2-6	NUC		30916	68.2549	663.227	1.14251	0.514911
LCN2-6	NUC		30720	80.8026	639.553	1.07277	0.34821
LCN2-6	NUC		29408	71.3835	635.879	1.1082	0.490887
LCN2-6	NUC		29398	72.8072	661.939	1.19788	0.408157
LCN2-6	NUC		26504	79.9499	677.995	1.39435	0.561953
LCN2-6	NUC		21403	74.5415	567.554	1.21704	0.481942
LCN2-6	NUC		15270	121.186	457.409	1.10631	0.432875
LCN2-6	CC	3	894	176.356	119.667	1.36069	0.596197
LCN2-6	CC	1	548	144.569	110.949	1.98603	0.357664
LCN2-6	CC	7	511	167.119	83.2023	1.18128	0.424658
LCN2-6	CC	3	480	190.131	92.8055	1.58477	0.491667
LCN2-6	CC	4	456	178.085	74.6011	1.06542	0.734649
LCN2-6	CC	4	451	181.007	77.8611	1.18918	0.636364
LCN2-6	CC	4	450	179.12	73.7294	1.05943	0.711111
LCN2-6	CC	2	445	171.344	77.8311	1.21132	0.667416
LCN2-6	CC	1	407	175.044	70.8701	1.09104	0.660934
LCN2-6	CC	5	406	201.547	70.9515	1.08794	0.52463
LCN2-6	CC	6	403	200.27	78.9272	1.40843	0.451613
LCN2-6	CC	7	396	171.412	70.9958	1.13941	0.742424
LCN2-6	CC	8	392	218.127	71.0255	1.12413	0.257653
LCN2-6	CC	12	391	119.422	69.0435	1.08734	0.590793
LCN2-6	CC	3	381	142.821	69.5782	1.12544	0.328084
LCN2-6	CC	2	379	159.765	67.376	1.06662	0.614776
LCN2-6	CC	2	364	126.766	67.7626	1.12793	0.648352
LCN2-6	CC	11	352	126.682	65.6719	1.10261	0.627841
LCN2-6	CC	8	349	158.969	68.2676	1.17897	0.604584
LCN2-6	CC	4	347	178.254	65.481	1.11714	0.639769
LCN2-6	CC	1	340	129.812	64.573	1.09584	0.585294
LCN2-6	CC	4	339	198.142	64.1563	1.09333	0.59587
LCN2-6	CC	8	339	137.198	64.8259	1.10744	0.657817
LCN2-6	CC	12	336	153.449	64.4772	1.11406	0.52381
LCN2-6	CC	2	331	166.329	62.6506	1.07903	0.583082
LCN2-6	CC	1	321	132.414	63.0683	1.13423	0.58567
LCN2-6	CC	4	313	173.47	61.3446	1.07785	0.543131
LCN2-6	CC	1	302	205.576	69.7071	1.46583	0.218543
LCN2-6	CC	4	302	176.692	59.6161	1.06059	0.596027
LCN2-6	CC	5	300	55.49	60.416	1.09095	0.0833333
LCN2-6	CC	7	299	157.682	61.8893	1.15341	0.438127
LCN2-6	CC	8	296	201.689	62.5328	1.17363	0.560811
LCN2-6	CC	1	295	198.678	58.9492	1.04858	0.555932
LCN2-6	CC	2	294	171.864	61.0818	1.12677	0.70068
LCN2-6	CC	2	291	155.007	61.5907	1.16129	0.426117
LCN2-6	CC	8	290	145.214	59.0079	1.10288	0.617241
LCN2-6	CC	7	288	186.25	60.5557	1.14641	0.677083
LCN2-6	CC	8	287	162.878	61.3467	1.1696	0.522648
LCN2-6	CC	6	287	201.881	59.7174	1.11089	0.536585
LCN2-6	CC	1	286	155.996	59.2398	1.10206	0.706294
LCN2-6	CC	11	285	153.27	57.9	1.07873	0.547368
LCN2-6	CC	8	284	165.669	56.939	1.03728	0.566901
LCN2-6	CC	1	284	156.63	58.3762	1.09128	0.651408
LCN2-6	CC	1	281	156.402	59.0834	1.11389	0.427046
LCN2-6	CC	4	277	163.657	58.0921	1.08584	0.411552
LCN2-6	CC	3	276	194.71	57.8073	1.11459	0.59058
LCN2-6	CC	6	276	102.214	59.3887	1.15595	0.0471014
LCN2-6	CC	6	269	144.041	57.609	1.13735	0.531598
LCN2-6	CC	3	266	185.744	55.1718	1.03131	0.597744
LCN2-6	CC	9	266	144.56	55.3904	1.07569	0.556391
LCN2-6	CC	3	264	150.5	57.3705	1.12526	0.518939
LCN2-6	CC	11	263	147.483	55.6989	1.07468	0.600761
LCN2-6	CC	5	259	189.602	55.5597	1.0828	0.552123
LCN2-6	CC	6	259	203.139	62.8103	1.37753	0.0965251
LCN2-6	CC	6	258	148.349	63.9615	1.4532	0.205426
LCN2-6	CC	1	256	162.883	71.6376	1.82429	0.0507812
LCN2-6	CC	3	256	121.773	54.9345	1.0611	0.4375
LCN2-6	CC	2	254	155.575	55.3486	1.11728	0.496063
LCN2-6	CC	5	248	150.734	56.6564	1.1835	0.532258
LCN2-6	CC	6	248	164.363	55.7329	1.13828	0.443548
LCN2-6	CC	6	247	164.749	55.7919	1.14047	0.396761
LCN2-6	CC	1	247	122.947	54.6035	1.10441	0.587044
LCN2-6	CC	8	246	194.508	54.8057	1.09581	0.601626
LCN2-6	CC	3	246	176.39	54.0592	1.06494	0.682927
LCN2-6	CC	2	245	175.722	53.488	1.06734	0.62449
LCN2-6	CC	10	243	101.053	53.1357	1.0536	0.473251
LCN2-6	CC	3	242	167.574	56.611	1.2226	0.380165
LCN2-6	CC	5	240	180.95	53.0675	1.08634	0.5125
LCN2-6	CC	1	238	125.315	53.1003	1.10253	0.533613
LCN2-6	CC	2	237	161.793	53.3453	1.09333	0.599156
LCN2-6	CC	1	235	88.0511	52.1939	1.07497	0.561702
LCN2-6	CC	5	234	139.577	52.8406	1.08665	0.547009
LCN2-6	CC	5	233	165.476	52.8376	1.09523	0.587983
LCN2-6	CC	3	232	129.552	56.1337	1.27445	0.478448
LCN2-6	CC	6	232	139.422	56.8805	1.28696	0.237069
LCN2-6	CC	9	226	167.297	50.1902	1.03352	0.446903
LCN2-6	CC	3	226	180.403	56.3005	1.27897	0.588496
LCN2-6	CC	7	226	170.451	52.7173	1.15864	0.429204
LCN2-6	CC	6	223	104.946	51.9569	1.10653	0.358744
LCN2-6	CC	1	223	148.718	50.4587	1.04215	0.461883
LCN2-6	CC	1	222	72.0045	61.2251	1.56998	0.144144
LCN2-6	CC	10	219	149.242	50.6117	1.08691	0.273973
LCN2-6	CC	5	219	139.648	49.7188	1.04711	0.30137
LCN2-6	CC	5	216	186.829	53.5652	1.19647	0.509259
LCN2-6	CC	6	216	133.403	56.6485	1.37572	0.361111
LCN2-6	CC	2	213	120.737	51.0998	1.09814	0.29108
LCN2-6	CC	3	213	181.883	49.6721	1.09979	0.619718
LCN2-6	CC	8	209	152.177	50.5569	1.10618	0.296651
LCN2-6	CC	7	208	115.87	50.1369	1.12021	0.307692
LCN2-6	CC	5	208	151.63	48.1882	1.04761	0.456731
LCN2-6	CC	1	208	196.548	49.5806	1.09166	0.495192
LCN2-6	CC	2	207	157.855	50.2226	1.12737	0.463768
LCN2-6	CC	4	206	170.66	49.6641	1.10997	0.543689
LCN2-6	CC	4	205	152.961	50.9223	1.15873	0.326829
LCN2-6	CC	9	205	200.863	49.2932	1.14981	0.517073
LCN2-6	CC	5	205	148.961	49.5541	1.08721	0.556098
LCN2-6	CC	7	204	126.471	55.9188	1.40462	0.240196
LCN2-6	CC	3	201	156.045	48.6391	1.10597	0.497512
LCN2-6	CC	6	200	161.855	50.5546	1.23908	0.42
LCN2-6	CC	10	200	161.9	49.8968	1.13864	0.29
LCN2-6	CC	3	199	183.573	49.8751	1.15611	0.507538
LCN2-6	CC	6	197	110.112	47.9027	1.0766	0.329949
LCN2-6	CC	8	195	142.205	50.3598	1.23909	0.482051
LCN2-6	CC	10	195	175.405	46.2168	1.03653	0.497436
LCN2-6	CC	3	194	134.376	47.3198	1.08183	0.242268
LCN2-6	CC	4	193	135.456	57.3558	1.60563	0.160622
LCN2-6	CC	3	192	203.479	47.4031	1.08263	0.385417
LCN2-6	CC	4	192	176.375	47.9654	1.17204	0.401042
LCN2-6	CC	3	191	160.576	47.6308	1.12251	0.518325
LCN2-6	CC	4	189	169.783	47.7372	1.12559	0.402116
LCN2-6	CC	5	188	98.3298	48.4257	1.15928	0.430851
LCN2-6	CC	2	186	208.237	46.8296	1.11481	0.225806
LCN2-6	CC	2	186	135.559	46.7909	1.12062	0.193548
LCN2-6	CC	2	185	173.281	46.8696	1.11178	0.518919
LCN2-6	CC	8	185	118.114	48.0939	1.16928	0.437838
LCN2-6	CC	1	184	122.353	45.8718	1.05249	0.429348
LCN2-6	CC	5	183	168.339	47.838	1.16035	0.431694
LCN2-6	CC	5	182	106.451	45.8182	1.08381	0.241758
LCN2-6	CC	1	181	99.2928	60.1312	1.88283	0.127072
LCN2-6	CC	8	180	106	49.2409	1.27804	0.127778
LCN2-6	CC	2	180	134.144	48.5578	1.21707	0.522222
LCN2-6	CC	1	179	125.179	47.0684	1.14274	0.513966
LCN2-6	CC	5	179	149.251	46.2674	1.13157	0.217877
LCN2-6	CC	6	176	120.074	45.3964	1.08877	0.147727
LCN2-6	CC	6	175	148.931	46.4949	1.16685	0.308571
LCN2-6	CC	12	174	146.19	52.6574	1.52058	0.0172413
LCN2-6	CC	7	173	174.347	45.8416	1.14616	0.306358
LCN2-6	CC	6	172	136.203	46.8248	1.24073	0.383721
LCN2-6	CC	9	172	90.7965	45.7403	1.12399	0.104651
LCN2-6	CC	7	172	170.977	45.3548	1.12678	0.465116
LCN2-6	CC	2	169	152.059	43.7172	1.07451	0.112426
LCN2-6	CC	4	169	164.58	44.6528	1.11639	0.378698
LCN2-6	CC	4	168	205.298	44.0788	1.12152	0.488095
LCN2-6	CC	9	166	200.729	43.8414	1.09918	0.506024
LCN2-6	CC	2	165	128.309	44.9131	1.20972	0.290909
LCN2-6	CC	3	165	108.418	45.1932	1.18049	0.278788
LCN2-6	CC	10	164	158.768	44.48	1.13415	0.585366
LCN2-6	CC	7	164	143.073	43.6624	1.10836	0.536585
LCN2-6	CC	6	164	202.305	43.0032	1.09901	0.487805
LCN2-6	CC	9	163	135.577	43.0359	1.08726	0.417178
LCN2-6	CC	6	162	144.049	44.4881	1.12321	0.407407
LCN2-6	CC	3	161	129.733	42.4985	1.04995	0.0248447
LCN2-6	CC	4	160	135.194	42.4985	1.08507	0.425
LCN2-6	CC	5	156	157.013	44.7674	1.22248	0.217949
LCN2-6	CC	6	154	90.9221	45.6296	1.28771	0.324675
LCN2-6	CC	2	154	153.708	44.8202	1.24538	0.116883
LCN2-6	CC	4	154	154.643	41.5672	1.05835	0.363636
LCN2-6	CC	2	153	144.059	42.1358	1.1069	0.163399
LCN2-6	CC	6	152	158.388	42.4225	1.14507	0.230263
LCN2-6	CC	9	152	153.151	42.0089	1.10699	0.368421
LCN2-6	CC	3	150	105.747	41.2034	1.07104	0
LCN2-6	CC	7	149	191.678	42.2631	1.11046	0.416107
LCN2-6	CC	5	147	154.639	41.0979	1.10511	0.394558
LCN2-6	CC	6	142	176.345	42.6333	1.18842	0.401409
LCN2-6	CC	7	141	150.766	40.0162	1.10673	0.120567
LCN2-6	CC	7	141	107.149	43.9751	1.30505	0
LCN2-6	CC	1	139	125.906	41.2424	1.17872	0.115108
LCN2-6	CC	5	139	222.914	43.2467	1.28581	0.0647482
LCN2-6	CC	5	139	140.453	40.2712	1.13539	0.194245
LCN2-6	CC	4	136	154.081	40.1021	1.12382	0.455882
LCN2-6	CC	2	135	135.918	42.1328	1.25988	0.0888888
LCN2-6	CC	4	134	159.694	39.5876	1.14342	0.335821
LCN2-6	CC	1	132	150.864	38.6399	1.09141	0.0681818
LCN2-6	CC	7	131	123.809	38.1794	1.05692	0
LCN2-6	CC	10	131	146.992	38.5452	1.12185	0.396947
LCN2-6	CC	5	130	193	49.3472	1.92818	0.230769
LCN2-6	CC	3	130	175.177	38.4378	1.10469	0.446154
LCN2-6	CC	2	128	147.031	41.4814	1.32977	0.0390625
LCN2-6	CC	7	124	116.177	36.6683	1.03476	0.185484
LCN2-6	CC	7	119	175.933	41.5379	1.465	0.268908
LCN2-6	CC	11	119	144.689	36.9579	1.10442	0.176471
LCN2-6	CC	6	111	114.063	36.6348	1.16564	0.027027
LCN2-6	CC	9	107	116.617	36.448	1.24984	0.411215
LCN2-6	CC	2	104	116.721	35.3329	1.18191	0
LCN2-6	CC	8	101	175.871	33.7228	1.12517	0.19802
LCN2-6	CC	9	100	100.71	33.9637	1.15749	0
LCN2-6	CC	5	98	162.755	35.5616	1.26167	0.163265
LCN2-6	CC	7	97	129.588	36.0028	1.33047	0.0103092
LCN2-6	CC	10	92	89.0217	32.0755	1.14506	0.0217391
LCN2-6	CC	4	92	159.033	31.3878	1.06404	0.141304
LCN2-6	CC	8	87	143.621	30.0927	1.06497	0.0114942
LCN2-6	CC	9	84	125.059	32.2724	1.24867	0
LCN2-6	CC	4	84	182.345	30.5941	1.17891	0.273809
LCN2-6	CC	9	84	152	30.612	1.26037	0.380952
LCN2-6	CC	4	83	150.783	36.0899	1.68572	0
LCN2-6	CC	3	78	197.577	29.9095	1.22445	0
LCN2-6	CC	8	76	137.987	29.5338	1.23215	0
LCN2-6	CC	1	75	118.307	32.7404	1.57521	0
LCN2-6	CC	9	68	88.25	27.6552	1.17418	0
LCN2-6	CC	10	68	151.353	26.0209	1.10149	0
LCN2-6	CC	7	56	214.071	24.8476	1.15793	0
LCN2-6	CC	5	54	136.815	25.1237	1.23641	0
LCN2-7	NUC		90232	31.603	1190.45	1.22671	0.0431554
LCN2-7	NUC		87568	33.408	1392.45	1.75967	0.0569386
LCN2-7	NUC		82016	37.765	1157.22	1.30487	0.063073
LCN2-7	NUC		72769	39.5207	1011.32	1.12493	0.0599293
LCN2-7	NUC		68235	38.4284	988.662	1.15136	0.0545614
LCN2-7	NUC		63678	48.3178	985.672	1.22554	0.162882
LCN2-7	NUC		52729	44.3489	917.029	1.28374	0.106185
LCN2-7	NUC		52497	43.5172	840.281	1.0809	0.118483
LCN2-7	NUC		50300	29.9626	823.571	1.08353	0.0473757
LCN2-7	NUC		48996	42.2828	914.743	1.36622	0.141746
LCN2-7	NUC		42480	53.4935	749.218	1.05288	0.240113
LCN2-7	NUC		39906	45.3231	764.969	1.1805	0.21087
LCN2-7	NUC		36674	68.1911	696.42	1.06535	0.30054
LCN2-7	NUC		31822	52.2958	701.12	1.23291	0.305638
LCN2-7	NUC		28236	75.0808	614.234	1.0767	0.524295
LCN2-7	NUC		27846	56.863	653.199	1.2388	0.171982
LCN2-7	NUC		26664	69.9073	668.902	1.33759	0.440369
LCN2-7	NUC		24440	65.9335	579.059	1.10819	0.446645
LCN2-7	NUC		20941	72.3299	554.599	1.18384	0.297837
LCN2-7	NUC		20475	60.9808	525.912	1.09073	0.311502
LCN2-7	NUC		18555	73.6328	532.712	1.23443	0.493721
LCN2-7	CC	2	877	174.106	104.454	1.05637	0.695553
LCN2-7	CC	3	735	137.158	110.406	1.44237	0.311565
LCN2-7	CC	9	710	193.687	94.3255	1.07428	0.64507
LCN2-7	CC	8	685	160.521	91.9514	1.0721	0.753285
LCN2-7	CC	2	627	178.236	87.4964	1.06135	0.751196
LCN2-7	CC	1	619	168.979	87.2008	1.06705	0.717286
LCN2-7	CC	2	490	157.355	82.1539	1.20495	0.757143
LCN2-7	CC	3	484	179.82	76.7602	1.06118	0.663223
LCN2-7	CC	6	479	169.835	77.8748	1.12311	0.720251
LCN2-7	CC	1	474	141.367	79.8312	1.16441	0.578059
LCN2-7	CC	8	470	129.402	75.9564	1.08934	0.353191
LCN2-7	CC	4	466	151.629	94.3829	1.69827	0.476395
LCN2-7	CC	2	464	146.528	73.893	1.04132	0.590517
LCN2-7	CC	3	442	166.172	73.7624	1.07293	0.710407
LCN2-7	CC	1	442	195.484	73.6766	1.09528	0.61991
LCN2-7	CC	4	436	117.924	73.4865	1.08046	0.504587
LCN2-7	CC	3	421	151.114	78.2046	1.28274	0.432304
LCN2-7	CC	2	420	187.062	70.2146	1.0387	0.707143
LCN2-7	CC	7	420	203.636	71.4462	1.0766	0.7
LCN2-7	CC	5	419	120.757	71.7348	1.07054	0.441528
LCN2-7	CC	6	409	139.677	70.0326	1.0673	0.474328
LCN2-7	CC	3	408	187.564	71.4873	1.10297	0.669118
LCN2-7	CC	6	386	157.288	67.7417	1.05124	0.673575
LCN2-7	CC	4	382	150.602	67.6379	1.07124	0.586387
LCN2-7	CC	6	378	149.849	67.8163	1.08185	0.497354
LCN2-7	CC	3	372	164.497	69.3528	1.13394	0.696237
LCN2-7	CC	1	368	168.53	73.1653	1.29279	0.736413
LCN2-7	CC	8	358	129.321	67.6582	1.12862	0.701117
LCN2-7	CC	7	352	130.898	64.4101	1.05866	0.542614
LCN2-7	CC	4	352	125.636	66.4111	1.10479	0.471591
LCN2-7	CC	4	350	160.137	65.4969	1.10582	0.56
LCN2-7	CC	1	348	127.606	68.3298	1.1958	0.410919
LCN2-7	CC	3	346	131.5	66.923	1.13024	0.398844
LCN2-7	CC	9	341	84.9501	65.5118	1.13074	0.307918
LCN2-7	CC	5	333	117.003	64.5462	1.11415	0.393393
LCN2-7	CC	6	332	109.946	67.2868	1.20085	0.388554
LCN2-7	CC	5	332	161.807	63.4674	1.08983	0.656627
LCN2-7	CC	7	329	183.514	63.3678	1.09146	0.696049
LCN2-7	CC	5	321	163.352	63.7743	1.16469	0.46729
LCN2-7	CC	7	319	88.4013	63.5232	1.15013	0.344828
LCN2-7	CC	1	319	172.567	64.1829	1.15819	0.31348
LCN2-7	CC	9	318	83.478	64.4519	1.18084	0.226415
LCN2-7	CC	6	317	174.637	62.8331	1.11299	0.511041
LCN2-7	CC	7	311	94.91	68.7311	1.37483	0.11254
LCN2-7	CC	7	309	192.414	60.3737	1.06721	0.559871
LCN2-7	CC	1	308	108.993	61.4876	1.09909	0.435065
LCN2-7	CC	5	308	177.646	61.4992	1.09683	0.711039
LCN2-7	CC	6	299	96.9498	60.4858	1.10076	0.344482
LCN2-7	CC	7	291	116.127	59.6953	1.10592	0.446735
LCN2-7	CC	5	289	146.886	59.1301	1.10537	0.377163
LCN2-7	CC	6	285	179.091	57.7515	1.04167	0.645614
LCN2-7	CC	2	283	178.039	59.4815	1.1101	0.5053
LCN2-7	CC	2	280	131.357	59.863	1.16622	0.271429
LCN2-7	CC	4	274	111.799	57.7869	1.12072	0.248175
LCN2-7	CC	6	274	126.266	58.2459	1.1181	0.259124
LCN2-7	CC	3	273	153.359	55.8415	1.02751	0.545788
LCN2-7	CC	2	272	157.118	57.5403	1.10483	0.569853
LCN2-7	CC	3	261	99.023	56.8436	1.11654	0.409962
LCN2-7	CC	3	257	199.42	55.9622	1.09233	0.587549
LCN2-7	CC	5	257	159.942	56.3242	1.10174	0.536965
LCN2-7	CC	7	256	87.9062	55.2166	1.09241	0
LCN2-7	CC	1	253	188.091	56.8796	1.16812	0.600791
LCN2-7	CC	4	249	158.562	54.6987	1.09363	0.598394
LCN2-7	CC	2	249	96.0522	57.9321	1.22292	0.449799
LCN2-7	CC	7	248	117.258	55.1334	1.11143	0.53629
LCN2-7	CC	3	246	131.569	55.7904	1.16446	0.105691
LCN2-7	CC	4	244	80.2213	54.0732	1.09639	0.27459
LCN2-7	CC	4	242	180.781	54.1115	1.09765	0.46281
LCN2-7	CC	1	239	163.477	53.4672	1.10165	0.518829
LCN2-7	CC	9	238	135.597	55.8321	1.20135	0.239496
LCN2-7	CC	6	236	135.165	53.7576	1.11809	0.292373
LCN2-7	CC	1	235	161.987	55.3367	1.19369	0.395745
LCN2-7	CC	9	235	167.315	53.3974	1.10652	0.510638
LCN2-7	CC	8	229	84.4061	52.157	1.0892	0.144105
LCN2-7	CC	5	228	97.9825	52.5275	1.1079	0
LCN2-7	CC	6	227	123.388	53.9409	1.17384	0.061674
LCN2-7	CC	7	225	100.502	50.9742	1.0522	0.0444444
LCN2-7	CC	3	225	174.191	51.5577	1.12559	0.577778
LCN2-7	CC	9	223	95.565	50.6662	1.08356	0.345291
LCN2-7	CC	1	222	155.725	49.9879	1.0255	0.527027
LCN2-7	CC	1	222	129.288	50.7355	1.05929	0.427928
LCN2-7	CC	10	219	97.6347	71.114	2.17192	0.0091324
LCN2-7	CC	2	212	135.83	51.0395	1.12741	0.580189
LCN2-7	CC	1	206	133.029	50.6587	1.16447	0.432039
LCN2-7	CC	6	206	130.32	49.0389	1.06005	0.393204
LCN2-7	CC	4	205	104.956	49.731	1.16302	0.170732
LCN2-7	CC	7	202	103.124	50.4078	1.16347	0.272277
LCN2-7	CC	4	197	96.8782	48.1604	1.07276	0.0558375
LCN2-7	CC	3	197	185.914	48.5684	1.0957	0.401015
LCN2-7	CC	10	196	106.929	46.0746	1.05154	0.178571
LCN2-7	CC	3	196	183.99	48.4627	1.09431	0.331633
LCN2-7	CC	6	194	120.552	48.8724	1.12709	0.396907
LCN2-7	CC	2	191	116.393	51.583	1.31436	0.151833
LCN2-7	CC	2	188	103.223	49.1347	1.18795	0
LCN2-7	CC	8	188	188.404	47.2997	1.12365	0.521277
LCN2-7	CC	1	186	104.995	46.1308	1.06089	0.467742
LCN2-7	CC	4	186	150.919	47.5687	1.13926	0.150538
LCN2-7	CC	5	184	130.103	47.4611	1.13302	0.173913
LCN2-7	CC	1	183	120.049	47.5404	1.16998	0.448087
LCN2-7	CC	2	182	165.929	47.7572	1.15155	0.489011
LCN2-7	CC	4	176	62.9091	46.6015	1.14281	0.0397727
LCN2-7	CC	11	176	106.307	45.118	1.08044	0.340909
LCN2-7	CC	6	176	184.466	45.8423	1.12331	0.403409
LCN2-7	CC	5	174	114.408	45.2671	1.10593	0.0114942
LCN2-7	CC	7	172	93.1163	52.4802	1.53311	0.0406976
LCN2-7	CC	6	171	156.842	45.2172	1.16878	0.321637
LCN2-7	CC	7	170	119.559	45.7902	1.13817	0.276471
LCN2-7	CC	1	167	145.138	44.0344	1.10458	0.143713
LCN2-7	CC	8	166	119.59	45.3507	1.1791	0.204819
LCN2-7	CC	2	164	124.988	44.3634	1.13161	0.298781
LCN2-7	CC	10	164	107.543	46.3491	1.22778	0.268293
LCN2-7	CC	3	164	79.0488	44.384	1.14997	0
LCN2-7	CC	1	162	120.432	43.1229	1.09537	0.308642
LCN2-7	CC	8	160	98.05	43.2501	1.10776	0
LCN2-7	CC	6	160	92.4813	43.6931	1.15043	0
LCN2-7	CC	3	158	139.956	43.0371	1.07357	0.177215
LCN2-7	CC	3	158	157.019	43.3799	1.13233	0.455696
LCN2-7	CC	1	157	137.357	43.1739	1.13736	0.165605
LCN2-7	CC	7	154	107.682	43.8951	1.19438	0.363636
LCN2-7	CC	2	154	181.578	43.6482	1.16101	0.279221
LCN2-7	CC	5	154	130.416	42.8678	1.17853	0.077922
LCN2-7	CC	5	153	93.4967	42.3445	1.12242	0.183006
LCN2-7	CC	3	152	167.04	43.4457	1.16438	0.25
LCN2-7	CC	7	149	103.96	40.8368	1.07274	0.167785
LCN2-7	CC	2	145	132.572	41.9277	1.11864	0.17931
LCN2-7	CC	6	144	131.389	41.5817	1.16398	0.25
LCN2-7	CC	2	140	154.3	41.9912	1.21881	0.15
LCN2-7	CC	6	138	154.522	39.5169	1.07461	0.210145
LCN2-7	CC	4	138	117.551	41.2248	1.18315	0.398551
LCN2-7	CC	8	137	111.533	52.5975	2.0408	0.0510948
LCN2-7	CC	4	137	115.109	39.5967	1.09714	0.0948905
LCN2-7	CC	4	135	70.7481	39.3407	1.11542	0
LCN2-7	CC	2	135	118.37	39.589	1.12165	0.244444
LCN2-7	CC	6	133	142.594	39.7548	1.11573	0
LCN2-7	CC	8	131	131.847	39.3051	1.15797	0.0076335
LCN2-7	CC	8	130	125.223	39.1008	1.12855	0.0307692
LCN2-7	CC	5	129	103.891	39.2778	1.18172	0
LCN2-7	CC	9	127	100.669	38.8015	1.12599	0.15748
LCN2-7	CC	7	126	114.905	39.3539	1.20713	0
LCN2-7	CC	7	126	124.746	38.4918	1.13825	0
LCN2-7	CC	5	125	178.816	38.6531	1.17603	0.36
LCN2-7	CC	5	121	118.851	38.6214	1.23609	0.0413223
LCN2-7	CC	4	121	123.645	36.0491	1.07645	0.0165289
LCN2-7	CC	1	117	107.308	36.3586	1.09915	0.153846
LCN2-7	CC	5	115	102.887	36.6034	1.16276	0
LCN2-7	CC	2	115	147.209	36.2803	1.1273	0.356522
LCN2-7	CC	5	114	149.158	37.1794	1.20201	0.175439
LCN2-7	CC	5	113	122.841	36.3732	1.15747	0
LCN2-7	CC	5	112	92.7054	35.3956	1.18454	0
LCN2-7	CC	6	112	171.134	36.6354	1.19372	0
LCN2-7	CC	4	112	170.571	35.4834	1.21529	0.294643
LCN2-7	CC	4	107	190.374	33.5196	1.05017	0.149533
LCN2-7	CC	4	105	110.191	35.4526	1.18659	0.047619
LCN2-7	CC	3	102	121.912	32.5693	1.04464	0.0490196
LCN2-7	CC	11	101	108.792	35.4471	1.24338	0.29703
LCN2-7	CC	5	99	123.677	35.6332	1.27497	0.040404
LCN2-7	CC	8	97	84.5155	34.3051	1.18586	0
LCN2-7	CC	1	97	104.484	33.4541	1.2024	0.123711
LCN2-7	CC	5	94	96.117	33.7324	1.24752	0
LCN2-7	CC	2	91	79.3626	31.7785	1.06914	0
LCN2-7	CC	7	88	178.784	32.279	1.17609	0.170455
LCN2-7	CC	2	87	124.977	31.1048	1.19342	0.0344827
LCN2-7	CC	9	86	149.419	30.27	1.06704	0.139535
LCN2-7	CC	4	83	131.349	30.3642	1.16203	0.156627
LCN2-7	CC	3	82	92.7439	32.8865	1.40898	0
LCN2-7	CC	7	82	113.695	30.8853	1.2216	0.0243902
LCN2-7	CC	7	81	141.247	29.5408	1.07135	0.0246913
LCN2-7	CC	3	74	177.135	28.9107	1.23046	0.054054
LCN2-7	CC	8	61	143.803	25.1343	1.15567	0.0327868
LCN2-7	CC	6	49	134.571	23.1674	1.21839	0
LCN2-7	CC	1	48	141.812	22.5076	1.21243	0.0833333
LCN3-17	NUC		44215	49.1828	780.239	1.10937	0.278141
LCN3-17	NUC		39682	47.8189	790.908	1.26647	0.166524
LCN3-17	NUC		36168	39.6461	680.951	1.03152	0.0875912
LCN3-17	NUC		35840	70.5846	682.971	1.04601	0.319475
LCN3-17	NUC		32788	44.5547	659.106	1.06724	0.0598084
LCN3-17	NUC		31917	63.1055	644.155	1.04744	0.251245
LCN3-17	NUC		31258	42.3601	659.087	1.11766	0.0993025
LCN3-17	NUC		30226	58.0183	641.467	1.09712	0.326077
LCN3-17	NUC		25259	58.7282	574.679	1.05291	0.213666
LCN3-17	NUC		25200	40.7061	620.413	1.23744	0.0937698
LCN3-17	NUC		24373	33.5765	639.523	1.361	0.0613794
LCN3-17	NUC		23509	50.6742	550.626	1.04054	0.16483
LCN3-17	NUC		23457	54.8416	556.606	1.05668	0.264697
LCN3-17	NUC		23184	68.8088	591.162	1.21657	0.611974
LCN3-17	NUC		22691	67.2468	553.659	1.09139	0.262042
LCN3-17	NUC		22304	62.1037	574.379	1.19253	0.454806
LCN3-17	NUC		21559	68.4508	526.599	1.03771	0.234937
LCN3-17	NUC		19415	91.9026	587.94	1.44024	0.339428
LCN3-17	NUC		18382	78.9999	500.075	1.09874	0.424872
LCN3-17	NUC		16572	62.588	466.293	1.0618	0.260982
LCN3-17	NUC		15051	80.6506	446.73	1.07164	0.424689
LCN3-17	NUC		14514	92.1862	444.488	1.1042	0.39927
LCN3-17	NUC		14299	99.1116	431.789	1.05772	0.468704
LCN3-17	NUC		13841	89.4762	427.898	1.06707	0.398887
LCN3-17	NUC		13276	70.7168	425.417	1.11113	0.322763
LCN3-17	NUC		13167	92.5626	419.887	1.08557	0.455305
LCN3-17	NUC		9156	71.7516	346.191	1.06134	0.249345
LCN3-17	CC	4	537	169.946	81.1722	1.07396	0.77095
LCN3-17	CC	3	447	163.358	84.234	1.40049	0.608501
LCN3-17	CC	4	444	176.793	75.4537	1.12042	0.65991
LCN3-17	CC	3	408	170.392	73.919	1.1713	0.607843
LCN3-17	CC	8	396	183.296	68.4538	1.06296	0.724747
LCN3-17	CC	6	386	168.383	74.0837	1.27117	0.474093
LCN3-17	CC	4	376	167.636	72.9086	1.28017	0.550532
LCN3-17	CC	2	370	155.278	69.3557	1.1703	0.667568
LCN3-17	CC	2	336	163.479	66.1969	1.17012	0.717262
LCN3-17	CC	4	321	185.798	61.1959	1.04008	0.672897
LCN3-17	CC	4	320	181.922	62.7668	1.088	0.71875
LCN3-17	CC	6	311	155.129	63.9064	1.15355	0.707395
LCN3-17	CC	1	302	175.503	71.7084	1.58492	0.327815
LCN3-17	CC	5	299	174.786	80.3592	2.00658	0.461539
LCN3-17	CC	5	292	168.055	59.64	1.08883	0.609589
LCN3-17	CC	3	289	133.664	58.5314	1.07604	0.525952
LCN3-17	CC	7	288	158.531	58.6788	1.07375	0.621528
LCN3-17	CC	7	282	187.411	59.7274	1.1499	0.443262
LCN3-17	CC	3	268	160.496	56.3297	1.10143	0.690299
LCN3-17	CC	2	267	136.779	58.4783	1.14055	0.498127
LCN3-17	CC	4	261	178.387	55.3927	1.10409	0.685824
LCN3-17	CC	2	260	173.265	55.7215	1.07484	0.642308
LCN3-17	CC	8	257	166.685	54.4909	1.06249	0.63035
LCN3-17	CC	1	254	164.425	55.0945	1.09851	0.700787
LCN3-17	CC	7	245	170.747	55.2956	1.12603	0.534694
LCN3-17	CC	2	242	168.012	54.1451	1.12417	0.640496
LCN3-17	CC	1	241	177.033	56.1737	1.17967	0.676349
LCN3-17	CC	1	238	134.55	61.0088	1.44396	0.205882
LCN3-17	CC	4	237	173.97	53.5173	1.07749	0.599156
LCN3-17	CC	5	233	151.79	52.1134	1.07744	0.686695
LCN3-17	CC	7	232	168.987	53.3458	1.13253	0.655172
LCN3-17	CC	8	232	185.491	53.0308	1.09673	0.689655
LCN3-17	CC	1	231	158.151	51.996	1.08461	0.471861
LCN3-17	CC	9	229	136.537	52.9196	1.13029	0.554585
LCN3-17	CC	1	225	131.853	51.5199	1.09284	0.422222
LCN3-17	CC	3	225	172.938	51.2733	1.08545	0.653333
LCN3-17	CC	5	225	169.662	51.6532	1.09559	0.528889
LCN3-17	CC	5	224	131.683	50.6869	1.04957	0.566964
LCN3-17	CC	3	224	125.643	61.1375	1.54952	0.0357142
LCN3-17	CC	1	222	150.545	52.0025	1.10099	0.531532
LCN3-17	CC	3	215	84.8233	53.2336	1.22282	0.12093
LCN3-17	CC	9	215	182.065	50.2768	1.08511	0.595349
LCN3-17	CC	8	214	140.762	50.9828	1.14015	0.626168
LCN3-17	CC	2	212	180.934	50.4348	1.11757	0.622641
LCN3-17	CC	3	209	100.588	55.8006	1.35791	0.507177
LCN3-17	CC	3	209	177.196	49.4863	1.09124	0.674641
LCN3-17	CC	4	208	96.0048	58.0885	1.50091	0
LCN3-17	CC	7	207	131.048	52.1465	1.21331	0.560387
LCN3-17	CC	9	201	201.707	50.8912	1.17659	0.532338
LCN3-17	CC	1	199	112.915	49.8781	1.16646	0.0452261
LCN3-17	CC	5	198	132.237	49.1719	1.12868	0.454545
LCN3-17	CC	1	197	154.772	48.7734	1.13148	0.593909
LCN3-17	CC	9	196	180.668	46.659	1.04909	0.637755
LCN3-17	CC	8	195	187.236	52.4469	1.30834	0.564103
LCN3-17	CC	3	194	107.691	48.4742	1.15672	0.139175
LCN3-17	CC	2	194	135.686	52.6253	1.31051	0.283505
LCN3-17	CC	6	193	170.928	47.9183	1.07484	0.497409
LCN3-17	CC	6	193	216.114	48.9437	1.15502	0.316062
LCN3-17	CC	1	193	99.6891	46.2584	1.03254	0.404145
LCN3-17	CC	7	193	109.306	48.9382	1.16102	0.248705
LCN3-17	CC	7	192	141.068	48.3229	1.14744	0.515625
LCN3-17	CC	6	190	83.1316	48.4594	1.19535	0.142105
LCN3-17	CC	7	189	105.011	47.7187	1.1097	0.391534
LCN3-17	CC	2	188	147.293	47.4645	1.10165	0.473404
LCN3-17	CC	3	188	120.532	48.4162	1.1824	0.340425
LCN3-17	CC	6	187	137.679	45.3612	1.05206	0.304813
LCN3-17	CC	9	184	146.918	49.3608	1.24532	0.380435
LCN3-17	CC	6	184	165.766	48.1105	1.16413	0.391304
LCN3-17	CC	10	184	102.696	47.7152	1.13719	0.429348
LCN3-17	CC	1	183	45.4044	46.6781	1.09652	0.0054644
LCN3-17	CC	3	183	149.049	46.2261	1.08829	0.333333
LCN3-17	CC	2	181	156.354	45.8985	1.08576	0.441989
LCN3-17	CC	3	178	171.343	45.9097	1.10619	0.460674
LCN3-17	CC	6	177	128.379	45.2043	1.05687	0.502825
LCN3-17	CC	2	175	86.8514	43.8817	1.05407	0.211429
LCN3-17	CC	4	175	150.446	46.4112	1.14741	0.468571
LCN3-17	CC	7	171	129.322	44.1316	1.05792	0.450292
LCN3-17	CC	7	170	113.229	44.9362	1.12686	0.264706
LCN3-17	CC	2	170	178.918	44.6236	1.09851	0.617647
LCN3-17	CC	6	168	151.524	43.0754	1.02687	0.452381
LCN3-17	CC	6	166	132.681	43.9875	1.10884	0.560241
LCN3-17	CC	1	165	159.267	45.6441	1.20077	0.660606
LCN3-17	CC	7	163	174.791	43.6996	1.1133	0.472393
LCN3-17	CC	4	163	218.35	44.0203	1.16429	0.392638
LCN3-17	CC	5	163	84.2209	48.186	1.38968	0
LCN3-17	CC	5	162	172.796	43.5762	1.14332	0.537037
LCN3-17	CC	6	162	80.2901	43.9873	1.15311	0
LCN3-17	CC	3	162	111.438	44.5237	1.139	0.271605
LCN3-17	CC	5	160	142.956	42.6842	1.07353	0.14375
LCN3-17	CC	4	160	128.762	46.8982	1.2933	0.2875
LCN3-17	CC	5	160	176.3	43.1658	1.0971	0.4875
LCN3-17	CC	3	158	126.747	41.9124	1.0538	0.43038
LCN3-17	CC	4	157	167.465	48.0143	1.41255	0.490446
LCN3-17	CC	4	156	140.019	41.4446	1.03966	0.397436
LCN3-17	CC	5	156	125.199	42.1175	1.09145	0.314103
LCN3-17	CC	2	156	134.295	43.9225	1.20016	0.282051
LCN3-17	CC	6	155	105.619	41.4941	1.06086	0.335484
LCN3-17	CC	7	155	127.561	42.2085	1.0738	0.135484
LCN3-17	CC	3	155	132.955	43.5218	1.1272	0.451613
LCN3-17	CC	7	154	110.292	42.9234	1.1622	0.38961
LCN3-17	CC	3	153	154.19	42.9481	1.1573	0.339869
LCN3-17	CC	2	153	148.34	44.0518	1.18082	0.431373
LCN3-17	CC	6	153	181.255	42.6657	1.11789	0.607843
LCN3-17	CC	1	153	113.745	43.0468	1.15078	0.254902
LCN3-17	CC	8	152	122.651	42.0622	1.11187	0.427632
LCN3-17	CC	6	152	165.349	43.4041	1.13825	0.592105
LCN3-17	CC	6	152	147.553	42.2319	1.13505	0.605263
LCN3-17	CC	4	151	203.046	42.1389	1.12643	0.529801
LCN3-17	CC	4	151	121.834	43.9444	1.21454	0.357616
LCN3-17	CC	5	151	113.291	42.2216	1.09922	0.390728
LCN3-17	CC	5	150	100.913	42.1048	1.11181	0.06
LCN3-17	CC	2	150	183.987	40.6581	1.03627	0.5
LCN3-17	CC	1	150	99.3133	42.2586	1.11203	0.353333
LCN3-17	CC	7	149	85.1275	41.992	1.16449	0.281879
LCN3-17	CC	3	149	106.047	41.5134	1.1364	0.375839
LCN3-17	CC	4	148	169.696	41.5313	1.11668	0.331081
LCN3-17	CC	5	147	142.735	41.3867	1.1207	0.489796
LCN3-17	CC	10	147	131.034	41.7363	1.10648	0.272109
LCN3-17	CC	5	146	152.822	41.1693	1.10278	0.486301
LCN3-17	CC	1	145	143.759	40.5934	1.11245	0.503448
LCN3-17	CC	4	145	159.393	42.5617	1.15298	0.475862
LCN3-17	CC	6	143	118.308	41.7952	1.21612	0.216783
LCN3-17	CC	7	143	130.559	40.6805	1.11316	0.314685
LCN3-17	CC	4	143	154.811	39.743	1.05538	0.307692
LCN3-17	CC	9	142	115.303	41.0405	1.1154	0.0704225
LCN3-17	CC	7	142	160.38	41.0493	1.12853	0.387324
LCN3-17	CC	7	141	112.22	42.8823	1.26971	0.141844
LCN3-17	CC	9	141	142.298	40.1987	1.12049	0.524823
LCN3-17	CC	2	140	194.114	40.3005	1.11511	0.621429
LCN3-17	CC	8	140	107.836	40.7581	1.1388	0.207143
LCN3-17	CC	8	139	130.122	40.135	1.11911	0.42446
LCN3-17	CC	7	139	118.748	41.8359	1.20098	0.0359712
LCN3-17	CC	6	138	160.225	40.3715	1.11039	0.391304
LCN3-17	CC	8	138	100.181	39.2118	1.08412	0.137681
LCN3-17	CC	8	138	169.928	42.3867	1.26555	0.5
LCN3-17	CC	1	137	109.679	43.0834	1.29855	0.0656934
LCN3-17	CC	5	137	193.971	39.6578	1.10349	0.49635
LCN3-17	CC	1	136	164.353	39.4164	1.08162	0.411765
LCN3-17	CC	3	134	88.694	38.9706	1.11459	0.126866
LCN3-17	CC	2	134	110.739	40.8422	1.18681	0.0597014
LCN3-17	CC	6	132	105.742	40.3767	1.19249	0.151515
LCN3-17	CC	10	132	98.9167	39.5448	1.10944	0.19697
LCN3-17	CC	8	132	159.303	39.7875	1.12227	0.189394
LCN3-17	CC	8	131	171.611	38.5088	1.10863	0.274809
LCN3-17	CC	5	131	133.275	38.1495	1.10301	0.389313
LCN3-17	CC	2	129	180.628	38.0048	1.10415	0.503876
LCN3-17	CC	4	128	169.125	38.5558	1.13474	0.507812
LCN3-17	CC	2	128	117.578	37.2541	1.06366	0.125
LCN3-17	CC	4	128	124.648	38.8396	1.10048	0.109375
LCN3-17	CC	5	126	156.246	37.8735	1.11001	0.238095
LCN3-17	CC	7	126	134.571	37.9354	1.1096	0.34127
LCN3-17	CC	8	124	130.444	38.4282	1.15872	0.0645161
LCN3-17	CC	3	122	129.59	38.1712	1.1865	0.270492
LCN3-17	CC	4	122	112.893	39.4096	1.24076	0.0819672
LCN3-17	CC	5	121	70.6942	38.1419	1.20332	0
LCN3-17	CC	8	121	95.562	40.96	1.46489	0.14876
LCN3-17	CC	3	120	170.583	37.6392	1.13845	0.466667
LCN3-17	CC	9	119	134.16	36.133	1.10822	0.168067
LCN3-17	CC	5	117	163.726	35.8981	1.11686	0.299145
LCN3-17	CC	5	117	146.59	36.3974	1.08496	0.205128
LCN3-17	CC	2	117	159.573	37.422	1.17719	0.230769
LCN3-17	CC	1	115	102.887	35.6714	1.09502	0
LCN3-17	CC	10	115	126.496	37.5141	1.17678	0.278261
LCN3-17	CC	8	114	115.29	37.4602	1.18115	0.0964912
LCN3-17	CC	3	113	139.053	35.0357	1.0682	0.318584
LCN3-17	CC	6	112	183.723	37.0886	1.1918	0.241071
LCN3-17	CC	5	112	133.625	34.7148	1.05482	0.0803571
LCN3-17	CC	2	112	144.866	35.9683	1.12669	0.125
LCN3-17	CC	8	109	86.8624	35.5166	1.14831	0.110092
LCN3-17	CC	4	109	126.294	35.7391	1.17714	0.321101
LCN3-17	CC	5	108	133.046	37.659	1.29493	0.111111
LCN3-17	CC	7	108	139	35.9966	1.18919	0.333333
LCN3-17	CC	9	108	90.2037	34.4652	1.11865	0
LCN3-17	CC	2	106	100.934	35.7595	1.17508	0.245283
LCN3-17	CC	2	104	176	34.9222	1.15078	0
LCN3-17	CC	2	104	149.971	34.8574	1.13253	0.413461
LCN3-17	CC	1	103	122.981	35.0871	1.20494	0.0097087
LCN3-17	CC	4	103	173.893	33.546	1.057	0.436893
LCN3-17	CC	1	100	101.53	32.8654	1.06592	0.13
LCN3-17	CC	7	99	133.98	36.787	1.37113	0.010101
LCN3-17	CC	5	98	131.816	33.9253	1.1822	0.0918367
LCN3-17	CC	6	97	128.66	34.0601	1.17894	0.0721649
LCN3-17	CC	7	97	165.423	32.3005	1.07825	0.175258
LCN3-17	CC	4	96	135.646	31.8962	1.05351	0.15625
LCN3-17	CC	9	95	122.842	31.9995	1.07748	0.0631578
LCN3-17	CC	5	94	169.702	33.6345	1.18844	0.138298
LCN3-17	CC	8	94	114.894	31.911	1.19168	0.0531914
LCN3-17	CC	1	94	136.191	32.9714	1.18102	0.0425531
LCN3-17	CC	1	93	135.043	34.957	1.36401	0.0645161
LCN3-17	CC	8	91	209.055	32.8281	1.28854	0.197802
LCN3-17	CC	6	91	146.923	32.7834	1.15489	0.175824
LCN3-17	CC	4	87	143.885	31.0262	1.18893	0.0229885
LCN3-17	CC	7	87	148.035	32.236	1.21708	0
LCN3-17	CC	10	86	117.895	31.8246	1.20443	0.209302
LCN3-17	CC	1	85	138.282	32.5256	1.25886	0.0235294
LCN3-17	CC	3	84	168.488	30.3758	1.07517	0.190476
LCN3-17	CC	4	81	161.395	29.4275	1.08952	0.0617284
LCN3-17	CC	5	81	130.42	30.1852	1.19189	0.185185
LCN3-17	CC	6	81	139.197	29.5388	1.08539	0.111111
LCN3-17	CC	1	74	94.2297	30.8307	1.37703	0.027027
LCN3-17	CC	3	73	128.082	27.2142	1.14224	0.0821917
LCN3-17	CC	6	73	177.863	29.0892	1.20784	0.164384
LCN3-17	CC	1	72	124.847	27.3786	1.07721	0
LCN3-17	CC	3	71	98.3099	26.9094	1.08044	0
LCN3-17	CC	2	71	79.7746	29.0719	1.28961	0
LCN3-17	CC	8	70	92.6	27.5898	1.22959	0
LCN3-17	CC	8	70	124.271	27.3385	1.06576	0.0428571
LCN3-17	CC	8	69	171.101	28.348	1.22099	0
LCN3-17	CC	6	68	206.221	26.5668	1.06925	0.397059
LCN3-17	CC	9	67	137.284	27.3561	1.26782	0.0298507
LCN3-17	CC	2	66	106.833	26.6466	1.15247	0
LCN3-17	CC	2	65	162.277	26.5808	1.16932	0.0923076
LCN3-17	CC	1	65	119.123	25.7952	1.0685	0.0461538
LCN3-17	CC	2	64	98.1562	27.3425	1.22877	0
LCN3-17	CC	3	64	158.797	26.3884	1.13475	0.09375
LCN3-17	CC	7	63	114.667	27.1248	1.32191	0.111111
LCN3-17	CC	6	62	147.387	25.937	1.19815	0.112903
LCN3-17	CC	4	58	127.879	25.7609	1.20022	0
LCN3-17	CC	3	55	153	24.6577	1.22619	0.0181818
LCN3-17	CC	7	54	172.148	23.3352	1.14661	0.037037
LCN3-17	CC	1	48	94.7708	24.431	1.49599	0
LCN4-2	NUC		52696	35.6961	854.337	1.11417	0.0515978
LCN4-2	NUC		42296	46.1145	851.89	1.37845	0.219666
LCN4-2	NUC		38037	41.8642	767.316	1.23538	0.155401
LCN4-2	NUC		35951	39.8192	702.311	1.10464	0.132569
LCN4-2	NUC		34537	40.9458	700.284	1.14253	0.116513
LCN4-2	NUC		33719	37.1609	780.237	1.45191	0.0680032
LCN4-2	NUC		33550	62.7373	726.774	1.26829	0.345663
LCN4-2	NUC		31259	54.4181	657.076	1.11251	0.241339
LCN4-2	NUC		30795	32.1114	658.914	1.13575	0.0537424
LCN4-2	NUC		29280	38.0432	642.939	1.13799	0.117623
LCN4-2	NUC		28539	44.8902	643.73	1.15343	0.319177
LCN4-2	NUC		28135	59.8728	614.342	1.07831	0.311783
LCN4-2	NUC		27333	49.9883	695.356	1.42844	0.261442
LCN4-2	NUC		26842	76.9108	622.16	1.16603	0.395798
LCN4-2	NUC		25806	66.7845	592.312	1.0968	0.371852
LCN4-2	NUC		25353	62.8181	596.149	1.12985	0.32718
LCN4-2	NUC		25322	48.9274	593.952	1.12253	0.188137
LCN4-2	NUC		24880	42.7481	703.115	1.60758	0.15619
LCN4-2	NUC		24394	61.6001	579.973	1.11137	0.280684
LCN4-2	NUC		23516	47.7426	574.927	1.13329	0.148239
LCN4-2	NUC		19207	77.2445	495.874	1.03902	0.399802
LCN4-2	NUC		17941	64.0444	501.794	1.13343	0.386155
LCN4-2	CC	6	620	159.8	90.6077	1.15262	0.670968
LCN4-2	CC	6	482	170.604	75.693	1.05243	0.784232
LCN4-2	CC	1	459	173.479	74.0562	1.05534	0.712418
LCN4-2	CC	2	458	170.969	76.84	1.12428	0.718341
LCN4-2	CC	5	389	170.627	71.1289	1.13633	0.714653
LCN4-2	CC	1	387	174.196	69.807	1.11254	0.661499
LCN4-2	CC	3	383	184.321	69.0673	1.11254	0.725849
LCN4-2	CC	5	367	153.436	76.7661	1.45418	0.6594
LCN4-2	CC	2	361	180.848	67.8806	1.13259	0.601108
LCN4-2	CC	7	347	198.28	64.5698	1.06691	0.616715
LCN4-2	CC	7	340	152.879	62.9701	1.04561	0.723529
LCN4-2	CC	3	338	190.68	68.6462	1.2355	0.615385
LCN4-2	CC	7	326	154.721	64.0776	1.13222	0.684049
LCN4-2	CC	7	322	187.661	62.9843	1.10989	0.689441
LCN4-2	CC	1	320	151.419	64.0049	1.15762	0.625
LCN4-2	CC	1	316	143.468	64.5941	1.15903	0.575949
LCN4-2	CC	4	301	176.319	59.8125	1.06793	0.697674
LCN4-2	CC	7	285	162.986	57.844	1.07489	0.757895
LCN4-2	CC	1	281	157.06	59.892	1.15964	0.341637
LCN4-2	CC	3	277	119.921	57.4838	1.09774	0.451263
LCN4-2	CC	5	277	155.292	58.539	1.10429	0.754513
LCN4-2	CC	7	274	184.102	55.8407	1.04589	0.616788
LCN4-2	CC	2	273	151.652	58.3699	1.14044	0.282051
LCN4-2	CC	2	267	148.611	57.6291	1.10407	0.397004
LCN4-2	CC	7	260	172.827	55.0347	1.04959	0.519231
LCN4-2	CC	1	258	183.795	55.6439	1.11314	0.682171
LCN4-2	CC	2	256	163.777	55.7762	1.11009	0.699219
LCN4-2	CC	6	249	187.309	53.5357	1.03644	0.670683
LCN4-2	CC	5	247	134.575	53.9294	1.07766	0.449393
LCN4-2	CC	4	243	170.251	52.8924	1.05691	0.707819
LCN4-2	CC	3	238	178.151	53.4784	1.08224	0.516807
LCN4-2	CC	4	236	200.657	53.6978	1.12572	0.542373
LCN4-2	CC	2	231	184.944	53.0222	1.12086	0.65368
LCN4-2	CC	5	231	167.862	51.9395	1.07931	0.679654
LCN4-2	CC	1	230	147.696	53.1005	1.11865	0.456522
LCN4-2	CC	5	229	138.729	53.2099	1.12677	0.532751
LCN4-2	CC	6	229	178.31	52.1015	1.09747	0.620087
LCN4-2	CC	6	227	178.674	52.5447	1.11985	0.713656
LCN4-2	CC	8	226	165.987	51.8776	1.09899	0.522124
LCN4-2	CC	6	223	122.444	50.9644	1.07256	0.41704
LCN4-2	CC	8	222	146.937	51.4883	1.10548	0.585586
LCN4-2	CC	4	220	134.386	51.5106	1.12279	0.531818
LCN4-2	CC	6	217	109.06	52.0663	1.15088	0.193548
LCN4-2	CC	1	216	147.643	50.8535	1.10075	0.421296
LCN4-2	CC	1	214	167.07	49.7414	1.08001	0.649533
LCN4-2	CC	4	212	155.241	49.217	1.05175	0.490566
LCN4-2	CC	6	212	100.443	51.5953	1.14689	0.448113
LCN4-2	CC	9	211	139.583	51.4356	1.1536	0.28436
LCN4-2	CC	2	211	171.967	50.1399	1.09205	0.625592
LCN4-2	CC	5	209	133.928	51.8952	1.1996	0.535885
LCN4-2	CC	2	207	175.841	49.813	1.09741	0.521739
LCN4-2	CC	7	207	157.169	49.3994	1.09208	0.521739
LCN4-2	CC	6	207	121.947	49.2207	1.08141	0.541063
LCN4-2	CC	5	204	115.961	48.8005	1.09238	0.47549
LCN4-2	CC	4	203	166.788	48.5777	1.11271	0.423645
LCN4-2	CC	8	201	127.438	48.1914	1.04119	0.597015
LCN4-2	CC	1	196	167.714	49.5532	1.14597	0.637755
LCN4-2	CC	8	195	128.682	47.6542	1.08428	0.476923
LCN4-2	CC	6	194	169.521	49.1545	1.13733	0.5
LCN4-2	CC	3	194	194.866	51.4097	1.27167	0.608247
LCN4-2	CC	1	191	140.833	47.4792	1.12021	0.544503
LCN4-2	CC	5	190	144.226	46.7017	1.06417	0.536842
LCN4-2	CC	4	190	148.695	47.3955	1.0874	0.494737
LCN4-2	CC	5	190	149.263	47.1458	1.09863	0.0789473
LCN4-2	CC	3	188	126.628	47.248	1.12051	0.537234
LCN4-2	CC	7	187	116.973	46.7045	1.09306	0.475936
LCN4-2	CC	3	185	138.449	46.8182	1.13256	0.594595
LCN4-2	CC	4	183	139.781	47.3501	1.13671	0.387978
LCN4-2	CC	8	183	140.29	45.85	1.05824	0.568306
LCN4-2	CC	10	182	125.846	51.1288	1.36985	0.10989
LCN4-2	CC	1	180	169.689	50.2269	1.34047	0.283333
LCN4-2	CC	3	180	126.061	49.0382	1.26661	0.455556
LCN4-2	CC	8	177	123.446	54.8974	1.57664	0.129943
LCN4-2	CC	4	177	145.576	44.5682	1.08772	0.468927
LCN4-2	CC	5	177	138.249	46.6767	1.1423	0.536723
LCN4-2	CC	6	176	147.421	46.3805	1.13023	0.329545
LCN4-2	CC	3	175	129.389	51.6197	1.4745	0.228571
LCN4-2	CC	5	174	183.569	45.2488	1.081	0.603448
LCN4-2	CC	8	172	103.326	47.695	1.25216	0.168605
LCN4-2	CC	6	171	120.901	45.4714	1.12762	0.526316
LCN4-2	CC	1	170	158.571	44.9598	1.13803	0.535294
LCN4-2	CC	2	168	125.899	43.7326	1.05305	0.410714
LCN4-2	CC	8	168	83.0774	43.7272	1.0863	0.315476
LCN4-2	CC	1	167	120.575	44.7361	1.11718	0.54491
LCN4-2	CC	4	166	134.223	44.3235	1.12393	0.451807
LCN4-2	CC	6	165	71.6667	44.7461	1.15948	0.133333
LCN4-2	CC	6	163	135.061	44.3427	1.15892	0.282209
LCN4-2	CC	2	162	96.0062	43.328	1.08495	0.246914
LCN4-2	CC	3	162	108.537	44.4462	1.17376	0.444444
LCN4-2	CC	3	157	170.758	42.8839	1.10207	0.273885
LCN4-2	CC	7	157	90.6433	44.9415	1.19289	0.152866
LCN4-2	CC	5	157	143.567	43.6112	1.13254	0.464968
LCN4-2	CC	5	154	100.831	42.9065	1.13346	0.337662
LCN4-2	CC	2	154	112.786	43.2987	1.1539	0.350649
LCN4-2	CC	1	154	140.046	42.0055	1.10875	0.519481
LCN4-2	CC	2	154	106.344	42.8141	1.14594	0.428571
LCN4-2	CC	2	153	109.543	40.6673	1.05474	0.45098
LCN4-2	CC	7	153	116.85	42.4286	1.1009	0.464052
LCN4-2	CC	7	152	125.46	41.7	1.10382	0.0657894
LCN4-2	CC	5	152	100.118	42.2189	1.11055	0.328947
LCN4-2	CC	2	152	135.145	40.9342	1.05315	0.447368
LCN4-2	CC	8	150	170.753	41.7075	1.12643	0.6
LCN4-2	CC	4	149	84.3893	47.688	1.45261	0.033557
LCN4-2	CC	4	149	109.993	41.5085	1.12141	0
LCN4-2	CC	9	148	144.845	41.6794	1.13739	0.445946
LCN4-2	CC	9	148	129.311	42.2875	1.13855	0.418919
LCN4-2	CC	5	147	108.946	41.5785	1.11094	0.244898
LCN4-2	CC	8	147	131.49	40.7388	1.07266	0.360544
LCN4-2	CC	4	144	116.222	41.842	1.15618	0.361111
LCN4-2	CC	2	142	120.197	40.8628	1.12859	0.338028
LCN4-2	CC	4	142	98.1831	40.6742	1.12403	0
LCN4-2	CC	3	142	117.972	39.7587	1.05192	0.302817
LCN4-2	CC	6	141	134.617	40.3775	1.09177	0.510638
LCN4-2	CC	8	140	83.5929	40.8207	1.13781	0.142857
LCN4-2	CC	1	140	135.729	40.9097	1.12192	0.6
LCN4-2	CC	2	140	153.193	39.7349	1.10901	0.471429
LCN4-2	CC	7	139	129.482	39.0761	1.07097	0.33813
LCN4-2	CC	2	134	132.94	41.3025	1.25373	0.477612
LCN4-2	CC	9	133	126.91	39.4648	1.13996	0.406015
LCN4-2	CC	8	133	117.18	39.6197	1.10489	0.263158
LCN4-2	CC	6	132	106.689	39.6966	1.13044	0.181818
LCN4-2	CC	4	130	110.362	37.4969	1.09011	0.261539
LCN4-2	CC	4	129	124.442	38.5021	1.13642	0.116279
LCN4-2	CC	7	128	125.883	37.4777	1.05501	0.265625
LCN4-2	CC	3	128	110.336	42.9143	1.41521	0.0390625
LCN4-2	CC	10	128	153.508	39.1832	1.16467	0.3125
LCN4-2	CC	5	127	97.1339	38.3132	1.12064	0.23622
LCN4-2	CC	4	125	128.432	38.0196	1.17793	0.088
LCN4-2	CC	2	123	105.74	35.9212	1.04717	0.219512
LCN4-2	CC	1	123	153.512	37.7749	1.18164	0.552845
LCN4-2	CC	2	123	130.48	39.0837	1.19239	0.471545
LCN4-2	CC	3	122	137.746	38.3522	1.11388	0.360656
LCN4-2	CC	8	120	155.717	38.3103	1.18223	0.258333
LCN4-2	CC	7	119	149.807	36.5823	1.10057	0.537815
LCN4-2	CC	8	118	106.856	35.1266	1.02681	0.271186
LCN4-2	CC	4	116	123.009	35.8094	1.13451	0.146552
LCN4-2	CC	3	115	127.235	35.9902	1.09124	0.286957
LCN4-2	CC	9	111	129.027	35.3662	1.09678	0.333333
LCN4-2	CC	7	109	154.174	36.5481	1.18989	0.385321
LCN4-2	CC	1	108	118.944	34.4776	1.07155	0.0925925
LCN4-2	CC	1	107	110.056	36.7184	1.28107	0.233645
LCN4-2	CC	7	106	150.217	35.145	1.21223	0.113208
LCN4-2	CC	8	106	110.245	34.233	1.10309	0.150943
LCN4-2	CC	3	106	92.5283	35.6881	1.19317	0
LCN4-2	CC	8	105	101.714	37.1042	1.3415	0.0952381
LCN4-2	CC	6	105	76.8762	34.6328	1.12826	0.0285714
LCN4-2	CC	5	103	92.1262	34.2152	1.12184	0.116505
LCN4-2	CC	9	103	154.573	34.0916	1.16643	0.203883
LCN4-2	CC	7	102	184.059	33.6628	1.12175	0.156863
LCN4-2	CC	2	101	169.505	33.2405	1.09833	0.19802
LCN4-2	CC	6	100	124.1	35.2388	1.26486	0
LCN4-2	CC	5	99	126.556	32.9338	1.08778	0.070707
LCN4-2	CC	6	97	70.6907	33.043	1.1037	0.0927835
LCN4-2	CC	4	96	114.396	31.8461	1.04699	0.291667
LCN4-2	CC	5	96	121.406	33.6897	1.22375	0.03125
LCN4-2	CC	1	96	138.906	33.1541	1.18471	0.479167
LCN4-2	CC	2	95	127.758	32.0244	1.1089	0.210526
LCN4-2	CC	1	91	77.3077	35.2781	1.41342	0
LCN4-2	CC	4	91	121.462	31.8441	1.17091	0.10989
LCN4-2	CC	9	91	80.8791	31.8949	1.1494	0.087912
LCN4-2	CC	8	90	96.9222	32.5167	1.2366	0.0666666
LCN4-2	CC	6	89	143.944	31.7099	1.18324	0
LCN4-2	CC	6	88	109.693	32.1529	1.18277	0.102273
LCN4-2	CC	7	86	111.663	30.5765	1.09656	0.0232558
LCN4-2	CC	7	85	116.388	31.1389	1.17803	0.0235294
LCN4-2	CC	3	84	166.5	31.2355	1.16899	0.428571
LCN4-2	CC	5	83	130.735	30.7886	1.14055	0.216867
LCN4-2	CC	5	82	169.28	29.056	1.06758	0
LCN4-2	CC	4	81	166.444	30.4897	1.14817	0.0617284
LCN4-2	CC	4	80	151.975	29.4246	1.08502	0.2125
LCN4-2	CC	1	75	145.973	27.48	1.09095	0.106667
LCN4-2	CC	3	72	121.569	27.4438	1.12966	0
LCN4-2	CC	6	71	131.239	27.2854	1.07609	0.0422535
LCN4-2	CC	3	71	127.732	28.7093	1.24636	0.028169
LCN4-2	CC	3	71	79.0704	27.8813	1.13391	0
LCN4-2	CC	3	70	150.086	28.6229	1.20176	0.0142857
LCN4-2	CC	2	68	153.103	26.591	1.10089	0.0588235
LCN4-2	CC	3	62	116.597	26.1263	1.15742	0
LCN4-3	NUC		54869	43.2453	850.895	1.0587	0.0949169
LCN4-3	NUC		45669	41.3627	829.467	1.20274	0.0781273
LCN4-3	NUC		40388	47.1425	940.136	1.76322	0.154699
LCN4-3	NUC		40365	32.2528	734.801	1.07734	0.0596308
LCN4-3	NUC		38425	43.0784	783.759	1.28664	0.0722706
LCN4-3	NUC		36940	41.9152	788.667	1.35905	0.0806172
LCN4-3	NUC		36186	47.0802	736.352	1.20376	0.269248
LCN4-3	NUC		35350	35.9035	847.161	1.60173	0.0704667
LCN4-3	NUC		34682	31.9981	820.772	1.57038	0.0682198
LCN4-3	NUC		32767	61.1014	830.233	1.70593	0.317576
LCN4-3	NUC		29630	22.4516	739.987	1.48764	0.0515356
LCN4-3	NUC		29153	30.6023	817.539	1.84154	0.0819469
LCN4-3	NUC		28373	50.6666	627.154	1.11311	0.190181
LCN4-3	NUC		28005	57.2533	657.534	1.24182	0.325228
LCN4-3	NUC		24718	43.1685	631.919	1.30015	0.147828
LCN4-3	NUC		24268	89.6086	587.175	1.14796	0.432916
LCN4-3	NUC		23562	69.9487	571.643	1.12057	0.423096
LCN4-3	NUC		21625	61.5243	544.921	1.11062	0.378821
LCN4-3	NUC		21473	33.8399	538.374	1.0902	0.0651515
LCN4-3	NUC		20515	55.8262	590.547	1.37337	0.321716
LCN4-3	NUC		20040	48.531	546.945	1.20412	0.130639
LCN4-3	NUC		18400	74.9162	647.25	1.85173	0.519728
LCN4-3	NUC		11726	62.7249	398.605	1.0996	0.336773
LCN4-3	CC	6	734	168.492	97.2343	1.10408	0.667575
LCN4-3	CC	1	528	158.195	80.0443	1.0561	0.727273
LCN4-3	CC	7	511	137.057	85.9445	1.2565	0.780822
LCN4-3	CC	5	499	182.721	77.8916	1.06845	0.603206
LCN4-3	CC	3	478	160.31	77.383	1.09304	0.763598
LCN4-3	CC	4	472	144.015	75.6442	1.06631	0.669492
LCN4-3	CC	1	432	188.264	74.476	1.13907	0.671296
LCN4-3	CC	6	419	139.384	70.8295	1.06773	0.651551
LCN4-3	CC	7	411	168.01	85.9502	1.60177	0.540146
LCN4-3	CC	4	407	199.877	70.9323	1.10511	0.628993
LCN4-3	CC	3	405	176.896	72.3405	1.13018	0.71358
LCN4-3	CC	6	394	189.388	70.3192	1.11687	0.596447
LCN4-3	CC	6	391	147.348	69.6008	1.08735	0.60358
LCN4-3	CC	8	379	177.66	67.5068	1.06687	0.704485
LCN4-3	CC	4	339	176.625	64.189	1.08689	0.705015
LCN4-3	CC	1	337	193.027	63.778	1.09804	0.694362
LCN4-3	CC	1	335	200.475	63.9436	1.08564	0.59403
LCN4-3	CC	3	330	110.624	61.8893	1.04465	0.478788
LCN4-3	CC	1	327	167.764	61.6272	1.03473	0.718654
LCN4-3	CC	4	326	141.684	84.5395	2.02547	0.613497
LCN4-3	CC	1	326	143.178	62.7083	1.08843	0.720859
LCN4-3	CC	6	317	126.779	60.1236	1.03155	0.624606
LCN4-3	CC	3	309	152.977	61.3888	1.0988	0.7411
LCN4-3	CC	5	293	126.055	60.1901	1.11473	0.406143
LCN4-3	CC	1	287	128.895	58.355	1.0757	0.627178
LCN4-3	CC	5	286	203.867	59.3274	1.11344	0.475525
LCN4-3	CC	4	285	178.968	58.3686	1.09099	0.729824
LCN4-3	CC	9	274	108.175	55.6352	1.02317	0.591241
LCN4-3	CC	8	274	176.131	60.7346	1.23055	0.649635
LCN4-3	CC	1	273	133.242	55.7285	1.03999	0.622711
LCN4-3	CC	5	273	185.755	57.2193	1.10392	0.641026
LCN4-3	CC	2	272	180.735	56.3353	1.07948	0.636029
LCN4-3	CC	3	264	189.511	56.7746	1.10102	0.617424
LCN4-3	CC	4	256	189.305	53.5614	1.01027	0.617188
LCN4-3	CC	2	253	160.071	55.4784	1.11422	0.284585
LCN4-3	CC	2	248	151.419	55.797	1.11473	0.455645
LCN4-3	CC	5	244	177.119	52.0289	1.01892	0.545082
LCN4-3	CC	4	242	120.868	53.567	1.07476	0.512397
LCN4-3	CC	3	241	138.373	54.2257	1.11439	0.307054
LCN4-3	CC	2	240	89.7417	53.0812	1.07346	0.433333
LCN4-3	CC	3	240	169.375	53.2034	1.08956	0.525
LCN4-3	CC	7	237	93.1477	53.7493	1.13788	0.35443
LCN4-3	CC	2	236	100.14	53.4292	1.09677	0.288136
[truncated: 1,675 more rows]

## Sheet: PhyB complementation tests
Line ID	NUC/CC	trait n	Area	Perimeter
[truncated: 2,841 more rows]

[truncated: 1 more sheets: Phyb-9 dark-light]
